# Supplementary material for: Carbon amendments in soil microcosms induce uneven response on H2 oxidation activity and microbial community composition
Source: FEMS Microbiol Ecol. 2023 Dec 1;99(12):fiad159. doi: 10.1093/femsec/fiad159 (PMC10716739; doi:10.1093/femsec/fiad159)
Supplement: fiad159_Supplemental_Files [file fiad159_supplemental_files.zip]

Archive with 2 entries (2 files):
- Supplementary_Data Method.docx
- Supplementary_Data.xlsx
