# Supplementary material for: Carbon amendments in soil microcosms induce uneven response on H2 oxidation activity and microbial community composition
Source: FEMS Microbiol Ecol. 2023 Dec 1;99(12):fiad159. doi: 10.1093/femsec/fiad159 (PMC10716739; doi:10.1093/femsec/fiad159)
Supplement: fiad159_Supplemental_Files [file fiad159_supplemental_files.zip › Supplementary_Data.xlsx]

## Sheet: Table of contents
Sheets name	Description
1_Glossary	Guide to associate samples names
2_ASV and taxonomy tables
2.1_16S rRNA gene	ASV and taxonomy tables for the 16S rRNA gene (Bacterial)
2.2_ITS	ASV and taxonomy tables for the ITS (Fungal)
2.3_hhyL	ASV tables for the hhyL gene (hydrogenase of the H2-oxidizing bacteria)
3_ ddPCR raw results
3.1_16S rRNA gene	Abondance of the 16S rRNA gene (Bacterial)
3.2_ITS	Abondance of the ITS (Fungal)
3.3_hhyL	Abondance of the hhyL gene (hydrogenase of the H2-oxidizing bacteria)
4_H2 oxidation rate	Microcosm H2 oxidation rate
5_ASV carbon related traits and taxonomy
5.1_16S rRNA gene	ASV carbon related trait and taxonomy tables for the 16S rRNA gene (Bacterial)
5.2_ITS	ASV carbon related trait and taxonomy tables for the ITS (Fungal)
5.3_hhyL	ASV carbon related trait tables for the hhyL gene (hydrogenase of the H2-oxidizing bacteria)
6_Extensive data	Median H2 oxidation rate and soil biotic and abiotic properties for each treatment
7_Raw H2 oxidation data	H2 oxidation assay data for the three blocks

## Sheet: 1_Glossary
Sample name	Carbon	Dose (%Ceq)	Replicate
Su_0.1_A	Sucrose	0.1	A
St_1_B	Starch	1	B
C_3_C	Cellulose	3	C

## Sheet: 2.1_16S rRNA gene
	MI.M06648_0227.001.N701---S505.16S_3_Starch_A	MI.M06648_0227.001.N701---S506.16S_1_Starch_B	MI.M06648_0227.001.N701---S507.16S_0-1_Starch_C	MI.M06648_0227.001.N702---S503.16S_Control_A	MI.M06648_0227.001.N702---S505.16S_5_Starch_A	MI.M06648_0227.001.N702---S506.16S_3_Starch_B	MI.M06648_0227.001.N702---S507.16S_1_Starch_C	MI.M06648_0227.001.N703---S503.16S_0-1_Sucrose_A	MI.M06648_0227.001.N703---S505.16S_Control_B	MI.M06648_0227.001.N703---S506.16S_5_Starch_B	MI.M06648_0227.001.N703---S507.16S_3_Starch_C	MI.M06648_0227.001.N704---S503.16S_1_Sucrose_A	MI.M06648_0227.001.N704---S505.16S_0-1_Sucrose_B	MI.M06648_0227.001.N704---S506.16S_Control_C	MI.M06648_0227.001.N704---S507.16S_5_Starch_C	MI.M06648_0227.001.N705---S503.16S_3_Sucrose_A	MI.M06648_0227.001.N705---S505.16S_1_Sucrose_B	MI.M06648_0227.001.N705---S506.16S_0-1_Sucrose_C	MI.M06648_0227.001.N706---S503.16S_5_Sucrose_A	MI.M06648_0227.001.N706---S505.16S_3_Sucrose_B	MI.M06648_0227.001.N706---S506.16S_1_Sucrose_C	MI.M06648_0227.001.N707---S503.16S_0-1_Cellulose_A	MI.M06648_0227.001.N707---S505.16S_5_Sucrose_B	MI.M06648_0227.001.N707---S506.16S_3_Sucrose_C	MI.M06648_0227.001.N710---S503.16S_1_Cellulose_A	MI.M06648_0227.001.N710---S505.16S_0-1_Cellulose_B	MI.M06648_0227.001.N710---S506.16S_5_Sucrose_C	MI.M06648_0227.001.N711---S503.16S_3_Cellulose_A	MI.M06648_0227.001.N711---S505.16S_1_Cellulose_B	MI.M06648_0227.001.N711---S506.16S_0-1_Cellulose_C	MI.M06648_0227.001.N712---S503.16S_5_Cellulose_A	MI.M06648_0227.001.N712---S505.16S_3_Cellulose_B	MI.M06648_0227.001.N712---S506.16S_1_Cellulose_C	MI.M06648_0227.001.N714---S503.16S_0-1_Starch_A	MI.M06648_0227.001.N714---S505.16S_5_Cellulose_B	MI.M06648_0227.001.N714---S506.16S_3_Cellulose_C	MI.M06648_0227.001.N715---S503.16S_1_Starch_A	MI.M06648_0227.001.N715---S505.16S_0-1_Starch_B	MI.M06648_0227.001.N715---S506.16S_5_Cellulose_C			Kingdom	Phylum	Class	Order	Family	Genus
ASV_16S_1	1885	1467	1414	1434	1250	1248	1148	1581	1839	1590	1438	709	1159	1727	500	0	879	2026	0	57	445	1804	0	21	1289	1466	0	1806	1700	1557	1987	2446	1367	1262	1574	1288	861	1307	1336		ASV_16S_1	Archaea	Crenarchaeota	Nitrososphaeria	Nitrososphaerales	Nitrososphaeraceae	NA
ASV_16S_2	200	22	11	0	71	118	63	0	0	21	107	131	0	0	47	8120	33	21	0	1434	59	18	0	10517	19	0	135	98	67	0	95	35	42	0	119	61	327	0	13		ASV_16S_2	Bacteria	Actinobacteriota	Actinobacteria	Micrococcales	Promicromonosporaceae	Promicromonospora
ASV_16S_3	43	0	0	0	22	22	0	0	0	0	40	39	0	0	0	6102	0	0	0	2956	17	0	10	9556	0	0	898	23	0	0	0	0	0	0	0	0	74	0	0		ASV_16S_3	Bacteria	Actinobacteriota	Actinobacteria	Micrococcales	Promicromonosporaceae	Promicromonospora
ASV_16S_4	0	0	0	0	0	0	0	0	0	0	0	201	0	0	0	45	91	0	0	3833	153	0	9	1659	0	0	12456	0	0	0	0	0	0	0	0	0	0	0	0		ASV_16S_4	Bacteria	Proteobacteria	Alphaproteobacteria	Rhizobiales	Rhizobiaceae	Allorhizobium-Neorhizobium-Pararhizobium-Rhizobium
ASV_16S_5	0	0	0	0	0	15	0	0	0	0	0	0	0	0	0	171	0	0	0	211	0	0	17969	61	0	0	0	0	15	0	0	0	0	0	0	0	0	0	0		ASV_16S_5	Bacteria	Actinobacteriota	Actinobacteria	Streptomycetales	Streptomycetaceae	Streptomyces
ASV_16S_6	500	500	357	390	340	398	326	379	476	459	426	261	502	582	211	0	273	552	0	31	178	464	0	0	411	528	11	480	536	539	585	763	344	365	340	392	267	422	424		ASV_16S_6	Archaea	Crenarchaeota	Nitrososphaeria	Nitrososphaerales	Nitrososphaeraceae	NA
ASV_16S_7	552	431	280	320	328	311	254	382	459	437	326	348	347	443	159	25	190	392	28	50	187	449	42	26	384	385	9	392	446	310	445	657	280	297	356	316	279	322	272		ASV_16S_7	Bacteria	Proteobacteria	Alphaproteobacteria	Rhizobiales	Hyphomicrobiaceae	NA
ASV_16S_8	425	374	310	350	305	296	237	329	380	408	280	75	320	411	176	52	92	409	179	72	37	397	266	62	326	343	39	387	423	311	401	583	283	268	395	293	232	310	306		ASV_16S_8	Bacteria	Actinobacteriota	Thermoleophilia	Gaiellales	NA	NA
ASV_16S_9	436	351	320	308	263	314	217	319	373	397	339	168	318	424	141	0	208	425	0	0	138	354	0	0	302	303	0	294	385	297	370	588	222	283	273	317	224	255	255		ASV_16S_9	Archaea	Crenarchaeota	Nitrososphaeria	Nitrososphaerales	Nitrososphaeraceae	NA
ASV_16S_10	0	0	0	0	0	0	0	0	0	0	0	2502	0	0	0	1216	1624	0	0	634	2000	0	0	904	0	0	469	0	0	0	0	0	0	0	0	0	0	0	0		ASV_16S_10	Bacteria	Proteobacteria	Alphaproteobacteria	Rhizobiales	Rhizobiaceae	Allorhizobium-Neorhizobium-Pararhizobium-Rhizobium
ASV_16S_11	296	324	308	292	190	247	291	271	276	297	309	97	249	291	180	0	104	357	0	0	63	361	0	0	237	291	0	306	282	307	314	424	260	264	240	315	134	270	231		ASV_16S_11	Bacteria	Acidobacteriota	Vicinamibacteria	Vicinamibacterales	NA	NA
ASV_16S_12	322	197	172	216	264	190	178	342	247	205	256	373	258	217	163	14	295	388	20	73	339	195	69	33	197	158	0	391	223	181	289	310	205	146	277	204	195	149	236		ASV_16S_12	Bacteria	Proteobacteria	Alphaproteobacteria	Rhizobiales	Beijerinckiaceae	Microvirga
ASV_16S_13	280	212	201	250	252	201	185	235	320	281	249	86	229	283	83	0	161	373	0	13	57	332	0	0	207	229	0	285	264	277	314	374	243	196	244	222	183	181	201		ASV_16S_13	Archaea	Crenarchaeota	Nitrososphaeria	Nitrososphaerales	Nitrososphaeraceae	NA
ASV_16S_14	300	303	237	274	271	225	158	236	301	269	254	43	148	310	95	18	55	266	29	17	0	200	38	0	248	245	0	243	328	226	313	409	217	201	331	243	155	227	215		ASV_16S_14	Bacteria	Actinobacteriota	MB-A2-108	NA	NA	NA
ASV_16S_15	0	0	0	0	0	0	0	0	0	0	0	0	0	0	0	85	0	0	0	831	0	0	0	114	0	0	6591	0	0	0	0	0	0	0	0	0	0	0	0		ASV_16S_15	Bacteria	Proteobacteria	Alphaproteobacteria	Rhizobiales	Rhizobiaceae	NA
ASV_16S_16	279	229	246	219	171	188	190	218	291	265	241	106	247	323	110	0	147	317	0	0	69	279	0	0	229	244	0	254	317	293	237	364	207	174	236	225	134	225	277		ASV_16S_16	Archaea	Crenarchaeota	Nitrososphaeria	Nitrososphaerales	Nitrososphaeraceae	NA
ASV_16S_17	380	141	91	146	396	150	107	818	146	246	200	142	558	124	116	11	211	828	17	14	65	124	35	0	93	110	0	161	155	89	169	216	92	111	135	103	132	91	158		ASV_16S_17	Bacteria	Actinobacteriota	Actinobacteria	Micrococcales	Micrococcaceae	Pseudarthrobacter
ASV_16S_18	183	256	143	174	139	233	167	223	220	255	216	62	222	229	204	0	116	308	42	0	57	171	66	0	197	221	0	274	264	156	208	357	174	126	256	259	120	218	235		ASV_16S_18	Bacteria	Actinobacteriota	Thermoleophilia	Solirubrobacterales	Solirubrobacteraceae	Solirubrobacter
ASV_16S_19	230	252	208	148	176	193	181	219	267	233	214	0	207	241	113	0	85	244	0	0	36	262	0	0	230	201	0	239	226	281	335	282	247	180	246	216	147	167	175		ASV_16S_19	Bacteria	Acidobacteriota	Vicinamibacteria	Vicinamibacterales	Vicinamibacteraceae	NA
ASV_16S_20	267	193	206	230	172	199	167	208	185	197	159	152	198	202	121	0	190	292	23	41	125	225	20	0	188	187	0	262	204	149	249	280	192	153	239	223	156	179	169		ASV_16S_20	Bacteria	Proteobacteria	Alphaproteobacteria	Rhizobiales	Xanthobacteraceae	NA
ASV_16S_21	175	214	205	170	190	180	165	216	241	220	225	61	233	245	232	0	144	266	0	0	53	238	0	0	198	191	0	269	244	204	209	391	186	144	182	203	117	185	201		ASV_16S_21	Bacteria	Chloroflexi	KD4-96	NA	NA	NA
ASV_16S_22	184	246	193	137	133	196	169	166	275	234	221	29	200	255	111	0	59	309	15	15	10	141	55	18	212	197	0	295	284	198	217	433	232	138	278	195	93	179	200		ASV_16S_22	Bacteria	Actinobacteriota	NA	NA	NA	NA
ASV_16S_23	256	210	161	175	179	174	139	219	213	207	207	41	231	212	86	0	68	270	8	0	20	230	44	22	189	204	0	264	221	177	243	415	193	149	263	192	110	191	158		ASV_16S_23	Bacteria	Actinobacteriota	Thermoleophilia	Gaiellales	Gaiellaceae	Gaiella
ASV_16S_24	195	253	156	147	118	175	150	180	249	205	217	48	211	273	95	41	72	277	55	50	38	151	81	56	197	179	0	292	243	164	180	354	183	115	213	202	105	228	142		ASV_16S_24	Bacteria	Actinobacteriota	MB-A2-108	NA	NA	NA
ASV_16S_25	206	217	180	233	144	140	196	160	204	178	172	85	228	228	143	0	128	271	0	27	92	246	0	0	188	200	0	224	190	167	264	299	203	145	210	158	123	187	182		ASV_16S_25	Bacteria	Acidobacteriota	Vicinamibacteria	Vicinamibacterales	NA	NA
ASV_16S_26	180	108	83	121	110	107	67	121	106	107	103	140	110	162	41	85	101	138	937	122	66	142	1071	59	99	139	65	104	155	108	171	243	62	114	86	116	94	118	115		ASV_16S_26	Bacteria	Firmicutes	Clostridia	Clostridiales	Clostridiaceae	Clostridium_sensu_stricto_13
ASV_16S_27	318	149	89	78	234	142	66	338	90	150	251	242	184	86	102	238	123	368	0	218	74	82	0	362	132	71	39	245	115	81	194	207	95	83	192	150	241	106	164		ASV_16S_27	Bacteria	Actinobacteriota	Actinobacteria	Micrococcales	Microbacteriaceae	Agromyces
ASV_16S_28	200	175	218	230	136	180	219	159	213	228	193	0	223	219	137	0	103	185	0	0	0	200	0	0	147	195	0	186	178	230	253	212	234	171	226	209	159	167	223		ASV_16S_28	Bacteria	Acidobacteriota	Vicinamibacteria	Vicinamibacterales	NA	NA
ASV_16S_29	186	158	131	164	128	139	131	180	161	220	190	86	165	172	80	56	133	222	193	47	88	169	275	41	154	141	41	242	222	153	136	267	148	115	218	137	119	173	147		ASV_16S_29	Bacteria	Actinobacteriota	Thermoleophilia	Solirubrobacterales	67-14	NA
ASV_16S_30	225	183	151	208	166	139	140	217	181	183	192	49	187	163	82	25	87	215	69	29	26	228	106	0	131	147	13	255	234	164	233	262	184	121	242	190	129	180	190		ASV_16S_30	Bacteria	Actinobacteriota	Actinobacteria	Pseudonocardiales	Pseudonocardiaceae	Pseudonocardia
ASV_16S_31	217	181	162	194	179	148	154	203	195	186	176	158	166	199	67	0	178	207	0	0	116	197	0	0	162	197	0	208	190	197	229	256	161	166	171	213	116	145	142		ASV_16S_31	Archaea	Crenarchaeota	Nitrososphaeria	Nitrososphaerales	Nitrososphaeraceae	NA
ASV_16S_32	146	273	284	147	106	162	268	131	196	228	176	27	138	146	73	0	56	224	0	0	17	210	0	17	187	177	0	205	188	183	165	218	170	183	155	155	75	198	115		ASV_16S_32	Bacteria	Acidobacteriota	Vicinamibacteria	Vicinamibacterales	NA	NA
ASV_16S_33	209	176	152	138	156	145	151	168	209	176	164	58	191	214	74	0	88	223	0	0	42	201	0	0	151	161	0	188	181	178	221	232	206	174	147	148	104	160	137		ASV_16S_33	Archaea	Crenarchaeota	Nitrososphaeria	Nitrososphaerales	Nitrososphaeraceae	NA
ASV_16S_34	0	0	0	0	0	0	0	0	0	0	0	1270	0	0	0	10	1519	0	0	607	1807	0	0	32	0	0	0	0	0	0	0	0	0	0	0	0	0	0	0		ASV_16S_34	Bacteria	Proteobacteria	Gammaproteobacteria	Xanthomonadales	Xanthomonadaceae	Pseudoxanthomonas
ASV_16S_35	196	150	139	148	168	139	150	214	198	203	161	30	166	209	84	0	56	207	9	0	17	166	39	0	147	144	0	206	171	132	179	249	159	134	203	145	89	169	160		ASV_16S_35	Bacteria	Actinobacteriota	Actinobacteria	NA	NA	NA
ASV_16S_36	217	127	157	162	122	121	145	142	184	162	154	99	149	210	62	0	119	217	0	25	60	217	0	0	146	142	0	181	180	151	175	264	134	139	168	139	88	124	105		ASV_16S_36	Bacteria	Verrucomicrobiota	Verrucomicrobiae	Chthoniobacterales	Chthoniobacteraceae	Candidatus_Udaeobacter
ASV_16S_37	0	0	0	0	0	0	0	121	0	0	0	1185	96	0	0	0	2290	43	0	188	1056	0	0	0	0	0	0	0	0	0	0	0	0	0	0	0	0	0	0		ASV_16S_37	Bacteria	Actinobacteriota	Actinobacteria	Streptomycetales	Streptomycetaceae	Streptomyces
ASV_16S_38	203	160	148	157	123	124	137	155	188	139	162	102	145	153	57	0	157	217	0	0	91	176	0	0	119	161	0	159	182	192	249	230	133	132	155	129	99	117	123		ASV_16S_38	Archaea	Crenarchaeota	Nitrososphaeria	Nitrososphaerales	Nitrososphaeraceae	NA
ASV_16S_39	146	168	138	142	131	139	125	151	211	180	162	26	128	206	68	0	57	194	42	31	0	160	58	0	141	167	28	181	173	160	171	233	124	111	213	147	110	155	143		ASV_16S_39	Bacteria	Actinobacteriota	Thermoleophilia	Gaiellales	Gaiellaceae	Gaiella
ASV_16S_40	160	143	111	138	105	135	103	142	128	143	108	69	157	156	99	34	75	182	69	35	29	167	90	37	142	147	19	162	161	115	163	249	109	91	154	130	87	123	119		ASV_16S_40	Bacteria	Actinobacteriota	Thermoleophilia	Gaiellales	NA	NA
ASV_16S_41	230	169	128	131	144	117	74	129	160	172	115	155	145	184	86	7	39	146	9	20	54	163	12	6	153	140	0	126	193	113	184	297	97	124	162	121	87	117	69		ASV_16S_41	Bacteria	Proteobacteria	Alphaproteobacteria	Rhizobiales	Methyloligellaceae	NA
ASV_16S_42	121	210	100	133	147	183	133	165	144	152	196	0	137	139	98	0	109	211	0	0	0	149	46	39	141	142	0	154	120	160	120	194	140	96	144	164	107	110	160		ASV_16S_42	Bacteria	Actinobacteriota	Thermoleophilia	Solirubrobacterales	Solirubrobacteraceae	Solirubrobacter
ASV_16S_43	217	155	103	114	115	124	89	153	163	168	152	52	143	157	97	19	85	167	63	20	37	104	73	29	129	134	12	182	164	118	125	246	91	91	157	147	100	132	120		ASV_16S_43	Bacteria	Actinobacteriota	Thermoleophilia	Gaiellales	Gaiellaceae	Gaiella
ASV_16S_44	164	162	152	137	122	127	108	135	172	114	165	82	112	161	80	0	121	155	0	13	48	141	0	0	121	131	0	175	158	149	185	151	150	126	178	129	84	121	129		ASV_16S_44	Bacteria	NA	NA	NA	NA	NA
ASV_16S_45	159	120	137	118	90	81	150	120	150	139	107	95	121	150	88	16	152	190	0	25	115	168	25	0	129	103	0	177	144	123	183	210	142	121	151	89	88	121	154		ASV_16S_45	Bacteria	Verrucomicrobiota	Verrucomicrobiae	Chthoniobacterales	Xiphinematobacteraceae	Candidatus_Xiphinematobacter
ASV_16S_46	167	161	150	137	96	112	91	126	149	142	149	31	135	155	65	0	35	173	0	0	23	127	0	19	146	122	0	176	171	130	161	235	132	101	185	143	77	108	154		ASV_16S_46	Bacteria	Actinobacteriota	MB-A2-108	NA	NA	NA
ASV_16S_47	168	171	100	127	99	119	84	126	149	149	141	17	121	173	52	0	50	140	54	22	7	143	59	20	128	118	0	172	153	106	173	249	86	106	164	127	101	115	137		ASV_16S_47	Bacteria	Actinobacteriota	Thermoleophilia	Gaiellales	NA	NA
ASV_16S_48	131	137	102	94	145	118	96	137	189	151	131	27	128	177	66	0	57	190	31	0	23	136	45	0	130	146	0	193	126	117	134	232	146	78	143	127	72	115	134		ASV_16S_48	Bacteria	Actinobacteriota	Thermoleophilia	Gaiellales	Gaiellaceae	Gaiella
ASV_16S_49	0	0	0	0	0	0	0	0	0	0	0	0	0	0	0	874	0	0	0	766	0	0	480	124	0	0	1958	0	0	0	0	0	0	0	0	0	0	0	0		ASV_16S_49	Bacteria	Actinobacteriota	Actinobacteria	Micrococcales	Microbacteriaceae	Curtobacterium
ASV_16S_50	143	143	119	129	119	116	108	114	156	158	141	26	148	154	90	0	59	185	0	0	43	168	0	0	130	160	0	162	135	170	158	194	110	100	144	114	77	96	108		ASV_16S_50	Bacteria	Acidobacteriota	Vicinamibacteria	Vicinamibacterales	NA	NA
ASV_16S_51	0	0	0	0	0	18	0	0	0	0	0	1521	0	0	0	9	1469	0	0	99	1042	0	0	0	0	0	0	0	0	0	0	0	0	0	0	0	0	0	0		ASV_16S_51	Bacteria	Proteobacteria	Gammaproteobacteria	Pseudomonadales	Pseudomonadaceae	NA
ASV_16S_52	25	0	0	0	16	28	14	28	0	17	37	963	0	0	22	32	1273	0	0	163	1236	0	0	99	0	10	0	12	22	0	18	0	0	0	16	0	43	0	0		ASV_16S_52	Bacteria	Proteobacteria	Alphaproteobacteria	Rhizobiales	Rhizobiaceae	Phyllobacterium
ASV_16S_53	164	174	116	135	109	112	90	127	165	128	107	0	118	145	63	0	37	147	0	18	0	154	27	0	136	138	0	143	134	124	171	179	95	119	152	121	104	128	120		ASV_16S_53	Bacteria	Actinobacteriota	MB-A2-108	NA	NA	NA
ASV_16S_54	136	117	122	136	117	101	95	124	158	133	112	72	126	152	0	0	57	190	0	0	39	179	0	0	104	115	0	157	142	153	168	184	137	104	131	133	83	92	110		ASV_16S_54	Archaea	Crenarchaeota	Nitrososphaeria	Nitrososphaerales	Nitrososphaeraceae	NA
ASV_16S_55	129	140	141	128	94	96	103	112	139	111	115	90	105	132	60	0	105	142	26	34	74	155	28	0	118	120	0	159	163	99	123	195	127	91	107	120	80	103	112		ASV_16S_55	Bacteria	Proteobacteria	Alphaproteobacteria	Rhizobiales	Xanthobacteraceae	NA
ASV_16S_56	162	93	105	132	109	95	108	94	140	129	127	102	89	141	64	0	139	145	0	6	85	156	0	0	117	140	0	123	134	141	152	183	110	126	143	106	74	106	85		ASV_16S_56	Archaea	Crenarchaeota	Nitrososphaeria	Nitrososphaerales	Nitrososphaeraceae	NA
ASV_16S_57	0	0	0	0	0	0	0	0	0	0	0	0	0	0	0	1971	0	0	0	279	0	0	1138	168	0	0	394	0	0	0	0	0	0	0	0	0	0	0	0		ASV_16S_57	Bacteria	Actinobacteriota	Actinobacteria	Micrococcales	Microbacteriaceae	Curtobacterium
ASV_16S_58	151	90	125	128	141	99	114	154	141	114	136	57	100	152	53	0	67	170	0	0	30	176	0	0	111	133	0	156	140	145	157	160	114	97	116	115	70	93	88		ASV_16S_58	Archaea	Crenarchaeota	Nitrososphaeria	Nitrososphaerales	Nitrososphaeraceae	NA
ASV_16S_59	107	94	38	62	79	75	0	70	63	70	65	78	85	87	31	54	29	66	870	69	0	79	602	29	61	79	75	57	76	39	101	113	48	54	43	58	64	71	69		ASV_16S_59	Bacteria	Firmicutes	Bacilli	Bacillales	NA	NA
ASV_16S_60	136	136	50	72	99	134	86	133	143	158	203	0	147	107	79	0	91	177	0	0	23	70	0	0	119	107	0	177	154	89	107	229	94	63	167	139	80	131	98		ASV_16S_60	Bacteria	Actinobacteriota	Thermoleophilia	Solirubrobacterales	Solirubrobacteraceae	Solirubrobacter
ASV_16S_61	141	90	99	116	122	70	94	175	80	97	179	171	159	99	81	0	143	182	0	46	194	90	52	63	72	78	15	91	92	87	92	118	88	77	83	76	50	101	119		ASV_16S_61	Bacteria	Actinobacteriota	Actinobacteria	Streptomycetales	Streptomycetaceae	Streptomyces
ASV_16S_62	155	143	68	93	89	89	73	117	145	131	110	77	105	137	51	40	72	162	33	31	55	107	77	10	129	110	0	130	139	100	98	232	86	66	132	103	56	110	89		ASV_16S_62	Bacteria	Actinobacteriota	Thermoleophilia	Solirubrobacterales	67-14	NA
ASV_16S_63	0	0	0	0	0	0	0	0	0	0	0	0	0	0	0	3452	0	0	0	26	0	0	0	230	0	0	0	0	0	0	0	0	0	0	0	0	0	0	0		ASV_16S_63	Bacteria	Proteobacteria	Gammaproteobacteria	Xanthomonadales	Xanthomonadaceae	Pseudoxanthomonas
ASV_16S_64	118	123	91	111	74	122	105	111	92	117	131	51	116	136	92	0	74	158	82	0	25	117	63	0	87	127	0	136	134	130	99	162	104	89	81	147	68	74	113		ASV_16S_64	Bacteria	Actinobacteriota	Thermoleophilia	Solirubrobacterales	67-14	NA
ASV_16S_65	151	131	130	126	86	84	75	98	145	131	116	0	132	116	0	0	0	147	0	0	0	131	0	0	106	103	0	140	141	145	155	186	123	102	153	115	88	130	119		ASV_16S_65	Bacteria	Actinobacteriota	Thermoleophilia	Gaiellales	NA	NA
ASV_16S_66	0	0	65	16	89	25	31	0	23	0	0	43	11	0	0	0	37	0	0	2675	0	28	0	39	24	0	0	109	31	20	62	47	29	46	44	20	0	27	23		ASV_16S_66	Bacteria	Proteobacteria	Gammaproteobacteria	Burkholderiales	Oxalobacteraceae	Massilia
ASV_16S_67	45	50	12	40	41	47	21	33	21	42	38	43	57	60	0	29	21	27	1116	83	11	45	1053	25	30	52	113	22	49	0	37	109	0	32	0	43	32	47	29		ASV_16S_67	Bacteria	Firmicutes	Bacilli	Bacillales	Bacillaceae	Bacillus
ASV_16S_68	117	93	95	121	93	76	85	101	128	96	123	41	107	124	73	0	75	168	0	0	31	167	0	0	109	127	0	101	129	122	139	166	95	113	135	121	64	92	85		ASV_16S_68	Bacteria	Acidobacteriota	Vicinamibacteria	Vicinamibacterales	Vicinamibacteraceae	NA
ASV_16S_69	145	112	100	102	68	85	88	85	166	126	106	46	112	119	51	0	47	140	0	0	25	144	0	0	107	107	0	150	132	111	138	189	110	100	125	89	67	99	91		ASV_16S_69	Bacteria	Proteobacteria	Gammaproteobacteria	Steroidobacterales	Steroidobacteraceae	NA
ASV_16S_70	136	127	134	86	69	106	81	101	155	112	113	54	92	116	50	0	76	103	0	0	39	112	0	0	89	120	0	109	137	136	136	194	89	90	108	74	66	115	104		ASV_16S_70	Bacteria	Proteobacteria	Alphaproteobacteria	Rhizobiales	Xanthobacteraceae	Pseudolabrys
ASV_16S_71	107	91	102	91	69	101	94	83	110	102	113	80	98	121	53	0	79	148	0	0	52	135	0	0	127	107	0	127	164	110	146	145	104	85	134	107	65	101	71		ASV_16S_71	Bacteria	Proteobacteria	Alphaproteobacteria	Rhizobiales	Xanthobacteraceae	NA
ASV_16S_72	101	133	111	108	79	86	93	98	138	132	94	0	123	120	75	0	0	147	0	0	56	116	0	0	117	122	0	120	133	121	102	169	122	103	117	103	57	96	100		ASV_16S_72	Bacteria	Methylomirabilota	Methylomirabilia	Rokubacteriales	WX65	NA
ASV_16S_73	135	117	96	119	94	109	86	115	133	104	102	50	102	112	54	0	0	116	0	0	0	115	46	0	91	131	0	165	156	108	130	137	105	82	102	120	72	99	80		ASV_16S_73	Bacteria	Actinobacteriota	MB-A2-108	NA	NA	NA
ASV_16S_74	148	80	93	113	101	103	67	123	138	88	74	94	68	135	52	0	98	119	0	0	70	129	29	0	97	96	0	133	87	89	117	139	114	117	108	99	85	69	107		ASV_16S_74	Archaea	Crenarchaeota	Nitrososphaeria	Nitrososphaerales	Nitrososphaeraceae	NA
ASV_16S_75	95	108	89	70	72	91	79	126	110	87	110	32	104	115	62	0	38	148	42	0	22	86	74	17	107	104	37	140	143	110	91	183	110	61	122	116	50	92	97		ASV_16S_75	Bacteria	Actinobacteriota	Thermoleophilia	Solirubrobacterales	Solirubrobacteraceae	Solirubrobacter
ASV_16S_76	71	85	40	59	55	59	28	56	45	36	49	65	85	78	23	35	0	44	764	85	53	76	501	35	63	69	95	49	72	38	91	100	29	30	38	48	57	63	43		ASV_16S_76	Bacteria	Firmicutes	Bacilli	Bacillales	Planococcaceae	Lysinibacillus
ASV_16S_77	117	83	97	94	105	80	85	90	135	73	90	68	96	120	71	0	119	131	0	0	74	117	0	0	68	96	0	136	100	102	133	139	102	90	103	81	80	95	107		ASV_16S_77	Archaea	Crenarchaeota	Nitrososphaeria	Nitrososphaerales	Nitrososphaeraceae	NA
ASV_16S_78	91	122	109	106	77	63	97	109	136	121	131	58	66	95	0	0	0	157	0	0	43	144	0	0	89	99	0	136	116	118	109	136	122	95	132	102	82	106	109		ASV_16S_78	Bacteria	Actinobacteriota	Thermoleophilia	NA	NA	NA
ASV_16S_79	111	31	15	0	50	52	11	0	0	24	102	78	0	0	49	0	18	0	0	782	61	0	0	940	27	0	0	307	24	0	70	61	26	15	135	117	85	0	0		ASV_16S_79	Bacteria	Actinobacteriota	Actinobacteria	Propionibacteriales	Nocardioidaceae	Nocardioides
ASV_16S_80	0	0	1315	0	0	0	32	0	0	0	0	0	0	0	0	0	0	0	0	0	0	0	0	0	0	0	0	0	0	0	0	0	0	1645	0	0	0	192	0		ASV_16S_80	Bacteria	Proteobacteria	Gammaproteobacteria	Cellvibrionales	Cellvibrionaceae	Cellvibrio
ASV_16S_81	115	106	62	75	104	79	96	95	113	94	105	47	103	115	68	0	60	142	21	0	26	87	0	0	103	108	0	146	114	72	119	171	100	86	114	87	63	78	97		ASV_16S_81	Bacteria	Chloroflexi	KD4-96	NA	NA	NA
ASV_16S_82	134	141	96	89	78	98	65	86	134	115	110	53	94	135	0	0	61	136	0	12	0	80	0	0	100	85	0	114	133	92	116	155	89	77	129	96	55	91	106		ASV_16S_82	Bacteria	Methylomirabilota	Methylomirabilia	Rokubacteriales	WX65	NA
ASV_16S_83	115	123	102	102	101	84	88	88	104	91	94	30	86	102	0	0	39	109	12	0	0	104	40	13	103	99	0	110	121	67	128	185	67	88	101	128	90	126	112		ASV_16S_83	Bacteria	Actinobacteriota	MB-A2-108	NA	NA	NA
ASV_16S_84	84	130	65	90	75	110	44	90	121	104	99	17	79	128	28	14	32	121	41	17	7	101	76	16	85	115	13	127	145	75	103	205	69	54	134	97	55	101	78		ASV_16S_84	Bacteria	Chloroflexi	Gitt-GS-136	NA	NA	NA
ASV_16S_85	112	94	96	91	72	72	116	91	106	92	80	0	90	122	63	0	46	148	0	0	31	126	0	0	86	93	0	117	123	126	115	178	99	80	104	74	84	95	114		ASV_16S_85	Bacteria	Acidobacteriota	Vicinamibacteria	Vicinamibacterales	NA	NA
ASV_16S_86	117	92	72	102	78	88	84	113	114	112	102	0	108	89	68	0	42	137	27	0	0	85	42	0	94	118	0	129	127	94	80	129	97	69	110	111	63	107	122		ASV_16S_86	Bacteria	Actinobacteriota	Thermoleophilia	Gaiellales	NA	NA
ASV_16S_87	120	105	51	66	87	84	99	111	129	105	96	28	86	143	0	0	0	120	0	0	0	116	0	0	107	104	0	106	113	112	125	184	73	92	165	117	65	84	124		ASV_16S_87	Bacteria	Chloroflexi	KD4-96	NA	NA	NA
ASV_16S_88	117	119	101	92	80	79	72	135	105	86	62	26	80	99	44	25	45	109	0	0	0	117	37	0	110	62	0	125	104	83	107	166	104	68	114	75	86	90	117		ASV_16S_88	Bacteria	Actinobacteriota	Thermoleophilia	Gaiellales	Gaiellaceae	Gaiella
ASV_16S_89	105	105	85	94	97	73	70	95	117	99	76	34	80	120	48	0	35	114	37	0	37	85	63	53	82	89	0	110	88	96	98	169	92	69	104	111	57	60	94		ASV_16S_89	Bacteria	Actinobacteriota	Thermoleophilia	Gaiellales	NA	NA
ASV_16S_90	94	93	85	95	101	72	85	72	82	114	86	23	80	114	65	0	43	129	0	0	0	78	37	0	75	111	0	115	105	82	122	131	85	76	130	123	53	91	107		ASV_16S_90	Bacteria	Chloroflexi	KD4-96	NA	NA	NA
ASV_16S_91	112	107	76	86	59	74	68	95	86	114	68	58	121	102	64	0	46	136	0	0	63	119	0	0	90	83	0	104	123	102	121	176	80	78	88	68	48	73	65		ASV_16S_91	Bacteria	Acidobacteriota	Vicinamibacteria	Vicinamibacterales	Vicinamibacteraceae	NA
ASV_16S_92	79	101	72	65	76	71	71	123	67	103	105	31	80	105	56	0	53	146	0	0	0	104	0	0	95	99	0	168	110	76	117	174	79	66	103	101	65	77	86		ASV_16S_92	Bacteria	Actinobacteriota	Actinobacteria	Propionibacteriales	Nocardioidaceae	Nocardioides
ASV_16S_93	98	83	59	44	58	60	41	70	67	55	74	245	74	70	71	34	187	85	0	74	314	53	0	64	66	56	0	73	68	45	70	114	52	52	71	52	126	33	45		ASV_16S_93	Bacteria	Proteobacteria	Alphaproteobacteria	Rhizobiales	Xanthobacteraceae	Bradyrhizobium
ASV_16S_94	29	23	0	0	19	0	37	0	24	17	27	40	17	20	0	393	22	24	190	709	0	27	320	415	23	17	278	20	19	36	24	40	0	0	18	0	19	16	37		ASV_16S_94	Bacteria	Actinobacteriota	Actinobacteria	Micromonosporales	Micromonosporaceae	Micromonospora
ASV_16S_95	87	117	75	60	51	94	70	86	112	124	107	10	96	120	45	0	26	95	26	0	0	65	49	0	110	119	13	134	121	62	70	165	75	56	109	105	47	101	73		ASV_16S_95	Bacteria	Actinobacteriota	Thermoleophilia	Gaiellales	Gaiellaceae	Gaiella
ASV_16S_96	73	93	80	72	74	96	75	81	109	118	98	54	88	115	45	0	0	129	94	0	0	87	109	0	73	96	0	107	115	61	81	160	57	42	113	86	75	94	0		ASV_16S_96	Bacteria	Actinobacteriota	Thermoleophilia	Solirubrobacterales	67-14	NA
ASV_16S_97	64	54	21	29	43	48	18	38	36	54	45	31	37	62	17	24	19	49	828	66	0	30	590	20	46	57	55	32	57	26	46	104	14	30	16	31	27	44	33		ASV_16S_97	Bacteria	Firmicutes	Bacilli	Bacillales	Bacillaceae	NA
ASV_16S_98	130	80	78	96	104	86	46	141	95	88	79	49	125	62	62	0	34	156	0	0	0	86	0	0	70	41	0	157	80	42	105	163	73	49	130	71	71	84	83		ASV_16S_98	Bacteria	Actinobacteriota	Actinobacteria	Micrococcales	Intrasporangiaceae	NA
ASV_16S_99	0	0	0	0	0	0	0	0	0	0	0	669	0	0	0	0	945	0	0	158	773	0	0	221	0	0	0	0	0	0	0	0	0	0	21	0	0	0	0		ASV_16S_99	Bacteria	Proteobacteria	Gammaproteobacteria	Xanthomonadales	Xanthomonadaceae	Lysobacter
ASV_16S_100	90	80	43	111	70	91	61	78	107	108	63	51	96	97	0	3	63	94	0	0	22	91	0	0	56	93	0	87	101	99	126	159	105	84	73	95	60	88	85		ASV_16S_100	Bacteria	Proteobacteria	Gammaproteobacteria	PLTA13	NA	NA
ASV_16S_101	142	74	73	84	72	68	66	97	99	86	88	39	73	95	0	0	63	107	0	0	0	120	59	0	63	84	0	117	67	81	104	125	84	63	105	103	64	64	92		ASV_16S_101	Bacteria	Actinobacteriota	Actinobacteria	Corynebacteriales	Mycobacteriaceae	Mycobacterium
ASV_16S_102	111	88	90	81	76	62	61	75	110	90	62	9	81	92	44	0	23	112	0	3	13	106	0	0	98	111	0	92	115	114	104	143	72	97	69	65	59	88	79		ASV_16S_102	Bacteria	Nitrospirota	Nitrospiria	Nitrospirales	Nitrospiraceae	Nitrospira
ASV_16S_103	62	82	104	64	42	79	68	73	118	86	91	0	82	105	57	0	37	134	0	0	0	104	0	0	81	90	0	120	119	115	91	123	92	72	98	64	38	95	94		ASV_16S_103	Bacteria	Acidobacteriota	Vicinamibacteria	Vicinamibacterales	Vicinamibacteraceae	NA
ASV_16S_104	16	57	1057	0	0	0	59	0	0	0	0	0	0	0	0	0	0	0	0	0	0	111	0	0	0	72	0	0	51	81	0	0	0	695	0	0	0	426	30		ASV_16S_104	Bacteria	Proteobacteria	Gammaproteobacteria	Cellvibrionales	Cellvibrionaceae	Cellvibrio
ASV_16S_105	73	46	28	46	50	39	30	58	34	42	41	47	54	68	0	31	19	44	552	25	27	62	438	0	59	63	45	43	82	24	56	82	0	42	41	51	44	51	62		ASV_16S_105	Bacteria	Firmicutes	Bacilli	Bacillales	NA	NA
ASV_16S_106	64	109	93	68	42	56	84	68	133	102	49	0	87	99	34	0	0	94	0	0	0	122	0	0	78	86	0	103	103	128	95	131	108	50	82	108	38	75	84		ASV_16S_106	Bacteria	Acidobacteriota	Vicinamibacteria	Vicinamibacterales	Vicinamibacteraceae	NA
ASV_16S_107	58	99	87	77	93	59	82	95	68	102	95	0	80	52	0	0	0	172	0	0	0	95	0	0	76	62	0	126	95	108	66	115	115	66	74	97	86	82	74		ASV_16S_107	Bacteria	Acidobacteriota	Vicinamibacteria	Vicinamibacterales	NA	NA
ASV_16S_108	0	0	0	0	0	18	0	0	0	0	44	981	0	0	0	0	445	0	0	73	611	0	0	383	0	0	0	0	0	0	0	0	0	0	0	0	0	0	0		ASV_16S_108	Bacteria	Proteobacteria	Gammaproteobacteria	Xanthomonadales	Xanthomonadaceae	Lysobacter
ASV_16S_109	137	118	96	92	54	68	77	67	66	92	73	0	88	94	0	0	0	151	0	0	0	77	0	0	76	96	0	80	106	89	69	97	79	102	80	101	49	85	91		ASV_16S_109	Bacteria	Proteobacteria	Alphaproteobacteria	Rhizobiales	Xanthobacteraceae	NA
ASV_16S_110	99	75	78	88	49	0	68	83	102	71	80	0	88	121	64	0	70	140	0	0	0	101	0	0	94	69	0	82	69	94	108	158	85	69	84	71	52	59	67		ASV_16S_110	Bacteria	Acidobacteriota	Vicinamibacteria	Vicinamibacterales	Vicinamibacteraceae	NA
ASV_16S_111	96	93	65	89	69	72	64	103	92	99	92	0	88	100	0	0	0	136	0	0	0	75	0	0	79	84	0	141	106	67	86	162	73	51	113	85	0	75	82		ASV_16S_111	Bacteria	Actinobacteriota	Thermoleophilia	Gaiellales	Gaiellaceae	Gaiella
ASV_16S_112	96	63	68	73	73	68	54	78	89	112	65	28	58	81	48	0	72	101	27	0	21	78	37	0	77	85	0	103	93	71	92	118	73	72	92	62	49	78	72		ASV_16S_112	Bacteria	Actinobacteriota	Thermoleophilia	Gaiellales	NA	NA
ASV_16S_113	41	44	54	28	28	30	30	45	46	42	54	443	76	32	24	0	281	86	0	0	442	46	0	0	45	27	0	69	49	0	44	80	90	50	82	39	0	48	32		ASV_16S_113	Bacteria	Proteobacteria	Gammaproteobacteria	Xanthomonadales	Xanthomonadaceae	Lysobacter
ASV_16S_114	54	97	103	80	50	57	103	90	89	119	114	0	119	64	0	0	0	103	0	0	0	101	0	0	81	84	0	101	69	103	96	115	85	88	99	93	0	81	85		ASV_16S_114	Bacteria	Acidobacteriota	Vicinamibacteria	Vicinamibacterales	NA	NA
ASV_16S_115	69	80	54	90	72	71	56	77	89	70	91	58	88	74	54	0	71	96	0	0	37	110	0	0	62	76	0	109	74	71	98	121	86	69	79	84	53	73	60		ASV_16S_115	Bacteria	Verrucomicrobiota	Verrucomicrobiae	Chthoniobacterales	Xiphinematobacteraceae	Candidatus_Xiphinematobacter
ASV_16S_116	79	103	50	61	55	89	81	62	86	94	63	64	90	90	52	0	62	123	0	0	47	57	56	0	88	86	0	113	85	76	65	150	64	51	79	67	0	55	56		ASV_16S_116	Bacteria	Actinobacteriota	Thermoleophilia	Solirubrobacterales	67-14	NA
ASV_16S_117	80	112	79	77	88	75	78	72	81	95	125	0	87	76	29	0	0	87	0	0	0	102	0	0	71	73	0	61	64	75	119	91	94	67	110	0	83	99	127		ASV_16S_117	Bacteria	Actinobacteriota	Thermoleophilia	Gaiellales	NA	NA
ASV_16S_118	72	76	78	63	74	68	65	72	119	65	76	32	49	80	60	0	90	103	0	0	53	77	0	7	63	74	0	130	95	55	92	151	61	66	77	69	39	61	53		ASV_16S_118	Bacteria	Proteobacteria	Alphaproteobacteria	Tistrellales	Geminicoccaceae	NA
ASV_16S_119	83	104	89	64	44	54	73	60	88	83	71	16	88	94	35	0	12	99	0	0	0	96	0	0	92	99	0	68	126	107	112	137	84	63	67	70	31	89	56		ASV_16S_119	Bacteria	Acidobacteriota	Vicinamibacteria	Vicinamibacterales	NA	NA
ASV_16S_120	32	83	82	34	32	47	108	54	103	73	75	15	60	71	37	0	65	98	0	0	12	58	0	0	92	68	0	185	78	142	69	145	136	57	83	71	24	74	58		ASV_16S_120	Bacteria	Proteobacteria	Gammaproteobacteria	Xanthomonadales	Xanthomonadaceae	Arenimonas
ASV_16S_121	65	71	66	56	50	54	51	65	94	88	49	32	54	82	40	12	31	100	71	27	28	90	74	14	81	76	0	70	85	76	75	127	53	49	98	65	56	62	80		ASV_16S_121	Bacteria	Chloroflexi	Gitt-GS-136	NA	NA	NA
ASV_16S_122	96	37	17	0	61	83	49	45	0	0	75	404	37	0	47	0	402	42	11	50	583	0	0	27	28	30	0	0	34	0	32	27	0	32	36	0	110	16	0		ASV_16S_122	Bacteria	Proteobacteria	Alphaproteobacteria	Rhizobiales	Rhizobiaceae	NA
ASV_16S_123	21	30	0	19	17	18	0	14	0	26	9	20	27	13	0	0	7	13	1021	57	8	19	833	12	21	19	54	10	16	0	21	32	0	8	0	14	9	9	14		ASV_16S_123	Bacteria	Firmicutes	Bacilli	Alicyclobacillales	Alicyclobacillaceae	Tumebacillus
ASV_16S_124	109	65	64	90	70	52	43	95	65	77	66	15	84	68	59	0	13	80	0	0	12	67	31	0	85	43	0	124	57	66	92	136	63	75	99	103	70	61	105		ASV_16S_124	Bacteria	Actinobacteriota	Thermoleophilia	Solirubrobacterales	67-14	NA
ASV_16S_125	99	89	99	74	82	66	62	93	56	76	91	0	104	57	59	0	0	51	0	0	0	69	0	0	77	110	0	67	60	94	70	71	70	54	132	127	61	102	81		ASV_16S_125	Bacteria	Acidobacteriota	Vicinamibacteria	Vicinamibacterales	NA	NA
ASV_16S_126	96	94	66	53	53	62	58	76	104	102	89	0	76	110	35	0	37	116	0	6	0	75	0	0	104	87	0	47	79	78	80	131	67	75	76	73	36	84	49		ASV_16S_126	Bacteria	Methylomirabilota	Methylomirabilia	Rokubacteriales	NA	NA
ASV_16S_127	108	44	84	122	86	86	14	104	65	39	42	57	120	43	0	0	60	119	74	0	0	104	130	0	102	113	0	31	63	104	21	46	51	71	137	0	0	127	0		ASV_16S_127	Bacteria	Actinobacteriota	Thermoleophilia	Solirubrobacterales	67-14	NA
ASV_16S_128	70	64	64	77	78	106	103	89	70	70	53	0	64	71	0	0	75	117	0	0	0	93	0	0	88	73	0	109	76	60	82	120	96	45	63	77	57	56	95		ASV_16S_128	Bacteria	Proteobacteria	Gammaproteobacteria	Burkholderiales	Comamonadaceae	NA
ASV_16S_129	174	47	28	0	147	112	83	45	0	76	119	194	38	0	76	0	196	65	0	0	236	16	0	0	40	17	0	62	66	27	69	65	24	30	65	39	130	29	36		ASV_16S_129	Bacteria	Proteobacteria	Alphaproteobacteria	Rhizobiales	Rhizobiaceae	Allorhizobium-Neorhizobium-Pararhizobium-Rhizobium
ASV_16S_130	30	37	8	24	37	41	7	21	18	0	29	35	38	46	9	26	8	0	773	41	10	43	691	25	23	37	81	17	38	12	33	65	0	0	8	0	0	31	0		ASV_16S_130	Bacteria	Firmicutes	Bacilli	Alicyclobacillales	Alicyclobacillaceae	Tumebacillus
ASV_16S_131	65	96	74	42	46	76	66	64	81	96	70	0	91	94	39	0	0	123	0	0	0	127	32	0	70	88	0	85	76	98	92	110	71	60	68	67	30	79	60		ASV_16S_131	Bacteria	Acidobacteriota	Vicinamibacteria	Vicinamibacterales	Vicinamibacteraceae	NA
ASV_16S_132	58	83	48	68	41	62	47	55	72	106	85	29	66	80	78	0	61	91	61	25	0	79	51	0	72	68	0	97	81	62	69	130	75	51	102	62	0	68	49		ASV_16S_132	Bacteria	Chloroflexi	Gitt-GS-136	NA	NA	NA
ASV_16S_133	48	95	68	47	48	77	46	69	66	82	89	77	55	79	36	0	84	88	0	0	57	61	26	0	70	54	0	101	66	63	76	104	56	75	55	72	62	65	62		ASV_16S_133	Bacteria	Proteobacteria	Alphaproteobacteria	Rhizobiales	Rhizobiaceae	NA
ASV_16S_134	88	88	59	69	55	70	65	85	75	76	65	6	81	77	26	0	0	80	0	0	0	75	14	4	62	59	0	92	119	58	98	137	67	53	82	68	38	89	63		ASV_16S_134	Bacteria	Actinobacteriota	Thermoleophilia	Gaiellales	NA	NA
ASV_16S_135	116	84	54	52	93	82	71	128	83	79	113	0	0	88	0	0	0	115	0	0	0	80	0	0	0	74	0	144	78	67	91	111	81	0	102	67	0	66	82		ASV_16S_135	Bacteria	Actinobacteriota	Actinobacteria	Propionibacteriales	Nocardioidaceae	Marmoricola
ASV_16S_136	82	75	0	62	64	55	51	71	69	82	77	0	62	89	0	59	0	137	82	0	0	66	155	0	61	68	0	45	82	48	73	154	66	41	88	49	0	80	0		ASV_16S_136	Bacteria	Actinobacteriota	Thermoleophilia	Solirubrobacterales	67-14	NA
ASV_16S_137	78	68	87	59	41	57	39	63	89	65	60	38	57	78	0	0	67	104	0	0	44	80	0	0	76	54	0	94	77	72	85	111	76	55	68	66	47	68	68		ASV_16S_137	Bacteria	Proteobacteria	Alphaproteobacteria	Rhizobiales	Xanthobacteraceae	Pseudolabrys
ASV_16S_138	73	76	61	46	63	56	75	102	92	78	79	13	82	77	54	0	0	128	0	0	0	67	0	0	50	45	0	116	62	53	72	127	61	41	94	63	61	47	63		ASV_16S_138	Bacteria	Actinobacteriota	Actinobacteria	Frankiales	Geodermatophilaceae	Blastococcus
ASV_16S_139	102	61	77	65	95	49	63	120	80	61	72	0	91	61	41	0	26	137	0	0	0	68	0	0	52	50	0	110	43	55	73	93	75	53	83	74	31	58	48		ASV_16S_139	Bacteria	Actinobacteriota	Actinobacteria	Micrococcales	Intrasporangiaceae	NA
ASV_16S_140	111	59	66	62	82	63	53	72	50	69	63	133	70	63	45	0	45	82	0	0	0	77	0	0	47	68	0	91	72	45	66	100	52	49	59	62	53	49	60		ASV_16S_140	Bacteria	Actinobacteriota	Actinobacteria	Corynebacteriales	Mycobacteriaceae	Mycobacterium
ASV_16S_141	87	101	58	74	56	70	36	63	86	71	67	11	60	96	33	0	14	80	11	0	6	77	15	0	71	62	0	79	76	67	77	137	53	59	51	59	47	51	75		ASV_16S_141	Bacteria	Actinobacteriota	Acidimicrobiia	Actinomarinales	NA	NA
ASV_16S_142	95	70	54	70	70	49	57	63	75	66	68	47	51	90	0	13	53	87	11	11	0	66	21	0	52	45	3	81	65	88	82	99	61	48	72	66	51	50	82		ASV_16S_142	Bacteria	Proteobacteria	Alphaproteobacteria	Tistrellales	Geminicoccaceae	NA
ASV_16S_143	72	75	53	53	47	61	47	68	64	89	52	19	73	71	0	0	32	91	0	0	0	86	17	0	55	80	0	107	104	72	59	108	70	45	95	79	50	60	72		ASV_16S_143	Bacteria	Chloroflexi	KD4-96	NA	NA	NA
ASV_16S_144	92	64	17	54	67	87	34	90	61	86	66	23	83	39	32	0	33	125	0	0	0	61	0	0	71	48	0	154	60	28	93	165	54	36	59	59	30	51	98		ASV_16S_144	Bacteria	Actinobacteriota	Actinobacteria	Micrococcales	Cellulomonadaceae	Cellulomonas
ASV_16S_145	82	48	71	72	53	50	67	57	73	81	84	0	62	84	24	0	28	105	0	0	0	104	0	0	60	61	0	88	69	66	87	102	72	66	60	75	52	46	71		ASV_16S_145	Bacteria	Proteobacteria	Gammaproteobacteria	Burkholderiales	Sutterellaceae	NA
ASV_16S_146	73	81	51	57	61	71	59	80	76	73	63	0	64	67	40	0	36	83	0	0	0	75	22	0	63	60	0	92	73	72	61	93	66	52	73	55	60	74	86		ASV_16S_146	Bacteria	Actinobacteriota	Thermoleophilia	Gaiellales	Gaiellaceae	Gaiella
ASV_16S_147	65	62	64	68	67	55	53	50	74	65	76	20	61	69	62	0	37	78	0	0	0	57	0	0	58	71	0	102	79	66	90	130	70	39	91	85	32	47	49		ASV_16S_147	Bacteria	Actinobacteriota	Acidimicrobiia	Microtrichales	Iamiaceae	Iamia
ASV_16S_148	44	70	53	78	54	55	70	56	92	66	82	0	81	56	40	0	32	65	29	0	0	60	37	0	66	74	0	96	61	70	71	112	49	67	60	73	42	57	74		ASV_16S_148	Bacteria	Actinobacteriota	Thermoleophilia	Gaiellales	NA	NA
ASV_16S_149	92	81	60	59	62	64	55	59	75	81	50	12	68	65	21	0	27	75	10	0	8	69	23	0	66	73	0	79	88	53	84	126	47	45	58	77	57	59	54		ASV_16S_149	Bacteria	Actinobacteriota	NA	NA	NA	NA
ASV_16S_150	86	90	60	61	68	62	49	67	91	67	47	0	65	61	38	0	0	75	0	0	0	65	28	0	61	85	0	77	89	55	98	130	48	61	59	61	41	70	65		ASV_16S_150	Bacteria	Actinobacteriota	Acidimicrobiia	Actinomarinales	NA	NA
ASV_16S_151	73	88	47	45	44	87	57	82	66	87	52	17	56	88	53	0	44	71	0	9	0	58	19	9	87	73	0	90	92	65	54	100	52	34	97	65	0	56	63		ASV_16S_151	Bacteria	Actinobacteriota	Thermoleophilia	Gaiellales	NA	NA
ASV_16S_152	65	72	45	59	51	72	34	59	82	72	63	11	57	99	29	0	23	89	38	0	0	79	41	0	63	69	0	69	85	53	86	127	62	49	55	51	30	62	68		ASV_16S_152	Bacteria	Actinobacteriota	Thermoleophilia	Gaiellales	Gaiellaceae	Gaiella
ASV_16S_153	76	85	72	58	57	78	58	92	76	81	87	0	69	0	0	0	0	0	0	0	0	82	0	0	89	65	0	108	86	55	69	92	91	60	100	65	48	73	83		ASV_16S_153	Bacteria	Chloroflexi	KD4-96	NA	NA	NA
ASV_16S_154	93	58	66	61	68	64	58	62	69	61	67	30	59	65	0	0	44	102	0	0	0	86	0	0	62	56	0	65	63	75	67	100	61	57	55	75	44	76	69		ASV_16S_154	Bacteria	Proteobacteria	Gammaproteobacteria	Burkholderiales	Comamonadaceae	Ramlibacter
ASV_16S_155	80	62	54	48	69	71	49	78	77	86	54	8	69	67	22	0	27	86	6	0	10	70	9	0	68	62	0	86	88	44	80	130	58	42	81	37	29	53	67		ASV_16S_155	Bacteria	Actinobacteriota	Acidimicrobiia	Microtrichales	NA	NA
ASV_16S_156	78	76	69	57	63	58	0	88	82	82	76	0	49	75	0	0	0	75	43	0	0	62	50	0	61	62	0	90	104	60	81	136	62	61	0	60	53	55	59		ASV_16S_156	Bacteria	Actinobacteriota	Thermoleophilia	Gaiellales	NA	NA
ASV_16S_157	76	82	53	56	54	53	43	58	70	82	70	0	62	90	0	0	0	83	0	0	16	70	0	0	50	76	0	93	85	60	69	138	65	52	83	80	35	58	54		ASV_16S_157	Bacteria	Actinobacteriota	Acidimicrobiia	Microtrichales	Iamiaceae	Iamia
ASV_16S_158	72	88	67	56	57	62	54	61	76	69	51	0	75	66	0	0	22	83	0	0	0	86	0	0	71	66	0	80	98	76	72	89	71	58	63	59	39	75	51		ASV_16S_158	Bacteria	Acidobacteriota	Vicinamibacteria	Vicinamibacterales	NA	NA
ASV_16S_159	98	73	52	56	68	60	47	67	76	79	63	0	60	80	0	22	0	77	0	0	0	65	38	0	71	52	0	67	88	60	65	126	49	59	61	54	37	68	72		ASV_16S_159	Bacteria	Actinobacteriota	Thermoleophilia	Gaiellales	NA	NA
ASV_16S_160	22	35	30	0	0	28	26	19	0	37	27	263	15	0	16	0	424	19	0	168	321	11	0	273	15	26	0	25	17	41	12	28	15	39	10	0	15	27	0		ASV_16S_160	Bacteria	Proteobacteria	Alphaproteobacteria	Rhizobiales	Devosiaceae	Devosia
ASV_16S_161	82	59	48	64	59	63	49	64	62	69	61	0	82	97	37	0	33	74	17	0	0	48	17	0	80	78	0	82	75	46	68	121	45	44	67	59	56	40	47		ASV_16S_161	Bacteria	Actinobacteriota	Thermoleophilia	Gaiellales	Gaiellaceae	Gaiella
ASV_16S_162	25	18	0	0	33	0	11	0	16	0	36	458	15	0	0	92	471	23	0	69	547	9	0	32	0	0	0	11	0	0	16	15	17	0	15	0	30	14	12		ASV_16S_162	Bacteria	Proteobacteria	Alphaproteobacteria	Rhizobiales	Beijerinckiaceae	Bosea
ASV_16S_163	65	83	61	82	37	47	44	60	76	76	55	0	72	90	0	0	39	80	0	0	0	80	0	0	57	86	0	64	71	63	71	95	69	50	55	76	43	73	59		ASV_16S_163	Bacteria	Acidobacteriota	Vicinamibacteria	Vicinamibacterales	Vicinamibacteraceae	NA
ASV_16S_164	77	77	59	42	47	67	56	56	65	83	52	33	66	75	0	0	45	82	0	0	20	76	0	0	78	73	0	81	80	64	60	112	62	48	41	63	34	57	46		ASV_16S_164	Bacteria	Acidobacteriota	Vicinamibacteria	Vicinamibacterales	Vicinamibacteraceae	NA
ASV_16S_165	73	75	55	64	55	63	50	56	94	55	61	30	60	89	26	0	35	87	0	0	0	71	0	0	51	50	0	55	64	64	93	93	65	54	67	47	44	54	56		ASV_16S_165	Archaea	Crenarchaeota	Nitrososphaeria	Nitrososphaerales	Nitrososphaeraceae	NA
ASV_16S_166	73	78	52	81	79	74	38	78	57	58	61	45	70	59	33	0	51	56	0	0	31	80	0	14	46	61	0	57	59	51	62	116	36	0	42	66	39	78	60		ASV_16S_166	Bacteria	Proteobacteria	Gammaproteobacteria	Steroidobacterales	Steroidobacteraceae	Steroidobacter
ASV_16S_167	41	47	50	62	125	0	0	65	60	51	68	240	98	60	0	101	0	91	0	0	0	54	38	57	46	51	0	72	68	66	41	110	69	51	58	0	0	0	0		ASV_16S_167	Bacteria	Actinobacteriota	Actinobacteria	Streptomycetales	Streptomycetaceae	Streptomyces
ASV_16S_168	70	74	46	45	80	49	48	72	43	52	90	61	50	48	36	0	58	74	16	0	72	66	17	0	42	72	7	79	54	48	52	76	65	36	71	48	44	41	34		ASV_16S_168	Bacteria	Proteobacteria	Alphaproteobacteria	Sphingomonadales	Sphingomonadaceae	Sphingomonas
ASV_16S_169	72	54	43	60	60	46	38	61	72	64	52	28	54	74	31	0	0	80	32	23	10	57	56	17	55	60	0	77	74	48	75	115	42	41	47	66	40	56	52		ASV_16S_169	Bacteria	Actinobacteriota	Thermoleophilia	Gaiellales	NA	NA
ASV_16S_170	58	47	75	52	75	75	36	53	81	52	46	0	84	55	37	0	0	62	59	0	0	56	71	0	58	80	0	68	90	73	50	85	47	48	43	54	0	70	86		ASV_16S_170	Bacteria	Actinobacteriota	Thermoleophilia	Solirubrobacterales	67-14	NA
ASV_16S_171	76	35	63	94	75	60	40	65	47	71	66	0	59	73	36	0	0	80	0	0	0	83	0	0	49	70	0	65	73	64	104	93	69	59	45	75	42	40	45		ASV_16S_171	Bacteria	Acidobacteriota	Vicinamibacteria	Vicinamibacterales	Vicinamibacteraceae	NA
ASV_16S_172	70	63	51	44	59	56	64	49	50	77	57	23	57	79	0	30	0	77	0	0	0	63	0	45	70	75	0	85	86	56	68	103	47	40	63	62	36	51	56		ASV_16S_172	Bacteria	Chloroflexi	KD4-96	NA	NA	NA
ASV_16S_173	0	40	0	0	0	0	0	0	0	0	0	0	0	0	0	386	0	0	37	415	0	0	164	578	0	31	226	0	0	0	0	0	18	0	0	0	0	0	0		ASV_16S_173	Bacteria	Actinobacteriota	Actinobacteria	Streptomycetales	Streptomycetaceae	NA
ASV_16S_174	0	0	0	0	0	0	0	0	0	0	0	0	0	0	0	0	0	0	0	320	0	0	0	109	0	0	1465	0	0	0	0	0	0	0	0	0	0	0	0		ASV_16S_174	Bacteria	Proteobacteria	Alphaproteobacteria	Sphingomonadales	Sphingomonadaceae	Novosphingobium
ASV_16S_175	67	60	59	55	39	54	65	62	62	60	63	0	54	69	25	0	40	89	0	0	21	79	0	0	56	61	0	80	54	78	59	85	54	58	66	63	38	52	53		ASV_16S_175	Bacteria	Proteobacteria	Gammaproteobacteria	Burkholderiales	Sutterellaceae	NA
ASV_16S_176	63	51	41	0	56	63	72	66	76	54	0	33	42	91	0	0	0	81	0	0	0	51	0	0	71	107	0	69	59	97	53	82	83	88	86	63	54	41	71		ASV_16S_176	Bacteria	Methylomirabilota	Methylomirabilia	Rokubacteriales	NA	NA
ASV_16S_177	79	66	41	48	40	47	45	55	79	87	55	21	63	55	36	0	37	84	0	0	0	66	15	0	66	50	0	73	61	65	75	108	52	46	56	43	41	51	56		ASV_16S_177	Bacteria	Actinobacteriota	Thermoleophilia	NA	NA	NA
ASV_16S_178	15	0	0	0	0	24	0	23	0	0	25	389	13	20	13	0	378	0	0	231	299	0	0	355	0	12	0	0	11	21	0	14	0	0	0	10	0	0	0		ASV_16S_178	Bacteria	Proteobacteria	Alphaproteobacteria	Rhizobiales	Beijerinckiaceae	Bosea
ASV_16S_179	70	85	37	0	68	61	48	76	72	57	85	0	80	57	33	0	40	77	0	0	0	43	0	0	55	50	0	70	62	52	63	113	68	46	49	58	61	53	56		ASV_16S_179	Bacteria	Actinobacteriota	Actinobacteria	Micrococcales	Intrasporangiaceae	NA
ASV_16S_180	73	77	47	46	45	50	54	61	81	48	63	0	62	60	36	0	20	82	0	0	17	63	14	16	65	60	0	81	69	53	68	112	60	33	63	46	30	48	40		ASV_16S_180	Bacteria	Actinobacteriota	Acidimicrobiia	Microtrichales	NA	NA
ASV_16S_181	76	60	47	57	51	41	58	53	64	93	80	72	81	0	0	0	90	94	0	0	86	58	0	0	53	68	0	97	86	74	61	84	0	0	81	0	57	0	0		ASV_16S_181	Bacteria	Actinobacteriota	Thermoleophilia	Solirubrobacterales	Solirubrobacteraceae	Solirubrobacter
ASV_16S_182	62	65	58	48	58	45	44	68	68	59	54	35	36	72	50	0	0	70	34	0	0	72	54	0	45	55	0	53	65	47	74	110	53	42	37	61	52	36	40		ASV_16S_182	Bacteria	Actinobacteriota	Thermoleophilia	Gaiellales	NA	NA
ASV_16S_183	68	66	56	57	41	35	50	42	65	53	40	39	51	65	0	0	52	69	0	0	71	76	0	0	55	74	0	59	63	64	77	111	52	49	44	61	36	36	41		ASV_16S_183	Bacteria	Proteobacteria	Alphaproteobacteria	Rhizobiales	Hyphomicrobiaceae	Pedomicrobium
ASV_16S_184	74	87	28	75	87	52	30	54	45	67	54	32	72	70	0	0	0	48	8	0	18	78	0	0	51	84	0	34	85	35	58	106	48	72	39	36	53	76	61		ASV_16S_184	Bacteria	Actinobacteriota	Actinobacteria	Micrococcales	Microbacteriaceae	Cryobacterium
ASV_16S_185	0	0	0	0	0	0	0	0	0	0	0	238	0	0	0	0	358	0	0	27	310	0	0	884	0	0	0	0	0	0	0	0	0	0	0	0	0	0	0		ASV_16S_185	Bacteria	Proteobacteria	Alphaproteobacteria	Sphingomonadales	Sphingomonadaceae	NA
ASV_16S_186	83	41	59	41	41	47	55	47	52	49	55	11	61	56	30	0	43	75	0	0	0	85	0	0	50	47	0	63	53	55	60	126	52	44	65	70	51	48	67		ASV_16S_186	Bacteria	Acidobacteriota	Blastocatellia	Pyrinomonadales	Pyrinomonadaceae	RB41
ASV_16S_187	73	70	0	75	99	52	0	128	40	79	77	0	64	53	0	0	56	106	0	0	0	57	0	0	74	0	0	66	63	76	66	75	0	62	75	114	0	76	0		ASV_16S_187	Bacteria	Actinobacteriota	Actinobacteria	Propionibacteriales	Nocardioidaceae	Nocardioides
ASV_16S_188	57	67	44	38	42	44	40	62	79	65	62	0	54	64	0	0	23	95	0	0	0	69	0	0	69	55	0	87	57	56	63	112	60	42	70	54	27	57	61		ASV_16S_188	Bacteria	Actinobacteriota	Thermoleophilia	Gaiellales	NA	NA
ASV_16S_189	40	71	46	0	35	0	0	54	68	0	47	62	0	53	72	27	83	63	56	41	47	48	119	33	43	0	0	91	51	0	51	74	53	44	70	46	40	45	76		ASV_16S_189	Bacteria	Actinobacteriota	Actinobacteria	Corynebacteriales	Mycobacteriaceae	Mycobacterium
ASV_16S_190	74	55	57	0	46	50	51	68	64	75	80	0	52	41	0	0	65	78	0	0	0	76	0	0	53	70	0	61	64	59	72	75	72	43	67	58	0	62	60		ASV_16S_190	Bacteria	Proteobacteria	Alphaproteobacteria	Rhizobiales	Xanthobacteraceae	NA
ASV_16S_191	45	74	60	49	20	49	38	70	67	58	37	12	65	61	36	0	20	66	0	0	0	75	0	0	64	67	0	76	92	73	56	102	45	42	49	54	26	44	55		ASV_16S_191	Bacteria	Acidobacteriota	Vicinamibacteria	Vicinamibacterales	Vicinamibacteraceae	NA
ASV_16S_192	80	48	37	30	103	57	29	79	52	54	61	0	83	54	38	0	36	75	0	0	21	31	0	0	65	36	0	119	51	32	63	111	33	22	66	71	21	36	50		ASV_16S_192	Bacteria	Actinobacteriota	Actinobacteria	Propionibacteriales	Nocardioidaceae	Nocardioides
ASV_16S_193	62	62	48	50	47	35	40	51	69	38	51	12	55	68	38	0	24	72	0	0	0	78	0	0	44	60	0	47	58	72	81	98	51	50	63	46	37	72	56		ASV_16S_193	Bacteria	Acidobacteriota	Vicinamibacteria	Vicinamibacterales	Vicinamibacteraceae	NA
ASV_16S_194	57	47	50	53	42	52	45	45	73	45	45	22	61	70	29	0	29	77	0	0	0	64	0	0	41	58	0	56	60	58	66	92	71	43	66	67	33	54	48		ASV_16S_194	Bacteria	Acidobacteriota	Vicinamibacteria	Vicinamibacterales	Vicinamibacteraceae	NA
ASV_16S_195	47	71	45	55	49	58	42	57	51	66	48	39	55	53	25	0	44	66	17	0	23	56	40	0	49	47	0	89	60	44	79	65	46	0	51	44	45	43	45		ASV_16S_195	Bacteria	Actinobacteriota	Acidimicrobiia	IMCC26256	NA	NA
ASV_16S_196	59	60	46	43	39	45	47	43	66	63	58	10	39	49	15	10	20	66	30	10	18	71	39	0	45	79	4	56	74	49	66	78	48	48	51	40	27	54	47		ASV_16S_196	Bacteria	NA	NA	NA	NA	NA
ASV_16S_197	50	63	55	27	53	23	59	51	52	25	43	35	47	49	46	0	68	97	0	0	48	40	0	0	43	39	0	98	46	66	41	90	88	22	61	48	30	33	43		ASV_16S_197	Bacteria	Proteobacteria	Gammaproteobacteria	Xanthomonadales	Xanthomonadaceae	Thermomonas
ASV_16S_198	35	64	34	37	47	51	38	59	62	81	48	20	60	76	0	13	30	69	0	0	0	65	16	0	53	86	0	62	66	46	68	100	56	0	58	40	32	49	50		ASV_16S_198	Bacteria	Chloroflexi	KD4-96	NA	NA	NA
ASV_16S_199	65	43	55	47	40	30	56	28	80	49	54	13	58	57	36	0	39	72	0	0	16	49	17	0	44	62	0	74	59	71	59	85	54	38	67	48	25	45	28		ASV_16S_199	Bacteria	Methylomirabilota	Methylomirabilia	Rokubacteriales	NA	NA
ASV_16S_200	51	90	67	42	43	49	40	51	47	56	79	0	49	53	31	0	0	71	39	0	0	67	25	0	57	46	0	47	49	48	75	78	36	33	46	55	38	48	53		ASV_16S_200	Bacteria	Actinobacteriota	Thermoleophilia	Gaiellales	NA	NA
ASV_16S_201	54	56	46	60	48	34	42	57	69	53	50	15	61	58	31	0	26	65	0	0	0	52	0	0	54	60	0	62	59	69	63	94	50	35	64	42	27	37	61		ASV_16S_201	Bacteria	Actinobacteriota	Thermoleophilia	Gaiellales	Gaiellaceae	Gaiella
ASV_16S_202	63	66	47	38	30	79	40	76	53	33	44	32	31	64	44	0	0	67	0	0	0	56	0	0	33	80	0	68	68	57	49	87	40	34	28	65	53	56	68		ASV_16S_202	Bacteria	Verrucomicrobiota	Verrucomicrobiae	Chthoniobacterales	Chthoniobacteraceae	Candidatus_Udaeobacter
ASV_16S_203	68	34	63	58	48	49	64	63	60	32	42	36	38	57	0	0	50	44	0	0	0	61	0	0	50	47	0	78	62	46	66	73	34	37	53	72	44	51	59		ASV_16S_203	Archaea	Crenarchaeota	Nitrososphaeria	Nitrososphaerales	Nitrososphaeraceae	NA
ASV_16S_204	0	53	82	63	56	55	37	55	35	68	42	0	52	53	33	0	0	71	30	0	0	34	40	0	56	46	0	85	49	0	75	64	48	48	69	68	40	57	73		ASV_16S_204	Bacteria	Actinobacteriota	Thermoleophilia	Gaiellales	NA	NA
ASV_16S_205	73	47	48	46	44	48	30	53	58	45	60	21	39	57	34	0	42	73	0	0	20	53	9	0	59	46	0	62	55	73	71	90	50	34	60	51	34	51	0		ASV_16S_205	Bacteria	Proteobacteria	Alphaproteobacteria	Rhizobiales	Xanthobacteraceae	Rhodoplanes
ASV_16S_206	62	55	36	48	45	37	30	47	68	39	40	0	53	67	21	0	19	72	29	0	0	53	36	0	42	44	18	76	62	42	66	92	50	41	44	45	36	44	49		ASV_16S_206	Bacteria	Actinobacteriota	Thermoleophilia	Gaiellales	NA	NA
ASV_16S_207	59	35	40	41	39	57	34	56	60	59	45	0	34	64	22	0	0	57	12	0	0	46	33	0	51	48	0	71	93	43	62	91	47	45	61	56	38	43	54		ASV_16S_207	Bacteria	Actinobacteriota	Thermoleophilia	Gaiellales	NA	NA
ASV_16S_208	41	49	25	35	36	31	26	63	37	59	57	109	63	48	22	0	80	74	36	13	65	46	66	0	33	23	0	69	45	37	45	67	35	18	44	19	23	36	20		ASV_16S_208	Bacteria	Actinobacteriota	Actinobacteria	Propionibacteriales	Nocardioidaceae	Nocardioides
ASV_16S_209	88	37	30	26	55	46	28	68	12	23	0	192	59	0	44	0	143	82	0	31	148	24	0	17	28	19	0	58	17	18	52	53	32	20	57	25	39	0	23		ASV_16S_209	Bacteria	Actinobacteriota	Actinobacteria	Propionibacteriales	Nocardioidaceae	Kribbella
ASV_16S_210	64	57	39	39	38	44	44	49	56	49	41	31	51	51	22	0	50	60	0	0	0	57	0	0	49	45	0	69	51	61	59	84	49	51	45	57	26	54	45		ASV_16S_210	Bacteria	Proteobacteria	Alphaproteobacteria	Rhizobiales	Xanthobacteraceae	NA
ASV_16S_211	47	52	49	44	45	39	37	35	84	55	0	37	57	58	31	0	40	71	0	0	0	62	0	0	50	48	0	63	75	43	67	64	51	46	61	36	33	56	51		ASV_16S_211	Bacteria	Proteobacteria	Alphaproteobacteria	Rhizobiales	Hyphomicrobiaceae	Pedomicrobium
ASV_16S_212	36	51	71	21	16	35	60	30	80	50	46	18	39	58	29	0	25	73	11	0	0	52	0	0	52	51	0	79	54	74	43	100	66	42	55	49	18	48	52		ASV_16S_212	Bacteria	Bacteroidota	Bacteroidia	Chitinophagales	Chitinophagaceae	NA
ASV_16S_213	63	54	49	35	34	54	47	34	56	39	51	23	38	60	60	0	36	70	0	0	26	59	0	0	44	37	0	80	52	46	63	65	54	54	69	32	0	44	45		ASV_16S_213	Bacteria	Acidobacteriota	Vicinamibacteria	Vicinamibacterales	NA	NA
ASV_16S_214	81	45	27	29	80	43	33	103	40	58	72	0	78	34	26	0	53	85	0	0	0	30	0	0	51	33	0	80	49	29	75	79	35	26	53	48	34	34	26		ASV_16S_214	Bacteria	Actinobacteriota	Actinobacteria	Propionibacteriales	Nocardioidaceae	Nocardioides
ASV_16S_215	54	39	43	46	43	33	36	58	33	52	56	58	53	37	22	0	54	72	10	11	95	64	11	0	30	32	0	50	53	34	48	59	45	39	46	37	52	31	24		ASV_16S_215	Bacteria	Proteobacteria	Alphaproteobacteria	Sphingomonadales	Sphingomonadaceae	Sphingomonas
ASV_16S_216	50	43	53	40	37	0	46	49	57	39	44	12	57	57	22	0	15	71	0	0	0	58	0	0	69	46	0	64	50	59	83	70	57	38	68	61	31	46	53		ASV_16S_216	Bacteria	Entotheonellaeota	Entotheonellia	Entotheonellales	Entotheonellaceae	NA
ASV_16S_217	56	49	68	29	26	34	54	53	58	42	46	0	34	44	35	0	29	88	0	0	0	55	0	0	43	49	0	79	66	62	68	82	46	37	54	40	43	44	31		ASV_16S_217	Bacteria	Acidobacteriota	Blastocatellia	Blastocatellales	Blastocatellaceae	NA
ASV_16S_218	56	41	48	46	52	40	57	62	73	35	41	17	51	58	0	0	0	66	12	0	0	0	33	0	60	0	0	53	57	67	49	72	39	60	71	74	38	56	57		ASV_16S_218	Bacteria	Actinobacteriota	Actinobacteria	Pseudonocardiales	Pseudonocardiaceae	Pseudonocardia
ASV_16S_219	53	50	37	42	67	62	39	87	54	43	48	0	81	67	33	0	0	76	0	0	0	35	0	0	49	41	0	101	49	29	45	93	51	14	63	46	24	25	33		ASV_16S_219	Bacteria	Actinobacteriota	Actinobacteria	Propionibacteriales	Nocardioidaceae	Marmoricola
ASV_16S_220	45	61	47	57	52	50	30	34	62	64	49	0	28	46	0	0	32	60	0	0	0	42	0	0	31	62	0	37	82	58	62	60	50	52	68	56	32	63	61		ASV_16S_220	Bacteria	Acidobacteriota	Vicinamibacteria	Vicinamibacterales	Vicinamibacteraceae	NA
ASV_16S_221	149	204	61	0	92	239	98	0	0	171	230	0	0	0	0	0	0	0	0	0	35	0	0	0	26	0	0	23	0	0	0	0	0	40	33	0	68	46	0		ASV_16S_221	Bacteria	Actinobacteriota	Actinobacteria	Streptomycetales	Streptomycetaceae	Streptomyces
ASV_16S_222	76	0	0	0	59	57	49	118	0	59	55	40	50	0	0	63	29	114	0	64	0	32	0	61	42	0	0	69	38	0	51	86	29	0	55	77	64	0	73		ASV_16S_222	Bacteria	Actinobacteriota	Actinobacteria	Micrococcales	Microbacteriaceae	Agromyces
ASV_16S_223	62	42	65	47	50	40	64	56	69	42	22	0	27	61	0	0	0	74	0	0	0	60	0	0	41	68	0	81	65	48	62	96	66	36	49	47	0	26	36		ASV_16S_223	Bacteria	Acidobacteriota	Vicinamibacteria	Vicinamibacterales	Vicinamibacteraceae	NA
ASV_16S_224	62	0	0	57	71	61	0	52	43	66	65	0	63	0	0	0	0	62	293	0	0	0	248	0	62	0	63	46	0	0	0	70	0	44	0	0	0	70	0		ASV_16S_224	Bacteria	Firmicutes	Bacilli	Bacillales	Planococcaceae	NA
ASV_16S_225	39	47	28	30	40	60	25	61	48	39	37	13	55	58	30	0	17	47	25	0	17	47	36	0	42	51	0	70	64	47	46	83	51	31	48	41	33	57	35		ASV_16S_225	Bacteria	Actinobacteriota	Thermoleophilia	Solirubrobacterales	67-14	NA
ASV_16S_226	69	49	47	59	42	42	40	57	66	54	25	0	47	66	16	0	14	53	0	0	0	60	0	0	53	51	0	58	55	61	48	80	48	46	53	36	11	50	41		ASV_16S_226	Bacteria	Nitrospirota	Nitrospiria	Nitrospirales	Nitrospiraceae	Nitrospira
ASV_16S_227	48	49	70	40	40	74	25	44	64	59	56	0	46	54	0	0	0	63	0	0	0	39	0	0	38	49	0	96	106	44	56	95	52	0	53	48	0	48	41		ASV_16S_227	Bacteria	Actinobacteriota	Thermoleophilia	Solirubrobacterales	67-14	NA
ASV_16S_228	50	49	0	0	63	48	41	48	50	59	54	0	67	48	0	23	0	69	0	0	0	63	0	0	41	50	0	60	53	38	62	71	100	69	49	84	76	0	0		ASV_16S_228	Bacteria	Chloroflexi	Gitt-GS-136	NA	NA	NA
ASV_16S_229	65	55	48	58	43	41	35	46	53	36	41	0	38	54	21	0	0	69	0	4	0	64	0	0	48	44	0	55	50	51	72	69	50	57	54	46	22	42	47		ASV_16S_229	Bacteria	Gemmatimonadota	Gemmatimonadetes	Gemmatimonadales	Gemmatimonadaceae	NA
ASV_16S_230	32	61	39	65	15	25	49	49	49	55	40	28	56	49	0	0	44	52	0	0	40	36	30	0	38	38	0	42	51	53	54	79	51	42	52	47	43	38	34		ASV_16S_230	Bacteria	Proteobacteria	Alphaproteobacteria	Rhizobiales	NA	NA
ASV_16S_231	66	47	0	40	56	44	46	95	43	48	67	0	54	61	0	0	0	81	0	0	0	35	0	0	46	43	0	79	46	0	57	92	55	23	64	85	45	0	54		ASV_16S_231	Bacteria	Actinobacteriota	Actinobacteria	Micrococcales	Intrasporangiaceae	NA
ASV_16S_232	39	37	34	47	0	51	44	33	54	65	70	0	49	50	0	0	0	75	0	0	0	47	24	0	78	66	0	53	59	50	56	69	58	46	52	43	21	47	51		ASV_16S_232	Bacteria	Chloroflexi	KD4-96	NA	NA	NA
ASV_16S_233	57	53	52	48	29	45	36	62	62	52	48	0	64	72	0	0	13	72	0	0	0	58	0	0	40	39	0	53	42	40	57	73	64	33	53	37	24	39	41		ASV_16S_233	Bacteria	Acidobacteriota	Vicinamibacteria	Vicinamibacterales	Vicinamibacteraceae	NA
ASV_16S_234	50	47	42	53	0	43	48	33	59	51	55	0	62	54	33	0	14	73	0	0	0	55	0	0	44	55	0	49	59	63	72	69	32	43	47	44	34	37	33		ASV_16S_234	Bacteria	Acidobacteriota	Vicinamibacteria	Vicinamibacterales	NA	NA
ASV_16S_235	44	53	43	43	27	47	36	36	48	42	49	0	57	71	31	0	42	57	0	0	0	34	20	0	52	41	0	79	43	39	45	79	34	29	51	59	31	40	39		ASV_16S_235	Bacteria	Proteobacteria	Alphaproteobacteria	Rhodobacterales	Rhodobacteraceae	NA
ASV_16S_236	87	25	0	0	118	37	234	0	0	0	97	167	0	13	76	0	133	0	0	24	230	0	0	0	0	16	0	49	38	0	0	0	0	16	25	15	34	0	0		ASV_16S_236	Bacteria	Proteobacteria	Gammaproteobacteria	Pseudomonadales	Pseudomonadaceae	Pseudomonas
ASV_16S_237	0	0	0	0	0	0	0	19	0	0	0	527	17	0	0	0	434	22	0	94	319	0	0	0	0	0	0	0	0	0	0	0	0	0	0	0	0	0	0		ASV_16S_237	Bacteria	Actinobacteriota	Actinobacteria	NA	NA	NA
ASV_16S_238	65	63	42	35	33	44	27	40	49	49	49	41	56	68	0	0	33	67	0	0	0	57	18	0	45	51	0	53	63	44	57	63	36	31	35	49	0	29	37		ASV_16S_238	Bacteria	Proteobacteria	Alphaproteobacteria	Rhizobiales	Hyphomicrobiaceae	Pedomicrobium
ASV_16S_239	60	38	31	0	51	29	28	18	0	36	40	21	0	23	11	196	21	28	0	202	17	0	0	321	20	0	0	35	25	15	27	0	24	0	27	0	38	0	39		ASV_16S_239	Bacteria	Actinobacteriota	Actinobacteria	Micrococcales	Promicromonosporaceae	Cellulosimicrobium
ASV_16S_240	51	46	31	43	40	27	47	44	56	33	36	49	42	42	22	0	54	83	0	0	34	50	0	0	30	49	0	67	39	50	49	50	45	28	53	33	28	30	39		ASV_16S_240	Bacteria	Verrucomicrobiota	Verrucomicrobiae	Chthoniobacterales	Xiphinematobacteraceae	Candidatus_Xiphinematobacter
ASV_16S_241	68	30	52	52	34	54	32	50	43	41	57	29	58	54	0	9	21	40	25	0	0	41	17	8	56	73	0	42	48	42	51	75	47	0	46	49	32	42	0		ASV_16S_241	Bacteria	Chloroflexi	KD4-96	NA	NA	NA
ASV_16S_242	44	39	47	27	39	39	31	36	54	52	68	23	62	42	29	0	27	45	0	0	19	51	0	0	44	50	0	51	64	60	49	73	46	42	25	36	12	43	43		ASV_16S_242	Bacteria	Proteobacteria	Gammaproteobacteria	Burkholderiales	Nitrosomonadaceae	MND1
ASV_16S_243	46	41	51	0	43	41	42	55	66	53	47	0	32	63	23	0	26	64	22	14	0	60	23	0	43	42	0	62	0	63	62	56	0	42	67	42	0	61	54		ASV_16S_243	Bacteria	Chloroflexi	Dehalococcoidia	S085	NA	NA
ASV_16S_244	86	46	38	42	36	34	44	38	53	51	37	0	38	55	25	0	0	69	0	0	0	65	0	0	46	48	0	28	82	54	70	80	32	31	32	37	30	44	30		ASV_16S_244	Bacteria	Acidobacteriota	Vicinamibacteria	Vicinamibacterales	Vicinamibacteraceae	NA
ASV_16S_245	68	48	54	66	0	41	0	35	40	49	0	18	49	38	0	0	0	94	28	0	0	29	46	0	40	52	0	70	56	0	55	69	63	48	48	58	0	62	71		ASV_16S_245	Bacteria	Actinobacteriota	Thermoleophilia	Gaiellales	NA	NA
ASV_16S_246	31	50	0	25	0	37	39	36	34	37	57	103	52	40	0	0	103	65	64	0	76	25	25	0	35	30	0	56	48	29	40	63	36	0	42	36	0	42	36		ASV_16S_246	Bacteria	Actinobacteriota	Thermoleophilia	Solirubrobacterales	Solirubrobacteraceae	Solirubrobacter
ASV_16S_247	54	49	35	37	42	28	36	47	43	59	39	0	47	57	0	0	21	55	22	0	0	41	20	0	60	51	0	48	57	31	58	78	30	32	55	59	24	34	39		ASV_16S_247	Bacteria	Actinobacteriota	Thermoleophilia	Gaiellales	Gaiellaceae	Gaiella
ASV_16S_248	50	46	49	53	35	36	41	47	58	50	41	0	40	42	0	0	0	75	0	0	0	56	0	0	49	42	0	56	61	50	62	89	42	25	52	47	0	44	49		ASV_16S_248	Bacteria	Chloroflexi	Gitt-GS-136	NA	NA	NA
ASV_16S_249	35	41	55	39	46	0	36	52	55	67	0	0	0	57	27	0	35	74	72	16	23	49	72	0	33	0	0	47	38	50	52	64	41	48	40	36	0	26	47		ASV_16S_249	Bacteria	Chloroflexi	Chloroflexia	Thermomicrobiales	JG30-KF-CM45	NA
ASV_16S_250	51	58	31	45	43	36	29	43	40	54	54	0	52	52	24	0	12	48	0	0	0	48	0	0	52	47	0	57	55	39	64	79	48	35	40	64	26	45	0		ASV_16S_250	Bacteria	Actinobacteriota	Thermoleophilia	Gaiellales	NA	NA
ASV_16S_251	44	56	54	0	46	33	40	58	42	58	42	27	55	42	21	0	39	55	0	0	19	48	0	0	45	42	0	66	51	47	40	63	39	38	49	39	33	0	39		ASV_16S_251	Bacteria	Actinobacteriota	Actinobacteria	Propionibacteriales	Nocardioidaceae	Nocardioides
ASV_16S_252	0	43	45	49	35	36	18	44	57	42	37	0	57	55	0	0	0	74	0	0	0	69	0	0	45	52	0	65	55	53	59	102	45	46	49	34	29	42	28		ASV_16S_252	Bacteria	Acidobacteriota	Vicinamibacteria	Vicinamibacterales	Vicinamibacteraceae	NA
ASV_16S_253	97	0	0	0	0	0	62	88	91	95	0	0	112	108	0	0	0	88	0	0	0	0	0	0	66	110	0	83	0	0	130	137	97	0	0	0	0	0	0		ASV_16S_253	Bacteria	Acidobacteriota	Vicinamibacteria	Vicinamibacterales	Vicinamibacteraceae	NA
ASV_16S_254	0	0	0	0	0	0	0	0	0	0	0	184	0	0	0	0	328	0	0	77	511	0	0	260	0	0	0	0	0	0	0	0	0	0	0	0	0	0	0		ASV_16S_254	Bacteria	Bacteroidota	Bacteroidia	Chitinophagales	Chitinophagaceae	Chitinophaga
ASV_16S_255	49	59	48	0	41	63	36	48	96	45	60	0	0	61	0	0	20	43	0	0	0	59	0	0	43	35	0	53	55	44	62	72	64	53	44	29	33	37	0		ASV_16S_255	Bacteria	Actinobacteriota	Acidimicrobiia	Microtrichales	NA	NA
ASV_16S_256	31	37	38	32	23	43	45	42	58	51	39	33	38	50	36	0	64	72	0	0	0	42	0	0	36	36	0	61	51	0	36	85	46	22	59	57	33	0	52		ASV_16S_256	Bacteria	Proteobacteria	Alphaproteobacteria	Rhodobacterales	Rhodobacteraceae	Amaricoccus
ASV_16S_257	65	73	49	30	37	0	0	32	46	62	45	0	0	72	40	0	24	31	0	0	0	41	0	0	54	26	0	71	31	73	68	64	0	52	45	49	43	53	57		ASV_16S_257	Bacteria	Acidobacteriota	Vicinamibacteria	Vicinamibacterales	NA	NA
ASV_16S_258	0	0	0	0	0	0	0	10	0	0	0	0	0	0	9	0	74	9	0	0	53	575	0	0	34	56	0	30	90	68	27	41	75	0	0	115	0	0	56		ASV_16S_258	Bacteria	Proteobacteria	Gammaproteobacteria	Cellvibrionales	Cellvibrionaceae	Cellvibrio
ASV_16S_259	0	0	0	0	0	0	0	0	0	0	0	0	0	0	0	574	0	0	0	392	0	0	76	40	0	0	236	0	0	0	0	0	0	0	0	0	0	0	0		ASV_16S_259	Bacteria	Proteobacteria	Alphaproteobacteria	Rhizobiales	Beijerinckiaceae	Methylobacterium-Methylorubrum
ASV_16S_260	41	39	37	38	23	36	45	39	52	43	41	0	33	50	37	0	0	66	0	0	0	57	0	0	44	40	0	41	48	48	67	88	40	42	43	33	26	43	29		ASV_16S_260	Bacteria	Acidobacteriota	Subgroup_11	NA	NA	NA
ASV_16S_261	68	0	39	0	36	58	31	60	67	61	57	0	24	63	0	0	0	48	0	0	0	46	0	0	70	43	0	35	59	45	71	81	0	35	38	45	42	36	49		ASV_16S_261	Archaea	Crenarchaeota	Nitrososphaeria	Nitrososphaerales	Nitrososphaeraceae	NA
ASV_16S_262	0	0	0	0	0	0	19	0	0	0	19	393	0	0	0	0	84	0	0	52	122	0	0	618	0	0	0	0	0	0	0	0	0	0	0	0	0	0	0		ASV_16S_262	Bacteria	Bacteroidota	Bacteroidia	Flavobacteriales	Flavobacteriaceae	Flavobacterium
ASV_16S_263	17	0	0	0	0	27	10	0	0	0	200	157	0	0	15	0	38	0	0	9	29	13	0	425	28	0	0	42	32	0	82	49	29	0	23	75	0	0	0		ASV_16S_263	Bacteria	Proteobacteria	Alphaproteobacteria	Caulobacterales	Caulobacteraceae	Caulobacter
ASV_16S_264	54	0	0	0	0	20	0	0	0	0	36	300	0	0	0	0	244	0	0	128	213	0	0	130	0	0	81	0	17	0	17	0	0	0	21	0	36	0	0		ASV_16S_264	Bacteria	Proteobacteria	Alphaproteobacteria	Rhizobiales	Rhizobiaceae	Allorhizobium-Neorhizobium-Pararhizobium-Rhizobium
ASV_16S_265	48	38	50	59	41	27	50	50	47	24	39	8	26	45	26	0	0	43	11	0	0	57	18	0	28	32	0	53	43	62	48	49	75	24	49	54	0	26	45		ASV_16S_265	Bacteria	Actinobacteriota	Rubrobacteria	Rubrobacterales	Rubrobacteriaceae	Rubrobacter
ASV_16S_266	51	35	42	48	29	33	25	32	42	44	32	19	42	38	28	0	20	53	0	21	0	48	0	21	30	47	0	69	39	50	37	72	33	31	46	31	25	46	28		ASV_16S_266	Bacteria	Actinobacteriota	Thermoleophilia	NA	NA	NA
ASV_16S_267	48	79	50	0	0	0	0	0	0	0	0	0	0	0	0	51	0	0	401	0	0	48	243	0	0	0	0	0	0	41	78	44	45	0	35	65	57	0	0		ASV_16S_267	Bacteria	Firmicutes	Bacilli	Bacillales	Planococcaceae	NA
ASV_16S_268	50	40	0	0	39	48	30	180	0	116	44	0	253	17	26	0	18	216	0	0	0	0	0	0	0	0	0	0	13	0	26	42	0	0	0	21	28	0	72		ASV_16S_268	Bacteria	Firmicutes	Bacilli	Paenibacillales	Paenibacillaceae	Paenibacillus
ASV_16S_269	0	0	0	0	0	0	0	0	0	0	0	0	0	0	0	765	0	0	0	171	0	0	0	266	0	0	42	16	0	0	0	0	0	0	0	0	0	0	0		ASV_16S_269	Bacteria	Actinobacteriota	Actinobacteria	Micrococcales	NA	NA
ASV_16S_270	65	54	0	45	55	39	0	55	45	44	46	25	37	37	18	0	32	68	0	0	0	54	0	0	39	49	0	50	41	38	0	82	31	28	39	50	25	36	31		ASV_16S_270	Bacteria	Actinobacteriota	Actinobacteria	Pseudonocardiales	Pseudonocardiaceae	Actinomycetospora
ASV_16S_271	29	33	24	16	31	0	27	29	41	32	18	110	35	46	19	0	160	40	0	0	117	33	18	0	22	29	0	30	34	31	40	59	25	22	25	28	0	29	25		ASV_16S_271	Bacteria	Proteobacteria	Alphaproteobacteria	Rhizobiales	Rhizobiaceae	Aminobacter
ASV_16S_272	47	56	24	50	37	34	25	35	37	46	37	0	47	46	13	0	0	50	19	0	0	37	49	0	33	46	0	38	51	13	54	82	30	35	47	33	34	37	33		ASV_16S_272	Bacteria	Actinobacteriota	Thermoleophilia	Gaiellales	NA	NA
ASV_16S_273	27	55	48	42	29	44	38	46	0	45	56	0	49	44	0	0	18	51	18	0	0	49	22	0	41	47	0	47	47	41	64	54	37	34	66	41	17	0	36		ASV_16S_273	Bacteria	Chloroflexi	TK10	NA	NA	NA
ASV_16S_274	47	36	43	41	38	36	37	26	51	32	27	14	39	45	37	0	37	41	0	0	15	49	0	0	42	45	0	63	37	45	45	44	46	18	39	46	27	29	21		ASV_16S_274	Bacteria	Verrucomicrobiota	Verrucomicrobiae	Chthoniobacterales	Xiphinematobacteraceae	Candidatus_Xiphinematobacter
ASV_16S_275	0	0	19	0	9	10	17	0	0	0	0	364	0	0	0	0	189	0	0	33	255	0	0	243	0	0	0	0	0	0	0	0	0	56	0	0	8	30	0		ASV_16S_275	Bacteria	Bacteroidota	Bacteroidia	Cytophagales	Spirosomaceae	Dyadobacter
ASV_16S_276	43	59	63	41	33	0	27	46	45	49	38	28	33	50	0	0	34	62	0	0	49	36	0	37	0	26	0	44	35	45	39	66	44	0	36	0	38	32	48		ASV_16S_276	Bacteria	Actinobacteriota	Thermoleophilia	Solirubrobacterales	67-14	NA
ASV_16S_277	39	16	14	23	12	14	15	15	22	17	12	16	15	17	0	16	14	20	354	19	7	24	281	0	14	16	22	22	29	11	21	22	8	13	9	7	11	13	21		ASV_16S_277	Bacteria	Firmicutes	Desulfitobacteriia	Desulfitobacteriales	Desulfitobacteriaceae	Desulfosporosinus
ASV_16S_278	32	54	24	38	17	46	28	24	51	58	48	11	31	55	15	0	31	43	0	0	0	47	0	0	53	42	0	32	50	41	45	70	33	33	30	42	11	51	24		ASV_16S_278	Bacteria	Acidobacteriota	Vicinamibacteria	Subgroup_17	NA	NA
ASV_16S_279	21	51	43	27	0	30	31	36	54	54	43	0	46	53	0	0	0	59	0	0	0	48	0	0	43	39	0	70	56	49	52	88	56	0	46	47	0	39	26		ASV_16S_279	Bacteria	Acidobacteriota	Vicinamibacteria	Vicinamibacterales	NA	NA
ASV_16S_280	54	78	75	64	0	0	78	0	0	70	0	0	0	86	75	0	0	34	0	0	0	76	0	0	74	0	0	0	0	69	76	64	21	0	67	62	0	80	0		ASV_16S_280	Bacteria	Acidobacteriota	Vicinamibacteria	Vicinamibacterales	Vicinamibacteraceae	NA
ASV_16S_281	53	37	33	33	33	25	39	45	60	38	31	15	31	39	0	0	26	53	0	0	17	49	0	0	48	24	0	53	46	40	66	58	38	47	45	26	25	30	0		ASV_16S_281	Bacteria	Acidobacteriota	Thermoanaerobaculia	Thermoanaerobaculales	Thermoanaerobaculaceae	Subgroup_10
ASV_16S_282	46	49	31	33	32	21	33	30	46	47	53	16	48	49	0	0	19	53	0	0	0	51	18	9	34	36	0	53	40	28	44	51	46	20	44	30	29	35	28		ASV_16S_282	Bacteria	Chloroflexi	KD4-96	NA	NA	NA
ASV_16S_283	62	50	42	40	43	34	0	49	46	46	41	0	39	44	37	0	14	48	0	0	0	39	0	0	33	37	0	47	45	39	49	69	44	0	49	33	0	41	38		ASV_16S_283	Bacteria	Actinobacteriota	Acidimicrobiia	IMCC26256	NA	NA
ASV_16S_284	74	0	25	54	43	35	0	49	25	51	0	0	80	0	0	0	0	26	0	0	0	71	0	0	57	49	0	35	73	53	71	69	57	53	77	64	0	0	0		ASV_16S_284	Bacteria	Acidobacteriota	Vicinamibacteria	Vicinamibacterales	NA	NA
ASV_16S_285	50	39	51	40	25	31	52	27	49	40	44	0	25	37	0	0	18	50	0	0	0	39	0	0	36	36	0	56	52	42	44	45	56	28	57	41	0	29	44		ASV_16S_285	Bacteria	Acidobacteriota	Vicinamibacteria	Vicinamibacterales	NA	NA
ASV_16S_286	47	43	40	44	38	29	34	31	41	39	33	0	37	43	0	0	0	58	16	0	0	37	0	0	32	32	0	53	47	52	51	76	42	25	53	43	0	24	41		ASV_16S_286	Bacteria	Actinobacteriota	Thermoleophilia	Gaiellales	Gaiellaceae	Gaiella
ASV_16S_287	42	39	28	36	36	24	33	33	47	34	36	0	39	40	39	0	23	48	0	0	0	39	0	0	45	37	0	37	39	44	51	62	41	38	36	44	30	26	28		ASV_16S_287	Bacteria	Actinobacteriota	Acidimicrobiia	Microtrichales	Ilumatobacteraceae	NA
ASV_16S_288	35	38	44	44	0	0	46	37	54	38	30	0	47	46	0	0	0	65	10	0	0	65	0	0	52	50	0	53	51	51	59	60	40	37	43	40	0	0	33		ASV_16S_288	Bacteria	Acidobacteriota	Vicinamibacteria	Vicinamibacterales	NA	NA
ASV_16S_289	49	38	25	44	39	49	28	40	40	47	35	24	29	40	0	0	24	54	28	16	0	48	29	0	26	27	0	33	21	34	30	53	39	32	28	25	24	42	23		ASV_16S_289	Bacteria	Chloroflexi	Chloroflexia	Thermomicrobiales	JG30-KF-CM45	NA
ASV_16S_290	27	30	37	25	22	44	48	34	36	44	39	28	33	32	21	0	21	40	0	0	23	41	11	0	34	43	0	54	36	27	54	51	44	26	43	26	21	27	31		ASV_16S_290	Bacteria	Proteobacteria	Alphaproteobacteria	Reyranellales	Reyranellaceae	Reyranella
ASV_16S_291	51	56	48	41	42	0	43	60	62	44	41	0	49	44	0	0	0	59	0	0	0	60	0	0	46	62	0	52	47	47	57	58	36	0	46	0	0	0	0		ASV_16S_291	Bacteria	Acidobacteriota	Vicinamibacteria	Vicinamibacterales	Vicinamibacteraceae	NA
ASV_16S_292	50	47	46	49	31	0	35	39	55	38	36	0	47	61	0	0	0	54	0	0	24	45	0	0	39	38	0	46	29	40	42	66	38	41	52	32	0	30	0		ASV_16S_292	Bacteria	Methylomirabilota	Methylomirabilia	Rokubacteriales	NA	NA
ASV_16S_293	37	41	35	0	35	40	32	48	45	39	41	21	41	40	0	0	24	54	0	0	22	46	0	0	28	33	0	42	39	33	36	53	40	25	46	38	28	26	42		ASV_16S_293	Bacteria	Proteobacteria	Alphaproteobacteria	Rhizobiales	Rhizobiaceae	NA
ASV_16S_294	44	54	37	43	21	41	40	48	32	36	0	29	46	42	0	0	29	47	27	16	0	43	23	0	27	29	0	34	43	43	49	60	63	34	40	0	26	0	0		ASV_16S_294	Bacteria	Chloroflexi	KD4-96	NA	NA	NA
ASV_16S_295	0	0	76	0	0	63	0	59	82	54	0	0	47	53	54	0	0	55	0	0	0	72	41	0	0	0	0	60	87	0	50	81	0	45	95	0	72	0	0		ASV_16S_295	Bacteria	Actinobacteriota	Thermoleophilia	Gaiellales	Gaiellaceae	Gaiella
ASV_16S_296	47	30	29	45	42	33	39	25	54	34	32	26	28	44	15	0	24	47	0	0	21	55	0	0	23	38	0	59	34	48	32	53	0	35	33	31	30	32	27		ASV_16S_296	Bacteria	Desulfobacterota	NA	NA	NA	NA
ASV_16S_297	0	0	38	32	42	38	0	51	49	42	55	0	50	52	0	0	17	51	0	0	0	55	0	0	51	41	0	49	61	0	37	77	41	0	71	43	23	37	41		ASV_16S_297	Bacteria	Actinobacteriota	Acidimicrobiia	Microtrichales	Ilumatobacteraceae	NA
ASV_16S_298	57	57	0	37	0	52	0	49	46	63	37	0	62	48	0	0	0	43	0	0	0	44	36	0	49	41	0	63	58	40	50	57	0	0	40	30	0	29	41		ASV_16S_298	Bacteria	Chloroflexi	Gitt-GS-136	NA	NA	NA
ASV_16S_299	46	26	26	20	39	32	27	81	23	38	47	44	35	30	17	0	26	63	0	0	49	30	0	0	23	31	0	44	35	20	43	43	27	17	33	35	28	23	27		ASV_16S_299	Bacteria	Actinobacteriota	Actinobacteria	Corynebacteriales	Nocardiaceae	Williamsia
ASV_16S_300	34	36	16	21	24	46	29	43	42	39	46	41	45	42	29	0	54	69	0	0	62	0	20	0	36	0	0	48	38	16	38	51	39	0	55	43	0	21	0		ASV_16S_300	Bacteria	Actinobacteriota	Thermoleophilia	Solirubrobacterales	Solirubrobacteraceae	Solirubrobacter
ASV_16S_301	14	9	17	0	0	20	22	0	0	0	33	139	0	0	0	0	245	0	0	38	299	16	0	85	14	0	0	10	25	10	6	28	31	6	16	9	20	8	0		ASV_16S_301	Bacteria	Proteobacteria	Gammaproteobacteria	Xanthomonadales	Xanthomonadaceae	Pseudoxanthomonas
ASV_16S_302	0	25	30	37	36	37	30	43	55	35	0	17	0	34	20	0	19	33	0	0	0	36	22	0	48	44	0	59	55	42	29	64	51	34	39	45	20	46	35		ASV_16S_302	Bacteria	Chloroflexi	KD4-96	NA	NA	NA
ASV_16S_303	80	53	28	0	69	45	75	61	58	0	0	0	40	54	0	0	23	46	0	0	0	63	0	9	0	0	0	48	69	0	54	56	72	67	0	48	0	0	0		ASV_16S_303	Bacteria	Myxococcota	Myxococcia	Myxococcales	Myxococcaceae	NA
ASV_16S_304	38	40	28	40	0	33	32	34	33	44	31	0	41	56	0	0	0	36	21	0	0	43	29	0	45	50	0	39	43	0	38	62	24	0	30	37	85	32	54		ASV_16S_304	Bacteria	Actinobacteriota	Thermoleophilia	Solirubrobacterales	67-14	NA
ASV_16S_305	36	35	30	33	39	30	22	45	49	33	47	0	37	38	21	0	0	66	0	0	0	31	0	11	34	31	0	70	27	33	36	55	36	22	50	39	0	32	42		ASV_16S_305	Bacteria	Actinobacteriota	Actinobacteria	Frankiales	Geodermatophilaceae	Blastococcus
ASV_16S_306	53	34	18	56	31	37	22	44	44	34	42	0	21	32	20	0	25	42	0	0	19	31	0	0	31	36	0	40	31	48	48	47	22	41	27	38	19	43	31		ASV_16S_306	Bacteria	NA	NA	NA	NA	NA
ASV_16S_307	31	42	53	17	23	33	24	25	27	30	39	0	46	25	22	0	29	55	0	0	0	49	0	0	39	44	0	61	32	59	33	57	54	16	48	33	0	34	27		ASV_16S_307	Bacteria	Acidobacteriota	Blastocatellia	Blastocatellales	Blastocatellaceae	NA
ASV_16S_308	55	50	40	23	29	14	31	23	40	40	44	17	34	43	0	0	0	49	0	0	16	41	0	0	39	44	0	39	28	50	34	68	29	27	49	36	20	28	23		ASV_16S_308	Bacteria	Proteobacteria	Alphaproteobacteria	Rhizobiales	Xanthobacteraceae	NA
ASV_16S_309	22	27	17	17	25	26	29	21	25	17	39	99	30	20	18	0	44	52	0	0	106	34	0	0	31	15	0	68	17	26	39	49	47	19	38	34	19	30	0		ASV_16S_309	Bacteria	Proteobacteria	Gammaproteobacteria	Xanthomonadales	Xanthomonadaceae	Lysobacter
ASV_16S_310	39	43	0	32	25	70	0	35	44	33	66	52	28	72	0	0	0	65	0	0	0	52	0	0	25	33	0	41	55	46	37	32	37	0	40	27	0	31	38		ASV_16S_310	Bacteria	Acidobacteriota	Vicinamibacteria	Vicinamibacterales	Vicinamibacteraceae	NA
ASV_16S_311	31	62	54	0	0	0	0	47	0	60	59	0	74	41	0	0	0	77	0	0	0	36	0	0	48	43	0	62	0	72	48	58	38	45	0	60	0	82	0		ASV_16S_311	Bacteria	Acidobacteriota	Vicinamibacteria	Vicinamibacterales	NA	NA
ASV_16S_312	41	55	0	0	35	57	49	78	55	68	58	0	37	31	0	0	0	62	0	0	0	0	0	0	37	0	0	48	69	0	35	58	63	53	51	0	0	56	0		ASV_16S_312	Bacteria	Actinobacteriota	Thermoleophilia	Solirubrobacterales	67-14	NA
ASV_16S_313	39	40	0	0	0	38	16	37	31	49	32	85	43	52	0	0	95	0	0	0	53	43	0	0	44	33	0	36	59	28	30	92	37	0	0	32	0	41	0		ASV_16S_313	Bacteria	Proteobacteria	Alphaproteobacteria	Rhizobiales	Xanthobacteraceae	Pseudorhodoplanes
ASV_16S_314	45	34	33	33	24	28	33	38	54	33	37	0	35	46	0	0	17	52	0	0	12	32	0	0	40	38	0	30	56	29	41	66	0	29	41	39	16	36	27		ASV_16S_314	Bacteria	Acidobacteriota	Holophagae	Subgroup_7	NA	NA
ASV_16S_315	46	51	0	0	44	0	0	49	44	42	54	0	45	0	0	0	0	64	0	0	63	59	0	0	0	46	0	60	44	44	54	48	45	27	40	47	0	0	57		ASV_16S_315	Bacteria	Proteobacteria	Gammaproteobacteria	Burkholderiales	Comamonadaceae	NA
ASV_16S_316	55	44	0	41	29	40	0	34	56	52	40	14	48	55	42	0	0	50	0	0	0	41	0	0	40	46	0	0	51	52	49	76	0	34	38	0	0	44	0		ASV_16S_316	Bacteria	Proteobacteria	Gammaproteobacteria	PLTA13	NA	NA
ASV_16S_317	40	28	29	33	17	24	31	65	41	27	31	19	33	36	33	0	0	45	0	0	20	32	0	0	31	33	0	46	27	28	37	50	49	20	40	43	24	30	27		ASV_16S_317	Bacteria	Proteobacteria	Alphaproteobacteria	Rhizobiales	Beijerinckiaceae	NA
ASV_16S_318	34	25	0	17	24	21	21	0	0	37	28	147	25	28	21	0	137	0	0	35	133	0	0	0	33	0	0	28	25	21	19	49	20	19	20	21	29	23	27		ASV_16S_318	Bacteria	Proteobacteria	Alphaproteobacteria	Rhizobiales	Rhizobiaceae	Mesorhizobium
ASV_16S_319	31	0	17	0	23	28	20	38	29	0	0	140	19	29	0	0	280	27	0	20	168	0	0	0	0	28	0	33	22	0	0	28	14	0	26	18	26	0	0		ASV_16S_319	Bacteria	Proteobacteria	Alphaproteobacteria	Caulobacterales	Caulobacteraceae	Phenylobacterium
ASV_16S_320	35	28	42	36	24	30	18	28	30	32	33	0	27	33	0	0	17	54	0	0	0	57	0	0	34	50	0	57	39	42	34	67	32	33	29	30	16	35	32		ASV_16S_320	Bacteria	Proteobacteria	Gammaproteobacteria	Burkholderiales	SC-I-84	NA
ASV_16S_321	28	37	42	33	36	21	18	39	48	43	24	0	30	45	0	0	0	48	0	0	0	57	0	0	35	37	0	34	34	29	68	50	28	22	34	36	20	42	28		ASV_16S_321	Bacteria	Acidobacteriota	Vicinamibacteria	Vicinamibacterales	Vicinamibacteraceae	NA
ASV_16S_322	41	45	0	40	21	39	29	42	40	40	40	0	40	44	24	0	12	44	0	0	7	38	0	0	32	27	0	41	39	37	43	53	32	28	33	29	12	26	26		ASV_16S_322	Bacteria	Acidobacteriota	Vicinamibacteria	Vicinamibacterales	Vicinamibacteraceae	NA
ASV_16S_323	55	44	57	54	0	36	0	45	0	50	69	0	36	55	0	0	21	53	0	0	16	43	0	0	47	0	0	50	0	0	55	44	39	57	0	35	17	55	0		ASV_16S_323	Bacteria	Acidobacteriota	Vicinamibacteria	Vicinamibacterales	NA	NA
ASV_16S_324	38	33	46	38	26	24	24	37	41	35	36	0	27	52	0	0	18	38	0	0	0	25	0	0	22	29	0	48	43	51	53	43	25	24	44	27	21	32	31		ASV_16S_324	Bacteria	RCP2-54	NA	NA	NA	NA
ASV_16S_325	56	45	57	46	42	0	50	53	37	35	0	0	39	41	0	0	0	50	0	0	32	45	0	0	38	41	0	58	34	60	53	61	30	0	0	0	0	27	0		ASV_16S_325	Bacteria	Proteobacteria	Alphaproteobacteria	Rhizobiales	Xanthobacteraceae	NA
ASV_16S_326	44	43	31	21	25	27	18	26	41	41	42	0	31	48	20	0	11	46	0	0	0	28	7	0	30	34	0	36	41	18	43	76	24	22	48	21	22	38	26		ASV_16S_326	Bacteria	Actinobacteriota	Acidimicrobiia	Actinomarinales	NA	NA
ASV_16S_327	54	0	52	52	0	30	48	58	62	55	0	26	60	50	0	0	38	0	0	11	0	53	0	0	34	0	0	0	40	55	0	47	48	42	61	0	0	0	49		ASV_16S_327	Bacteria	Proteobacteria	Alphaproteobacteria	Rhizobiales	Xanthobacteraceae	NA
ASV_16S_328	40	29	38	50	49	30	41	31	35	41	0	0	0	53	0	0	0	0	6	0	0	58	0	0	36	42	0	55	59	47	51	45	43	30	0	38	0	33	33		ASV_16S_328	Bacteria	Planctomycetota	Planctomycetes	Gemmatales	Gemmataceae	NA
ASV_16S_329	35	29	28	34	0	26	21	43	39	35	34	21	42	28	29	0	33	46	0	0	14	41	0	0	33	38	0	58	36	40	33	43	22	0	41	34	0	33	20		ASV_16S_329	Bacteria	Actinobacteriota	Thermoleophilia	Solirubrobacterales	NA	NA
ASV_16S_330	47	30	35	28	27	26	36	28	32	27	34	0	41	20	17	0	30	48	0	0	0	40	0	0	33	32	0	45	28	23	37	48	36	33	41	25	17	17	39		ASV_16S_330	Bacteria	Proteobacteria	Alphaproteobacteria	Rhizobiales	Beijerinckiaceae	Microvirga
ASV_16S_331	53	0	43	35	35	0	44	0	50	46	32	0	43	44	0	0	56	55	0	0	29	39	0	0	36	0	0	39	47	44	55	57	38	29	44	0	0	0	0		ASV_16S_331	Bacteria	Verrucomicrobiota	Verrucomicrobiae	Chthoniobacterales	Chthoniobacteraceae	Candidatus_Udaeobacter
ASV_16S_332	31	35	56	18	0	20	38	53	24	37	0	19	44	0	0	0	40	58	0	0	0	35	0	0	34	50	0	40	46	33	41	36	25	32	27	37	19	30	29		ASV_16S_332	Bacteria	Verrucomicrobiota	Verrucomicrobiae	Chthoniobacterales	Chthoniobacteraceae	Chthoniobacter
ASV_16S_333	20	31	43	26	24	21	37	39	31	31	30	0	35	34	22	0	22	51	0	0	0	35	0	0	24	31	0	52	37	34	35	57	37	29	35	24	28	0	30		ASV_16S_333	Bacteria	Verrucomicrobiota	Verrucomicrobiae	Chthoniobacterales	Chthoniobacteraceae	Candidatus_Udaeobacter
ASV_16S_334	51	0	40	46	45	33	38	46	42	0	0	0	69	55	0	0	0	0	0	0	18	34	0	0	47	0	0	55	44	0	52	83	37	37	0	43	0	36	33		ASV_16S_334	Bacteria	Actinobacteriota	Thermoleophilia	Gaiellales	NA	NA
ASV_16S_335	26	33	36	35	33	34	0	43	24	56	27	0	55	26	0	0	18	36	0	0	0	41	0	0	36	32	0	35	35	39	39	34	37	22	26	23	24	43	34		ASV_16S_335	Bacteria	Proteobacteria	Gammaproteobacteria	Burkholderiales	TRA3-20	NA
ASV_16S_336	39	0	0	0	0	15	0	0	0	0	72	250	0	0	0	0	61	0	0	264	94	0	0	74	0	0	100	0	0	0	11	0	0	0	0	0	0	0	0		ASV_16S_336	Bacteria	Proteobacteria	Alphaproteobacteria	Rhizobiales	Rhizobiaceae	Allorhizobium-Neorhizobium-Pararhizobium-Rhizobium
ASV_16S_337	22	42	37	0	34	44	0	45	0	41	25	26	37	0	0	0	37	17	0	0	20	38	0	0	37	37	0	20	49	47	11	53	35	19	41	51	29	34	51		ASV_16S_337	Bacteria	Planctomycetota	Planctomycetes	Gemmatales	Gemmataceae	Gemmata
ASV_16S_338	58	34	0	55	49	32	0	0	64	41	36	0	0	0	0	0	0	48	0	15	0	35	0	0	45	51	0	69	44	34	64	94	52	0	51	0	0	0	0		ASV_16S_338	Bacteria	Actinobacteriota	MB-A2-108	NA	NA	NA
ASV_16S_339	32	30	47	33	23	30	38	24	29	34	44	0	33	29	21	0	0	73	0	0	0	40	0	0	13	27	0	35	34	46	21	49	32	0	28	42	0	43	35		ASV_16S_339	Bacteria	Acidobacteriota	Vicinamibacteria	Vicinamibacterales	NA	NA
ASV_16S_340	28	33	30	33	33	33	34	27	23	38	34	0	37	27	0	0	25	42	0	0	0	28	0	0	46	33	0	52	41	47	40	43	45	26	26	0	0	26	26		ASV_16S_340	Bacteria	Acidobacteriota	Blastocatellia	Blastocatellales	Blastocatellaceae	NA
ASV_16S_341	52	44	21	39	42	36	18	61	31	45	29	22	54	34	0	0	17	53	0	0	0	35	0	0	0	32	0	29	41	0	51	70	0	35	34	30	0	0	0		ASV_16S_341	Bacteria	Actinobacteriota	Actinobacteria	Micrococcales	Intrasporangiaceae	NA
ASV_16S_342	54	38	47	35	39	32	0	42	41	0	44	0	57	35	0	0	0	53	0	0	0	41	0	0	46	0	0	55	50	30	45	48	39	0	38	0	0	0	43		ASV_16S_342	Bacteria	Verrucomicrobiota	Verrucomicrobiae	Chthoniobacterales	Xiphinematobacteraceae	Candidatus_Xiphinematobacter
ASV_16S_343	35	48	45	30	20	26	31	29	0	31	0	0	43	40	23	0	0	59	0	0	0	41	0	0	39	28	0	44	34	45	0	50	46	41	47	32	17	28	0		ASV_16S_343	Bacteria	Acidobacteriota	Blastocatellia	Pyrinomonadales	Pyrinomonadaceae	RB41
ASV_16S_344	42	29	57	28	9	0	25	38	22	51	31	13	39	28	0	0	14	50	0	0	12	0	0	0	23	0	0	35	36	30	34	35	51	35	31	38	19	45	42		ASV_16S_344	Bacteria	Gemmatimonadota	Gemmatimonadetes	Gemmatimonadales	Gemmatimonadaceae	NA
ASV_16S_345	36	40	39	30	25	23	0	19	38	32	29	0	30	41	16	0	0	38	0	0	7	31	0	0	20	28	0	42	31	38	47	53	27	31	26	35	24	25	39		ASV_16S_345	Archaea	Crenarchaeota	Nitrososphaeria	Nitrososphaerales	Nitrososphaeraceae	Candidatus_Nitrososphaera
ASV_16S_346	47	42	0	34	19	28	23	28	37	32	23	0	26	35	15	0	0	49	0	0	0	31	0	0	30	27	0	41	48	28	47	57	28	25	36	30	15	34	23		ASV_16S_346	Bacteria	Actinobacteriota	MB-A2-108	NA	NA	NA
ASV_16S_347	30	30	30	21	29	39	32	31	35	43	32	0	38	28	18	0	30	43	4	0	0	21	0	0	32	35	0	31	26	26	27	52	29	11	33	42	0	24	35		ASV_16S_347	Bacteria	Proteobacteria	Alphaproteobacteria	Rhodobacterales	Rhodobacteraceae	NA
ASV_16S_348	0	54	30	0	0	41	27	44	34	31	42	0	41	45	0	0	15	51	0	0	0	25	0	0	48	0	0	58	33	35	29	66	46	0	63	0	0	79	0		ASV_16S_348	Bacteria	Actinobacteriota	Thermoleophilia	Solirubrobacterales	Solirubrobacteraceae	Solirubrobacter
ASV_16S_349	0	0	0	0	0	0	0	0	0	0	0	0	0	0	0	539	0	0	0	0	0	0	0	0	0	0	398	0	0	0	0	0	0	0	0	0	0	0	0		ASV_16S_349	Bacteria	Proteobacteria	Alphaproteobacteria	Acetobacterales	Acetobacteraceae	Roseomonas
ASV_16S_350	52	31	24	42	25	41	22	42	37	31	26	0	56	23	0	0	18	38	0	0	0	34	0	0	21	20	0	36	31	0	31	51	19	22	38	31	31	26	36		ASV_16S_350	Bacteria	Actinobacteriota	Actinobacteria	Corynebacteriales	Mycobacteriaceae	Mycobacterium
ASV_16S_351	27	40	24	29	27	40	0	28	39	35	33	0	29	43	19	0	16	39	0	0	13	23	9	0	27	25	0	60	37	24	32	45	28	18	29	30	16	30	21		ASV_16S_351	Bacteria	Actinobacteriota	Acidimicrobiia	Microtrichales	NA	NA
ASV_16S_352	11	32	22	0	14	23	35	22	33	0	40	23	29	29	0	0	38	32	0	0	28	26	0	0	39	13	0	79	28	42	36	74	69	0	47	35	0	32	0		ASV_16S_352	Bacteria	Proteobacteria	Gammaproteobacteria	Xanthomonadales	Xanthomonadaceae	Arenimonas
ASV_16S_353	29	30	30	32	26	37	0	33	0	51	29	0	34	45	0	0	40	30	25	0	0	37	43	21	36	38	0	0	44	0	29	65	0	31	36	40	0	37	0		ASV_16S_353	Bacteria	Actinobacteriota	Actinobacteria	Micromonosporales	Micromonosporaceae	Catellatospora
ASV_16S_354	39	34	26	19	22	28	21	24	32	26	28	0	36	41	18	0	12	45	0	0	0	42	0	0	28	38	0	42	29	42	28	58	32	28	17	33	17	26	16		ASV_16S_354	Bacteria	Acidobacteriota	Vicinamibacteria	Vicinamibacterales	Vicinamibacteraceae	NA
ASV_16S_355	43	28	23	24	34	22	25	30	32	36	24	0	37	33	17	0	20	41	0	0	0	23	0	0	30	31	0	50	40	24	45	46	23	0	32	24	27	27	31		ASV_16S_355	Bacteria	Actinobacteriota	Thermoleophilia	Solirubrobacterales	67-14	NA
ASV_16S_356	0	0	0	0	0	0	0	0	0	0	0	89	0	0	0	239	59	0	0	0	49	0	0	486	0	0	0	0	0	0	0	0	0	0	0	0	0	0	0		ASV_16S_356	Bacteria	Proteobacteria	Gammaproteobacteria	Xanthomonadales	Xanthomonadaceae	Stenotrophomonas
ASV_16S_357	64	47	50	0	0	0	34	0	0	0	0	0	46	48	21	0	0	68	0	0	0	0	0	0	49	50	0	61	55	54	57	69	0	42	53	53	0	0	0		ASV_16S_357	Bacteria	Actinobacteriota	Thermoleophilia	Gaiellales	NA	NA
ASV_16S_358	45	21	21	0	0	84	0	24	0	59	43	95	27	0	0	0	116	30	0	0	257	0	0	0	0	0	0	0	0	0	27	33	0	0	22	0	0	17	0		ASV_16S_358	Bacteria	Proteobacteria	Gammaproteobacteria	Pseudomonadales	Pseudomonadaceae	Pseudomonas
ASV_16S_359	32	32	13	40	17	31	19	30	28	31	30	7	43	31	16	0	16	18	0	0	0	41	0	0	34	41	0	33	43	25	42	52	17	29	27	29	16	29	28		ASV_16S_359	Bacteria	Bacteroidota	Bacteroidia	Cytophagales	Microscillaceae	NA
ASV_16S_360	37	25	25	30	16	31	20	29	28	40	17	23	41	0	22	0	33	36	26	0	13	36	0	9	27	26	0	31	48	29	22	46	0	21	28	30	0	29	39		ASV_16S_360	Bacteria	Actinobacteriota	Thermoleophilia	Solirubrobacterales	67-14	NA
ASV_16S_361	17	14	0	0	0	13	0	15	0	0	0	149	0	0	0	88	165	6	0	43	149	0	0	200	0	0	0	0	11	0	15	0	0	0	0	0	21	0	0		ASV_16S_361	Bacteria	Proteobacteria	Gammaproteobacteria	Steroidobacterales	Steroidobacteraceae	Steroidobacter
ASV_16S_362	44	34	28	34	28	30	0	31	38	0	33	0	28	36	0	0	0	41	0	0	0	34	17	0	0	35	0	56	48	31	44	74	36	0	40	28	22	0	34		ASV_16S_362	Bacteria	Chloroflexi	KD4-96	NA	NA	NA
ASV_16S_363	43	37	27	29	36	41	0	35	23	22	0	0	37	44	0	0	9	35	5	0	0	46	0	0	28	45	0	22	48	25	27	77	28	22	14	25	14	34	24		ASV_16S_363	Bacteria	Myxococcota	Polyangia	Haliangiales	Haliangiaceae	Haliangium
ASV_16S_364	0	0	0	0	0	0	0	0	0	0	0	246	0	0	0	0	153	0	0	146	182	0	0	130	0	0	40	0	0	0	0	0	0	0	0	0	0	0	0		ASV_16S_364	Bacteria	Proteobacteria	Alphaproteobacteria	Rhizobiales	Rhizobiaceae	NA
ASV_16S_365	26	25	30	22	22	21	30	31	38	23	22	9	31	31	14	0	0	46	0	0	0	41	0	0	22	38	0	31	37	41	28	37	54	17	29	33	8	25	29		ASV_16S_365	Bacteria	Acidobacteriota	Blastocatellia	2022-11-24	NA	NA
ASV_16S_366	56	22	0	0	60	25	25	20	0	17	30	177	14	0	0	0	124	0	0	30	247	0	0	0	0	0	0	0	0	0	0	0	0	0	0	0	30	12	0		ASV_16S_366	Bacteria	Proteobacteria	Alphaproteobacteria	Rhizobiales	Rhizobiaceae	Ensifer
ASV_16S_367	31	22	36	37	35	31	0	29	38	28	31	34	24	24	0	0	29	39	0	0	18	45	0	0	0	29	0	69	0	0	36	30	28	28	36	44	0	30	28		ASV_16S_367	Bacteria	Proteobacteria	Alphaproteobacteria	Rhizobiales	Beijerinckiaceae	Microvirga
ASV_16S_368	21	52	0	56	26	25	22	22	39	26	30	0	38	33	0	0	0	22	0	0	0	47	0	0	35	42	0	32	42	31	33	44	25	27	0	40	0	24	55		ASV_16S_368	Bacteria	Acidobacteriota	Vicinamibacteria	Subgroup_17	NA	NA
ASV_16S_369	34	47	0	0	24	40	30	34	51	53	0	42	40	37	0	0	30	47	33	0	0	25	50	0	38	0	0	33	30	0	0	67	0	0	56	46	0	0	0		ASV_16S_369	Bacteria	Actinobacteriota	Thermoleophilia	Solirubrobacterales	67-14	NA
ASV_16S_370	13	0	0	0	0	0	0	0	0	0	21	156	29	0	0	0	253	17	0	36	147	0	0	76	18	16	0	13	0	0	21	29	21	0	0	0	0	0	21		ASV_16S_370	Bacteria	Proteobacteria	Alphaproteobacteria	Rhizobiales	Rhizobiaceae	Mesorhizobium
ASV_16S_371	0	0	0	0	0	0	0	0	0	0	0	9	0	0	0	5	0	0	0	376	0	0	0	19	0	0	476	0	0	0	0	0	0	0	0	0	0	0	0		ASV_16S_371	Bacteria	Proteobacteria	Alphaproteobacteria	Rhizobiales	Xanthobacteraceae	Azorhizobium
ASV_16S_372	47	0	0	0	57	34	61	0	53	76	65	0	49	46	0	0	0	0	0	0	0	55	0	0	60	0	0	63	45	0	67	69	0	0	37	0	0	0	0		ASV_16S_372	Bacteria	Actinobacteriota	Thermoleophilia	Gaiellales	NA	NA
ASV_16S_373	0	0	0	0	0	0	0	0	0	0	0	0	0	0	0	389	0	0	0	295	0	0	0	181	0	0	17	0	0	0	0	0	0	0	0	0	0	0	0		ASV_16S_373	Bacteria	Actinobacteriota	Actinobacteria	NA	NA	NA
ASV_16S_374	33	39	25	22	26	24	0	38	29	30	21	25	43	24	15	0	44	36	0	0	19	25	0	0	21	27	0	52	33	16	31	39	24	22	31	38	0	25	0		ASV_16S_374	Bacteria	Actinobacteriota	Thermoleophilia	Solirubrobacterales	Solirubrobacteraceae	NA
ASV_16S_375	34	23	35	28	16	17	16	18	26	43	17	0	29	29	17	0	10	38	0	0	0	36	0	0	26	39	0	39	43	37	46	47	32	18	33	28	17	19	20		ASV_16S_375	Bacteria	Acidobacteriota	Vicinamibacteria	Vicinamibacterales	Vicinamibacteraceae	NA
ASV_16S_376	25	52	36	25	0	35	0	0	23	30	0	28	37	28	0	0	35	40	0	0	0	37	0	0	60	28	0	36	39	21	29	61	0	0	44	33	31	32	29		ASV_16S_376	Bacteria	Proteobacteria	Gammaproteobacteria	Gammaproteobacteria_Incertae_Sedis	Unknown_Family	Acidibacter
ASV_16S_377	46	37	0	0	63	0	0	45	0	47	60	0	42	38	0	0	0	0	0	0	0	0	0	0	93	40	0	34	0	0	0	57	69	0	0	81	0	43	75		ASV_16S_377	Bacteria	Actinobacteriota	Thermoleophilia	Gaiellales	Gaiellaceae	Gaiella
ASV_16S_378	36	22	18	61	24	24	27	31	36	41	28	0	27	24	0	0	0	41	0	0	0	35	0	0	0	39	0	49	43	19	42	59	24	23	41	0	0	31	24		ASV_16S_378	Bacteria	Actinobacteriota	Thermoleophilia	Gaiellales	Gaiellaceae	Gaiella
ASV_16S_379	30	39	32	27	0	25	36	0	51	27	30	0	0	40	0	0	26	53	0	0	0	54	0	0	54	58	0	0	61	0	0	40	37	0	40	0	0	34	68		ASV_16S_379	Bacteria	Acidobacteriota	Vicinamibacteria	Vicinamibacterales	Vicinamibacteraceae	NA
ASV_16S_380	23	25	34	15	0	20	26	29	41	22	30	0	34	36	17	0	15	48	0	0	0	20	0	0	40	28	0	46	43	30	16	59	30	21	39	22	0	32	18		ASV_16S_380	Bacteria	Acidobacteriota	Blastocatellia	Blastocatellales	Blastocatellaceae	JGI_0001001-H03
ASV_16S_381	0	0	0	0	0	0	0	0	0	0	0	0	0	0	0	162	0	0	0	226	0	0	189	189	0	0	91	0	0	0	0	0	0	0	0	0	0	0	0		ASV_16S_381	Bacteria	Actinobacteriota	Actinobacteria	Streptomycetales	Streptomycetaceae	Streptomyces
ASV_16S_382	27	27	28	27	21	24	30	22	44	32	26	7	31	48	0	0	8	36	0	0	0	34	0	0	26	32	0	29	44	21	24	52	21	21	23	17	10	35	29		ASV_16S_382	Bacteria	Planctomycetota	NA	NA	NA	NA
ASV_16S_383	31	26	38	27	17	25	16	30	36	34	22	0	30	33	0	0	0	31	0	0	0	38	0	0	33	35	0	31	35	25	27	55	32	19	30	27	31	23	13		ASV_16S_383	Bacteria	Actinobacteriota	MB-A2-108	NA	NA	NA
ASV_16S_384	32	30	37	29	22	27	40	25	0	28	25	0	36	44	17	0	0	37	0	0	0	30	0	0	39	0	0	47	36	29	0	50	29	21	32	29	18	35	25		ASV_16S_384	Bacteria	Actinobacteriota	Acidimicrobiia	NA	NA	NA
ASV_16S_385	39	52	44	0	26	0	34	48	33	0	0	0	49	39	0	0	0	0	0	0	0	68	0	0	0	27	0	65	32	0	49	54	44	16	42	25	8	34	19		ASV_16S_385	Bacteria	Proteobacteria	Alphaproteobacteria	Sphingomonadales	Sphingomonadaceae	Ellin6055
ASV_16S_386	0	0	0	0	0	0	0	0	0	0	0	133	0	0	0	0	184	0	0	114	82	0	0	329	0	0	0	0	0	0	0	0	0	0	0	0	0	0	0		ASV_16S_386	Bacteria	Proteobacteria	Alphaproteobacteria	Rhizobiales	Xanthobacteraceae	Tardiphaga
ASV_16S_387	50	37	33	37	0	0	0	36	45	28	0	0	39	40	0	0	0	52	0	0	37	46	18	0	33	34	0	28	38	37	46	58	36	0	0	0	0	33	0		ASV_16S_387	Bacteria	Acidobacteriota	Vicinamibacteria	Vicinamibacterales	Vicinamibacteraceae	NA
ASV_16S_388	20	29	0	22	24	28	22	28	36	32	41	0	18	40	13	9	24	23	23	0	0	29	0	0	25	17	0	43	38	37	30	33	38	16	28	20	17	17	20		ASV_16S_388	Bacteria	Bacteroidota	Bacteroidia	Cytophagales	Hymenobacteraceae	Adhaeribacter
ASV_16S_389	33	23	33	36	26	33	0	0	31	35	31	0	40	33	0	0	0	51	0	0	0	29	0	0	21	28	0	51	41	29	39	61	0	20	41	40	0	29	0		ASV_16S_389	Bacteria	Acidobacteriota	Vicinamibacteria	Vicinamibacterales	NA	NA
ASV_16S_390	0	0	0	0	0	0	0	156	0	0	0	159	72	0	0	0	185	123	0	0	139	0	0	0	0	0	0	0	0	0	0	0	0	0	0	0	0	0	0		ASV_16S_390	Bacteria	Actinobacteriota	Actinobacteria	Streptomycetales	Streptomycetaceae	Streptomyces
ASV_16S_391	29	34	25	17	15	32	35	40	36	40	20	11	35	35	0	0	0	42	0	0	0	52	0	0	20	31	0	40	25	26	32	39	33	24	0	38	0	0	27		ASV_16S_391	Bacteria	Acidobacteriota	Vicinamibacteria	Vicinamibacterales	NA	NA
ASV_16S_392	18	32	18	0	19	34	30	33	21	17	16	44	26	29	17	0	51	32	0	0	36	32	0	0	30	0	0	25	30	26	20	35	29	27	28	26	25	0	24		ASV_16S_392	Bacteria	Proteobacteria	Alphaproteobacteria	Rhizobiales	Xanthobacteraceae	NA
ASV_16S_393	27	33	0	0	33	27	17	34	36	28	29	12	0	41	0	0	21	33	10	0	0	27	18	0	37	23	0	44	38	35	31	39	23	19	37	25	20	32	0		ASV_16S_393	Bacteria	Actinobacteriota	Thermoleophilia	Solirubrobacterales	67-14	NA
ASV_16S_394	0	0	0	0	0	0	0	0	0	0	0	197	0	0	0	0	300	0	0	96	135	0	0	101	0	0	0	0	0	0	0	0	0	0	0	0	0	0	0		ASV_16S_394	Bacteria	Proteobacteria	Gammaproteobacteria	Xanthomonadales	Xanthomonadaceae	Pseudoxanthomonas
ASV_16S_395	0	0	0	0	0	0	0	0	0	0	0	89	0	0	0	32	0	0	0	0	0	0	0	706	0	0	0	0	0	0	0	0	0	0	0	0	0	0	0		ASV_16S_395	Bacteria	Proteobacteria	Alphaproteobacteria	Caulobacterales	Caulobacteraceae	Brevundimonas
ASV_16S_396	22	56	21	43	0	30	45	0	51	16	30	0	45	23	0	0	0	62	0	0	0	43	0	0	40	31	0	31	40	26	20	32	38	0	61	0	0	19	0		ASV_16S_396	Bacteria	Chloroflexi	KD4-96	NA	NA	NA
ASV_16S_397	36	54	0	0	31	0	0	41	45	42	59	0	24	34	0	0	0	42	0	0	0	38	0	0	36	81	0	48	41	0	43	58	0	23	48	0	0	0	0		ASV_16S_397	Bacteria	Actinobacteriota	Thermoleophilia	Gaiellales	NA	NA
ASV_16S_398	39	34	0	32	35	38	0	44	25	33	44	0	41	27	23	0	0	48	0	0	0	29	0	0	37	0	0	44	28	0	42	63	33	0	31	0	53	0	0		ASV_16S_398	Bacteria	Actinobacteriota	Actinobacteria	Propionibacteriales	Nocardioidaceae	Nocardioides
ASV_16S_399	45	20	20	0	20	22	26	0	28	29	23	39	25	32	0	0	38	35	0	0	40	30	0	0	19	23	0	43	22	25	39	41	27	23	36	24	28	0	0		ASV_16S_399	Bacteria	Proteobacteria	Alphaproteobacteria	Rhizobiales	Beijerinckiaceae	NA
ASV_16S_400	38	15	30	0	0	23	29	22	22	23	33	60	24	0	13	0	66	38	0	5	84	23	0	0	0	27	0	22	34	0	40	43	15	15	0	18	21	16	19		ASV_16S_400	Bacteria	Proteobacteria	Alphaproteobacteria	Dongiales	Dongiaceae	Dongia
ASV_16S_401	39	27	0	0	24	49	34	42	31	35	42	0	0	26	0	0	65	45	0	0	0	28	0	0	18	35	0	52	30	23	31	44	0	16	46	0	0	29	0		ASV_16S_401	Bacteria	Actinobacteriota	Actinobacteria	Micrococcales	Intrasporangiaceae	NA
ASV_16S_402	21	20	30	0	0	19	33	24	43	32	0	9	24	29	10	0	0	45	0	0	10	47	0	0	23	39	0	22	42	53	36	36	41	28	31	21	11	0	32		ASV_16S_402	Bacteria	Verrucomicrobiota	Verrucomicrobiae	Pedosphaerales	Pedosphaeraceae	NA
ASV_16S_403	0	0	0	0	0	0	0	0	0	0	0	0	0	0	0	0	0	0	0	811	0	0	0	0	0	0	0	0	0	0	0	0	0	0	0	0	0	0	0		ASV_16S_403	Bacteria	Proteobacteria	Gammaproteobacteria	Burkholderiales	Oxalobacteraceae	Massilia
ASV_16S_404	30	0	33	31	0	28	24	44	27	22	33	0	41	35	0	0	19	43	9	0	0	39	16	0	33	38	0	52	25	0	37	37	13	0	0	34	0	40	27		ASV_16S_404	Bacteria	Actinobacteriota	Thermoleophilia	Gaiellales	Gaiellaceae	Gaiella
ASV_16S_405	49	0	0	0	0	0	0	0	0	0	48	158	0	0	0	21	96	0	0	133	109	0	0	195	0	0	0	0	0	0	0	0	0	0	0	0	0	0	0		ASV_16S_405	Bacteria	Proteobacteria	Alphaproteobacteria	Rhizobiales	Rhizobiaceae	Allorhizobium-Neorhizobium-Pararhizobium-Rhizobium
ASV_16S_406	44	30	24	35	26	19	17	25	35	35	29	0	31	31	12	0	9	33	0	0	0	18	0	0	18	21	0	28	36	25	34	52	20	18	32	16	13	26	17		ASV_16S_406	Bacteria	Actinobacteriota	Acidimicrobiia	Microtrichales	Microtrichaceae	IMCC26207
ASV_16S_407	26	20	20	0	22	31	35	37	27	37	21	14	23	28	35	0	39	40	0	0	0	0	0	0	36	19	0	41	32	37	28	48	30	0	33	20	0	28	0		ASV_16S_407	Bacteria	Proteobacteria	Alphaproteobacteria	Rhodobacterales	Rhodobacteraceae	Amaricoccus
ASV_16S_408	41	32	27	26	24	25	0	26	29	30	22	0	27	40	0	0	0	29	13	14	0	39	0	0	22	27	0	25	26	23	36	51	23	27	26	30	0	25	14		ASV_16S_408	Bacteria	Actinobacteriota	Thermoleophilia	Gaiellales	NA	NA
ASV_16S_409	0	42	24	58	26	19	18	33	30	53	53	0	23	0	0	0	0	36	0	0	0	26	0	0	0	36	0	29	33	28	28	49	36	42	33	44	0	0	0		ASV_16S_409	Bacteria	Actinobacteriota	Thermoleophilia	Gaiellales	Gaiellaceae	Gaiella
ASV_16S_410	21	19	21	26	0	16	14	31	29	26	17	0	24	28	0	0	14	48	20	0	12	24	22	0	26	27	0	44	30	29	24	43	33	17	38	29	0	22	16		ASV_16S_410	Bacteria	Actinobacteriota	Thermoleophilia	Solirubrobacterales	NA	NA
ASV_16S_411	40	18	16	29	24	20	13	23	22	26	25	19	31	46	0	0	10	35	0	0	0	28	0	0	24	26	0	25	23	34	32	55	21	13	32	23	17	23	13		ASV_16S_411	Bacteria	Proteobacteria	Alphaproteobacteria	Rhizobiales	Hyphomicrobiaceae	Hyphomicrobium
ASV_16S_412	23	23	21	24	24	19	0	28	33	22	20	19	23	20	23	0	20	53	0	0	13	27	0	0	23	22	0	41	23	23	37	32	28	30	33	18	0	15	24		ASV_16S_412	Bacteria	Verrucomicrobiota	Verrucomicrobiae	Chthoniobacterales	Xiphinematobacteraceae	Candidatus_Xiphinematobacter
ASV_16S_413	0	0	0	0	0	0	0	0	0	0	0	169	0	0	0	0	219	0	0	28	277	0	0	88	0	0	0	0	0	0	0	0	0	0	0	0	0	0	0		ASV_16S_413	Bacteria	Bacteroidota	Bacteroidia	Chitinophagales	Chitinophagaceae	Chitinophaga
ASV_16S_414	36	34	23	15	18	23	18	23	0	37	35	26	29	29	13	0	22	30	0	0	0	24	0	0	17	23	0	57	29	25	19	48	22	19	40	24	0	22	0		ASV_16S_414	Bacteria	Actinobacteriota	Actinobacteria	Propionibacteriales	Nocardioidaceae	Nocardioides
ASV_16S_415	32	29	28	26	32	20	0	31	36	22	19	0	22	22	25	0	16	32	0	0	0	16	3	0	24	23	2	30	22	20	55	22	20	16	29	35	17	33	17		ASV_16S_415	Bacteria	Acidobacteriota	Acidobacteriae	Bryobacterales	Bryobacteraceae	Bryobacter
ASV_16S_416	33	21	31	0	34	19	0	22	0	0	43	80	25	24	0	0	56	38	0	22	134	20	0	0	14	0	0	33	0	0	15	19	21	17	17	16	20	0	0		ASV_16S_416	Bacteria	Proteobacteria	Gammaproteobacteria	Xanthomonadales	Xanthomonadaceae	NA
ASV_16S_417	20	21	0	16	16	22	22	41	26	32	32	0	23	32	18	0	0	31	0	0	0	21	0	0	36	29	0	51	26	11	32	53	32	8	34	28	17	20	23		ASV_16S_417	Bacteria	Actinobacteriota	Actinobacteria	Propionibacteriales	Nocardioidaceae	Nocardioides
ASV_16S_418	41	24	21	24	34	31	0	42	27	25	32	17	36	27	0	0	19	28	0	0	0	26	0	0	19	22	0	40	36	0	33	39	31	21	31	0	24	0	22		ASV_16S_418	Bacteria	Proteobacteria	Alphaproteobacteria	Rhodobacterales	Rhodobacteraceae	NA
ASV_16S_419	0	47	38	0	0	0	32	0	48	30	49	0	0	0	0	0	0	60	0	0	0	33	30	0	0	0	0	60	46	44	46	75	45	0	0	38	0	51	0		ASV_16S_419	Bacteria	Actinobacteriota	Thermoleophilia	Gaiellales	Gaiellaceae	Gaiella
ASV_16S_420	43	38	27	0	0	0	24	37	24	33	40	0	29	25	0	0	11	0	10	0	0	0	28	0	37	0	0	28	42	32	33	46	23	30	34	25	20	23	29		ASV_16S_420	Bacteria	Actinobacteriota	Thermoleophilia	Gaiellales	NA	NA
ASV_16S_421	40	14	21	18	38	0	17	38	16	23	30	0	29	29	16	0	0	42	0	0	0	29	0	0	22	19	0	56	33	14	34	69	17	11	33	23	0	25	14		ASV_16S_421	Bacteria	Actinobacteriota	Actinobacteria	Propionibacteriales	Nocardioidaceae	Nocardioides
ASV_16S_422	18	35	28	24	13	28	21	33	36	16	13	0	24	24	17	0	0	30	0	0	14	37	0	0	53	36	0	25	25	33	23	35	31	18	25	28	0	13	14		ASV_16S_422	Bacteria	Verrucomicrobiota	Verrucomicrobiae	Pedosphaerales	Pedosphaeraceae	NA
ASV_16S_423	0	26	36	38	35	27	0	33	27	0	35	0	0	34	0	0	0	48	0	0	0	41	0	0	39	30	0	41	26	41	32	61	0	41	43	0	0	31	0		ASV_16S_423	Bacteria	Acidobacteriota	Vicinamibacteria	Vicinamibacterales	Vicinamibacteraceae	NA
ASV_16S_424	44	17	20	25	27	13	12	32	33	31	21	14	21	26	11	0	0	29	19	0	0	29	21	0	24	20	0	26	25	19	26	29	24	15	29	18	26	15	23		ASV_16S_424	Bacteria	Chloroflexi	Chloroflexia	Thermomicrobiales	JG30-KF-CM45	NA
ASV_16S_425	32	20	18	27	20	19	20	20	39	26	18	0	0	31	23	0	0	43	0	0	9	34	0	0	31	26	0	28	22	27	34	51	24	20	0	16	23	32	31		ASV_16S_425	Bacteria	Proteobacteria	Gammaproteobacteria	CCD24	NA	NA
ASV_16S_426	39	0	47	0	0	0	32	0	39	0	39	0	46	33	0	0	35	59	0	0	28	41	0	0	32	38	0	41	50	42	53	47	0	19	0	0	0	0	0		ASV_16S_426	Bacteria	Acidobacteriota	Vicinamibacteria	Vicinamibacterales	NA	NA
ASV_16S_427	0	0	0	0	0	0	0	0	0	0	0	134	0	0	0	152	211	0	0	49	119	0	71	22	0	0	0	0	0	0	0	0	0	0	0	0	0	0	0		ASV_16S_427	Bacteria	Actinobacteriota	Actinobacteria	Streptomycetales	Streptomycetaceae	Streptomyces
ASV_16S_428	52	34	0	0	0	0	40	0	52	29	0	0	0	45	0	0	0	61	0	0	0	44	0	4	0	40	0	43	40	53	44	67	0	32	38	0	0	39	0		ASV_16S_428	Bacteria	NA	NA	NA	NA	NA
ASV_16S_429	34	31	18	24	19	19	16	25	29	17	29	18	21	24	10	0	19	32	0	0	11	24	0	0	23	30	0	26	27	29	39	34	19	15	23	19	14	18	19		ASV_16S_429	Bacteria	Proteobacteria	Alphaproteobacteria	Rhizobiales	Xanthobacteraceae	NA
ASV_16S_430	28	27	24	28	0	22	31	29	45	0	29	0	22	45	0	0	0	39	0	0	0	35	0	0	38	0	0	33	30	29	37	47	31	29	26	0	19	32	0		ASV_16S_430	Bacteria	Methylomirabilota	Methylomirabilia	Rokubacteriales	NA	NA
ASV_16S_431	42	30	36	34	0	0	0	66	39	29	42	0	37	35	23	0	0	70	0	0	0	29	0	0	0	0	0	67	24	0	31	40	24	0	38	0	0	0	17		ASV_16S_431	Bacteria	Actinobacteriota	Actinobacteria	Micrococcales	Intrasporangiaceae	NA
ASV_16S_432	33	28	15	25	29	21	0	29	26	20	26	38	21	36	0	0	14	0	0	0	0	33	0	0	19	23	0	26	40	34	20	51	21	16	23	27	29	30	0		ASV_16S_432	Bacteria	Proteobacteria	Alphaproteobacteria	Azospirillales	Azospirillaceae	Skermanella
ASV_16S_433	43	16	0	0	0	30	0	34	46	21	34	0	37	29	0	0	41	47	0	0	0	30	0	0	25	30	0	38	31	41	37	51	33	23	34	0	0	0	0		ASV_16S_433	Archaea	Crenarchaeota	Nitrososphaeria	Nitrososphaerales	Nitrososphaeraceae	NA
ASV_16S_434	29	34	0	36	41	28	23	38	24	22	25	0	26	33	26	0	0	31	0	0	0	31	0	0	34	19	0	35	0	24	33	30	0	0	28	0	20	39	42		ASV_16S_434	Bacteria	Actinobacteriota	Actinobacteria	Frankiales	Nakamurellaceae	Nakamurella
ASV_16S_435	43	63	0	0	0	0	24	26	63	58	42	0	41	30	0	0	0	0	0	0	0	0	0	0	39	51	0	0	46	36	33	40	32	0	31	32	0	19	0		ASV_16S_435	Bacteria	Acidobacteriota	Vicinamibacteria	Subgroup_17	NA	NA
ASV_16S_436	51	75	0	0	37	0	0	37	62	67	0	0	48	60	0	0	0	80	0	0	0	0	0	0	0	0	0	0	0	65	57	54	0	0	0	0	0	54	0		ASV_16S_436	Bacteria	Acidobacteriota	Vicinamibacteria	Vicinamibacterales	NA	NA
ASV_16S_437	33	0	29	0	0	42	0	39	60	0	57	0	0	39	31	0	0	0	0	0	0	45	0	0	31	0	0	47	40	51	40	41	39	0	0	50	32	0	0		ASV_16S_437	Bacteria	Actinobacteriota	Acidimicrobiia	IMCC26256	NA	NA
ASV_16S_438	41	48	0	44	0	45	0	0	0	48	0	0	38	34	0	0	0	25	0	0	0	40	0	0	41	39	0	0	53	33	37	74	0	0	0	43	0	27	34		ASV_16S_438	Bacteria	Proteobacteria	Alphaproteobacteria	Rhizobiales	Methyloligellaceae	NA
ASV_16S_439	37	0	0	42	0	0	0	40	29	0	0	0	28	39	0	0	0	33	25	0	0	30	27	0	40	30	0	42	49	39	0	46	39	24	27	28	0	42	0		ASV_16S_439	Bacteria	Actinobacteriota	Thermoleophilia	Gaiellales	Gaiellaceae	Gaiella
ASV_16S_440	26	24	0	46	0	33	0	55	35	28	0	0	44	34	22	0	0	0	0	0	0	30	0	0	23	28	0	35	29	41	22	52	23	0	24	36	0	0	46		ASV_16S_440	Bacteria	Actinobacteriota	Actinobacteria	Streptomycetales	Streptomycetaceae	Streptomyces
ASV_16S_441	0	0	0	0	0	0	0	0	0	0	0	109	0	0	0	0	102	0	0	111	65	0	0	347	0	0	0	0	0	0	0	0	0	0	0	0	0	0	0		ASV_16S_441	Bacteria	Proteobacteria	Alphaproteobacteria	Rhizobiales	Beijerinckiaceae	Bosea
ASV_16S_442	21	25	15	30	23	24	18	21	42	24	26	0	29	21	0	0	0	29	0	0	5	37	11	0	27	31	0	19	29	22	28	40	20	14	14	19	23	23	22		ASV_16S_442	Bacteria	Actinobacteriota	Acidimicrobiia	IMCC26256	NA	NA
ASV_16S_443	30	28	27	14	17	21	16	23	18	35	30	18	21	26	0	0	17	28	0	0	0	22	0	0	19	25	0	27	0	23	40	30	27	17	32	23	21	22	34		ASV_16S_443	Bacteria	Proteobacteria	Gammaproteobacteria	Burkholderiales	Sutterellaceae	NA
ASV_16S_444	28	22	23	24	22	11	16	20	23	28	27	7	19	23	12	0	18	35	0	0	5	28	0	0	26	20	0	28	31	17	35	40	13	31	18	15	12	23	31		ASV_16S_444	Bacteria	Acidobacteriota	Subgroup_25	NA	NA	NA
ASV_16S_445	54	0	0	0	53	22	0	0	0	0	24	122	0	0	0	0	79	0	0	0	63	0	0	279	0	0	0	0	0	0	0	0	0	0	0	0	30	0	0		ASV_16S_445	Bacteria	Proteobacteria	Alphaproteobacteria	Rhizobiales	Rhizobiaceae	NA
ASV_16S_446	34	25	15	22	22	0	15	28	23	27	29	0	30	36	11	0	0	33	0	0	0	27	11	0	23	22	0	30	31	16	33	47	14	13	30	14	16	21	27		ASV_16S_446	Bacteria	Actinobacteriota	Thermoleophilia	Gaiellales	NA	NA
ASV_16S_447	53	48	0	28	0	34	0	0	46	34	32	0	29	31	0	0	10	0	0	0	0	0	7	0	36	43	0	39	45	0	44	49	25	25	0	31	0	35	0		ASV_16S_447	Bacteria	Chloroflexi	Dehalococcoidia	S085	NA	NA
ASV_16S_448	0	42	70	0	0	27	33	0	47	32	44	0	0	52	0	0	34	56	0	0	0	0	0	0	0	43	0	46	45	0	45	0	0	0	0	0	45	27	35		ASV_16S_448	Bacteria	Actinobacteriota	Acidimicrobiia	Microtrichales	NA	NA
ASV_16S_449	0	0	33	32	0	31	0	0	27	26	46	16	35	40	0	0	25	57	0	0	25	41	0	0	0	29	0	28	41	33	0	51	0	0	0	42	0	31	32		ASV_16S_449	Bacteria	Verrucomicrobiota	Verrucomicrobiae	Chthoniobacterales	Chthoniobacteraceae	Candidatus_Udaeobacter
ASV_16S_450	0	0	0	0	0	0	0	0	0	0	0	0	0	0	0	0	0	0	62	0	0	0	659	0	0	0	0	0	0	0	0	0	0	0	0	0	0	0	0		ASV_16S_450	Bacteria	Proteobacteria	Gammaproteobacteria	Burkholderiales	Burkholderiaceae	Burkholderia-Caballeronia-Paraburkholderia
ASV_16S_451	43	36	32	37	27	27	31	0	0	0	0	0	0	35	0	0	22	0	0	0	0	49	0	0	0	38	0	52	33	0	36	51	33	36	25	30	0	0	43		ASV_16S_451	Bacteria	Proteobacteria	Gammaproteobacteria	PLTA13	NA	NA
ASV_16S_452	25	27	30	34	17	18	24	25	41	36	32	0	29	39	0	0	0	41	0	0	0	34	0	0	0	0	0	44	33	0	41	34	38	22	26	26	0	0	0		ASV_16S_452	Bacteria	Acidobacteriota	Vicinamibacteria	Vicinamibacterales	Vicinamibacteraceae	NA
ASV_16S_453	0	0	0	0	0	0	0	0	0	0	0	94	0	0	0	179	75	0	0	57	276	0	0	34	0	0	0	0	0	0	0	0	0	0	0	0	0	0	0		ASV_16S_453	Bacteria	Actinobacteriota	Actinobacteria	Streptomycetales	Streptomycetaceae	NA
ASV_16S_454	28	31	28	12	15	14	32	23	34	18	20	14	12	23	16	0	18	33	0	0	0	23	4	0	25	18	0	29	34	22	33	47	25	0	28	14	19	22	0		ASV_16S_454	Bacteria	Desulfobacterota	Desulfuromonadia	Geobacterales	Geobacteraceae	Geobacter
ASV_16S_455	0	0	0	9	0	0	0	0	0	0	0	13	0	0	0	403	0	0	0	99	0	0	0	166	0	0	0	0	0	0	0	24	0	0	0	0	0	0	0		ASV_16S_455	Bacteria	Actinobacteriota	Actinobacteria	Micrococcales	Promicromonosporaceae	Isoptericola
ASV_16S_456	0	0	0	0	0	0	0	0	0	0	0	51	0	0	0	494	0	0	0	0	0	0	0	167	0	0	0	0	0	0	0	0	0	0	0	0	0	0	0		ASV_16S_456	Bacteria	Bacteroidota	Bacteroidia	Cytophagales	Spirosomaceae	Dyadobacter
ASV_16S_457	33	30	21	26	25	18	0	37	24	26	0	0	27	0	0	0	14	33	0	0	0	0	8	0	0	0	0	41	34	30	41	52	30	11	23	29	19	36	42		ASV_16S_457	Bacteria	Actinobacteriota	Thermoleophilia	Solirubrobacterales	67-14	NA
ASV_16S_458	24	25	25	20	11	15	14	26	27	28	23	14	38	26	0	0	15	33	0	0	16	23	0	0	14	13	0	27	31	18	18	34	29	24	12	17	24	25	21		ASV_16S_458	Bacteria	Planctomycetota	Planctomycetes	Pirellulales	Pirellulaceae	Pirellula
ASV_16S_459	37	0	16	0	19	38	0	20	36	0	28	32	41	22	0	16	0	27	43	0	0	27	56	0	0	19	0	29	29	24	24	37	22	0	26	20	0	21	0		ASV_16S_459	Bacteria	Chloroflexi	Chloroflexia	Thermomicrobiales	JG30-KF-CM45	NA
ASV_16S_460	66	0	41	0	0	52	0	0	0	0	20	0	58	79	0	0	0	0	0	0	0	0	0	0	0	55	0	32	52	0	40	72	0	0	65	0	0	0	71		ASV_16S_460	Bacteria	Actinobacteriota	Thermoleophilia	Solirubrobacterales	67-14	NA
ASV_16S_461	24	25	23	32	21	30	14	0	32	28	14	18	40	34	0	0	0	33	0	0	0	31	0	0	19	24	0	0	28	21	31	50	13	22	26	24	23	0	22		ASV_16S_461	Bacteria	Proteobacteria	Gammaproteobacteria	CCD24	NA	NA
ASV_16S_462	16	25	0	27	0	35	0	19	45	0	31	0	30	42	0	0	0	37	0	0	0	43	0	0	41	25	0	56	42	31	0	26	19	0	35	21	0	27	29		ASV_16S_462	Bacteria	Chloroflexi	KD4-96	NA	NA	NA
ASV_16S_463	0	0	0	0	0	0	0	0	0	0	0	35	0	0	0	0	0	0	0	187	0	0	0	480	0	0	0	0	0	0	0	0	0	0	0	0	0	0	0		ASV_16S_463	Bacteria	Proteobacteria	Alphaproteobacteria	Rhizobiales	Beijerinckiaceae	Bosea
ASV_16S_464	0	0	0	0	0	0	0	0	0	0	0	10	0	0	0	610	0	0	0	0	0	0	0	82	0	0	0	0	0	0	0	0	0	0	0	0	0	0	0		ASV_16S_464	Bacteria	Bacteroidota	Bacteroidia	Cytophagales	Spirosomaceae	Dyadobacter
ASV_16S_465	0	0	0	0	0	0	0	0	0	0	0	0	0	0	0	476	0	0	0	0	0	0	0	225	0	0	0	0	0	0	0	0	0	0	0	0	0	0	0		ASV_16S_465	Bacteria	Proteobacteria	Alphaproteobacteria	Rhizobiales	Devosiaceae	Devosia
ASV_16S_466	40	16	25	20	11	15	19	19	36	34	27	0	0	29	14	0	0	26	0	0	6	37	0	0	24	19	0	24	23	44	36	31	27	11	34	22	0	16	15		ASV_16S_466	Bacteria	Acidobacteriota	Blastocatellia	2022-11-24	NA	NA
ASV_16S_467	33	27	26	0	27	19	15	34	32	32	27	0	17	22	0	0	0	42	0	0	0	0	0	0	20	30	0	33	32	23	29	48	20	25	25	23	0	16	19		ASV_16S_467	Bacteria	Actinobacteriota	Acidimicrobiia	Microtrichales	Microtrichaceae	NA
ASV_16S_468	23	0	0	28	37	0	23	26	15	43	25	32	28	0	0	0	0	29	0	0	41	35	0	0	0	33	0	36	43	22	35	56	20	22	0	0	0	21	22		ASV_16S_468	Bacteria	Proteobacteria	Gammaproteobacteria	Gammaproteobacteria_Incertae_Sedis	Unknown_Family	Acidibacter
ASV_16S_469	0	0	0	0	62	0	39	54	0	40	44	13	28	42	0	0	0	0	0	0	0	45	0	0	0	32	0	47	0	33	64	0	0	0	56	53	43	0	0		ASV_16S_469	Bacteria	Actinobacteriota	Actinobacteria	Frankiales	Nakamurellaceae	Nakamurella
ASV_16S_470	47	0	47	0	0	0	0	0	27	44	0	0	36	0	0	0	0	0	0	23	0	24	0	0	35	34	0	45	36	35	27	60	0	51	0	49	70	0	0		ASV_16S_470	Bacteria	Acidobacteriota	Vicinamibacteria	Vicinamibacterales	Vicinamibacteraceae	NA
ASV_16S_471	0	25	0	49	34	0	0	0	26	47	0	0	39	28	0	0	0	42	0	0	0	38	0	0	0	0	0	51	49	0	25	60	32	29	30	46	0	40	0		ASV_16S_471	Bacteria	Actinobacteriota	Thermoleophilia	Gaiellales	Gaiellaceae	Gaiella
ASV_16S_472	39	0	0	0	34	0	0	0	43	42	134	0	0	60	70	0	0	53	0	0	0	0	0	0	0	57	0	39	0	0	0	61	0	19	0	0	0	37	0		ASV_16S_472	Bacteria	Actinobacteriota	Actinobacteria	Streptomycetales	Streptomycetaceae	NA
ASV_16S_473	0	85	0	0	0	59	49	0	0	66	0	0	0	45	0	0	0	0	0	0	0	0	0	0	0	51	0	0	50	0	0	42	36	47	38	0	0	74	45		ASV_16S_473	Bacteria	Acidobacteriota	Vicinamibacteria	Vicinamibacterales	NA	NA
ASV_16S_474	0	0	0	0	0	0	0	0	0	0	0	25	0	0	0	289	14	0	0	176	22	0	0	157	0	0	0	0	0	0	0	0	0	0	0	0	0	0	0		ASV_16S_474	Bacteria	Proteobacteria	Alphaproteobacteria	Acetobacterales	Acetobacteraceae	Roseococcus
ASV_16S_475	0	0	0	0	0	0	0	0	0	0	0	0	0	0	0	173	0	0	0	143	0	0	0	25	0	0	340	0	0	0	0	0	0	0	0	0	0	0	0		ASV_16S_475	Bacteria	Firmicutes	Bacilli	Paenibacillales	Paenibacillaceae	Paenibacillus
ASV_16S_476	25	34	21	21	21	18	12	22	28	20	26	10	23	20	8	0	20	29	0	0	16	24	0	0	21	19	0	30	21	22	29	32	24	14	18	20	0	14	18		ASV_16S_476	Bacteria	Proteobacteria	Alphaproteobacteria	Azospirillales	NA	NA
ASV_16S_477	24	37	24	0	0	29	0	26	48	36	36	0	30	37	0	0	0	0	0	0	7	26	0	0	43	40	0	42	37	30	0	0	0	25	38	0	11	31	20		ASV_16S_477	Bacteria	Actinobacteriota	Acidimicrobiia	Microtrichales	NA	NA
ASV_16S_478	36	0	54	50	25	0	0	0	28	0	0	0	26	39	0	0	0	45	0	0	0	59	0	0	0	56	0	42	0	29	28	38	0	0	32	0	0	35	50		ASV_16S_478	Bacteria	Actinobacteriota	Thermoleophilia	Solirubrobacterales	67-14	NA
ASV_16S_479	29	18	25	23	0	28	19	32	26	33	36	0	0	28	0	0	0	31	0	0	0	27	0	0	41	21	0	33	33	0	25	31	0	19	25	20	32	0	35		ASV_16S_479	Bacteria	Actinobacteriota	Thermoleophilia	Gaiellales	Gaiellaceae	Gaiella
ASV_16S_480	88	0	0	0	0	0	0	0	0	0	0	367	0	0	0	0	33	0	0	0	67	0	0	111	0	0	0	0	0	0	0	0	0	0	0	0	0	0	0		ASV_16S_480	Bacteria	Proteobacteria	Gammaproteobacteria	Burkholderiales	Comamonadaceae	NA
ASV_16S_481	19	29	19	20	26	26	21	18	18	27	24	0	21	32	0	0	26	23	0	0	0	22	0	0	39	22	0	0	26	24	26	37	0	24	34	33	28	0	0		ASV_16S_481	Bacteria	Proteobacteria	Gammaproteobacteria	Steroidobacterales	Steroidobacteraceae	NA
ASV_16S_482	26	17	26	25	15	17	19	16	39	24	13	0	25	34	0	0	0	27	0	0	20	21	0	0	12	20	0	34	28	20	26	34	26	17	32	29	0	17	0		ASV_16S_482	Bacteria	Acidobacteriota	Blastocatellia	Pyrinomonadales	Pyrinomonadaceae	RB41
ASV_16S_483	37	0	0	0	47	47	0	0	0	37	0	0	0	31	0	43	0	0	24	39	0	0	48	52	0	0	0	0	51	0	52	54	0	22	0	0	0	0	74		ASV_16S_483	Bacteria	Actinobacteriota	Actinobacteria	Streptomycetales	Streptomycetaceae	Streptomyces
ASV_16S_484	0	0	0	0	0	0	0	0	0	0	0	337	26	0	0	0	223	0	0	0	72	0	0	0	0	0	0	0	0	0	0	0	0	0	0	0	0	0	0		ASV_16S_484	Bacteria	Verrucomicrobiota	Verrucomicrobiae	Verrucomicrobiales	Verrucomicrobiaceae	Roseimicrobium
ASV_16S_485	0	23	37	13	0	12	30	0	32	32	0	0	31	15	11	0	0	23	0	0	0	36	0	0	28	19	0	44	25	26	22	33	45	13	27	21	11	23	25		ASV_16S_485	Bacteria	Verrucomicrobiota	Verrucomicrobiae	Verrucomicrobiales	Verrucomicrobiaceae	NA
ASV_16S_486	51	29	32	0	0	37	33	0	25	36	0	0	0	63	0	0	19	47	0	0	0	37	0	0	0	30	0	34	34	0	25	39	25	0	42	0	17	0	0		ASV_16S_486	Bacteria	Acidobacteriota	Vicinamibacteria	Vicinamibacterales	NA	NA
ASV_16S_487	0	0	0	0	0	0	0	0	0	0	0	225	0	0	0	0	223	0	0	0	205	0	0	0	0	0	0	0	0	0	0	0	0	0	0	0	0	0	0		ASV_16S_487	Bacteria	Actinobacteriota	Actinobacteria	Propionibacteriales	Nocardioidaceae	Nocardioides
ASV_16S_488	8	0	0	0	16	0	14	0	0	9	0	131	4	8	0	0	0	15	0	0	76	7	0	36	17	0	0	73	15	6	49	66	18	5	23	49	0	6	0		ASV_16S_488	Bacteria	Proteobacteria	Alphaproteobacteria	Caulobacterales	Caulobacteraceae	Brevundimonas
ASV_16S_489	0	0	0	0	0	0	0	0	0	0	0	28	0	0	0	205	15	0	0	402	0	0	0	0	0	0	0	0	0	0	0	0	0	0	0	0	0	0	0		ASV_16S_489	Bacteria	Proteobacteria	Gammaproteobacteria	Xanthomonadales	Xanthomonadaceae	Stenotrophomonas
ASV_16S_490	22	30	0	23	26	31	13	27	31	24	25	0	30	36	0	0	0	33	7	0	0	20	0	0	0	29	0	22	30	0	28	52	0	26	18	23	18	22	0		ASV_16S_490	Bacteria	Myxococcota	Polyangia	Polyangiales	Sandaracinaceae	NA
ASV_16S_491	30	29	0	51	21	0	0	0	0	22	25	0	30	30	0	0	32	37	0	0	0	34	0	0	0	29	0	23	28	0	41	56	23	0	24	33	0	22	24		ASV_16S_491	Archaea	Crenarchaeota	Nitrososphaeria	Nitrososphaerales	Nitrososphaeraceae	NA
ASV_16S_492	27	19	30	0	0	14	30	0	46	22	23	0	20	32	0	0	0	35	0	0	0	32	0	0	32	26	0	34	25	24	29	38	21	0	24	22	0	16	22		ASV_16S_492	Bacteria	Methylomirabilota	Methylomirabilia	Rokubacteriales	NA	NA
ASV_16S_493	47	35	0	0	31	0	0	42	37	0	0	0	0	0	0	0	0	42	45	0	0	0	38	0	0	0	0	56	42	0	48	48	0	41	47	0	43	0	0		ASV_16S_493	Bacteria	Actinobacteriota	Actinobacteria	Corynebacteriales	Mycobacteriaceae	Mycobacterium
ASV_16S_494	21	28	29	19	17	18	19	17	20	25	27	0	15	34	12	0	0	21	0	0	0	20	0	0	19	19	0	25	13	20	17	29	37	19	24	19	14	22	23		ASV_16S_494	Bacteria	Verrucomicrobiota	Verrucomicrobiae	Chthoniobacterales	Chthoniobacteraceae	Chthoniobacter
ASV_16S_495	0	0	0	22	0	30	0	29	37	0	38	25	30	31	0	0	44	54	0	0	0	40	0	0	0	38	0	44	0	34	37	43	26	0	0	0	0	0	32		ASV_16S_495	Bacteria	Proteobacteria	Alphaproteobacteria	Rhizobiales	Rhizobiaceae	NA
ASV_16S_496	0	0	0	0	0	0	0	0	0	0	0	172	0	0	0	0	147	0	0	42	120	0	0	153	0	0	0	0	0	0	0	0	0	0	0	0	0	0	0		ASV_16S_496	Bacteria	Bacteroidota	Bacteroidia	Cytophagales	Spirosomaceae	Dyadobacter
ASV_16S_497	28	14	24	25	13	21	19	14	27	29	22	12	14	21	11	0	10	20	0	0	0	23	0	0	19	22	0	22	30	18	29	44	27	12	18	14	13	16	0		ASV_16S_497	Bacteria	Proteobacteria	Alphaproteobacteria	Rhizobiales	Hyphomicrobiaceae	Pedomicrobium
ASV_16S_498	0	0	0	0	0	0	0	0	0	0	0	139	0	0	0	0	185	0	0	21	99	0	0	186	0	0	0	0	0	0	0	0	0	0	0	0	0	0	0		ASV_16S_498	Bacteria	Bacteroidota	Bacteroidia	Chitinophagales	Chitinophagaceae	Pseudoflavitalea
ASV_16S_499	19	30	17	10	19	14	20	34	24	20	19	0	21	24	23	0	0	34	0	0	0	36	0	0	18	20	0	27	24	0	21	37	29	13	21	21	16	0	14		ASV_16S_499	Bacteria	Actinobacteriota	Actinobacteria	NA	NA	NA
ASV_16S_500	28	0	32	31	37	0	0	0	46	0	31	0	22	39	0	0	0	56	0	0	0	34	0	0	0	0	0	42	38	31	39	48	36	0	0	0	0	32	0		ASV_16S_500	Bacteria	Acidobacteriota	Vicinamibacteria	Vicinamibacterales	NA	NA
ASV_16S_501	20	26	0	33	21	22	14	0	43	29	16	0	24	17	19	0	0	33	0	0	0	28	0	0	20	22	0	37	24	22	15	36	32	0	25	24	0	20	0		ASV_16S_501	Bacteria	Acidobacteriota	Vicinamibacteria	Vicinamibacterales	NA	NA
ASV_16S_502	37	19	21	10	17	17	0	18	29	22	19	0	22	0	13	0	14	34	0	0	11	15	0	0	15	26	0	29	26	19	22	36	21	14	33	21	15	25	0		ASV_16S_502	Bacteria	Proteobacteria	Alphaproteobacteria	Tistrellales	Geminicoccaceae	Candidatus_Alysiosphaera
ASV_16S_503	0	0	54	19	0	0	0	43	0	50	0	0	40	0	11	0	0	78	0	0	0	58	0	0	0	41	0	32	0	39	0	41	28	42	16	0	27	0	0		ASV_16S_503	Bacteria	Verrucomicrobiota	Verrucomicrobiae	Chthoniobacterales	Chthoniobacteraceae	Chthoniobacter
ASV_16S_504	0	29	35	22	0	14	0	18	18	37	23	0	28	33	12	0	0	0	0	0	0	41	0	0	24	34	0	26	31	34	32	32	22	19	0	21	0	31	0		ASV_16S_504	Bacteria	Myxococcota	Polyangia	Polyangiales	BIrii41	NA
ASV_16S_505	37	0	26	0	0	22	0	31	22	34	31	0	39	31	0	0	30	42	0	0	12	0	0	0	17	0	0	0	23	0	38	46	0	0	38	31	0	31	34		ASV_16S_505	Bacteria	Proteobacteria	Gammaproteobacteria	Burkholderiales	SC-I-84	NA
ASV_16S_506	32	29	0	17	28	23	0	37	0	27	29	0	41	31	0	0	22	41	0	0	0	0	0	0	28	0	0	54	18	0	31	48	0	0	31	22	0	26	0		ASV_16S_506	Bacteria	Actinobacteriota	Actinobacteria	Propionibacteriales	Nocardioidaceae	Nocardioides
ASV_16S_507	29	14	23	18	17	17	16	27	32	21	25	0	29	32	16	0	0	23	0	0	0	18	0	0	20	14	0	28	24	21	19	32	0	23	21	30	0	23	0		ASV_16S_507	Bacteria	Bacteroidota	Bacteroidia	Cytophagales	Microscillaceae	Chryseolinea
ASV_16S_508	0	39	35	28	0	24	0	24	0	20	25	0	36	0	0	0	0	43	0	0	0	53	0	0	0	0	0	41	33	46	31	69	40	25	0	0	0	0	0		ASV_16S_508	Bacteria	Acidobacteriota	Vicinamibacteria	Vicinamibacterales	Vicinamibacteraceae	NA
ASV_16S_509	0	53	0	0	0	0	0	0	18	80	0	0	0	51	0	0	0	0	16	0	0	18	23	0	0	56	0	0	28	74	0	34	44	0	76	37	0	0	0		ASV_16S_509	Bacteria	Actinobacteriota	Actinobacteria	Micromonosporales	Micromonosporaceae	Luedemannella
ASV_16S_510	0	0	0	0	0	0	0	0	0	0	0	0	0	0	0	212	0	0	0	93	0	0	0	92	0	0	206	0	0	0	0	0	0	0	0	0	0	0	0		ASV_16S_510	Bacteria	Actinobacteriota	Actinobacteria	Micrococcales	Microbacteriaceae	Agromyces
ASV_16S_511	52	27	34	32	0	29	0	0	0	31	43	0	29	45	0	0	44	0	0	0	0	43	0	0	35	0	0	39	28	0	47	40	0	0	0	0	0	0	0		ASV_16S_511	Bacteria	Methylomirabilota	Methylomirabilia	Rokubacteriales	NA	NA
ASV_16S_512	0	0	0	0	28	52	0	36	80	0	0	0	0	0	0	0	37	37	0	0	0	0	0	0	40	48	0	60	56	0	0	44	33	47	0	0	0	0	0		ASV_16S_512	Bacteria	Acidobacteriota	Vicinamibacteria	Vicinamibacterales	Vicinamibacteraceae	NA
ASV_16S_513	36	0	0	31	0	0	0	36	35	0	29	0	34	34	0	0	0	0	0	0	0	37	0	0	33	0	0	35	32	0	34	66	0	0	0	32	0	48	45		ASV_16S_513	Bacteria	Chloroflexi	KD4-96	NA	NA	NA
ASV_16S_514	0	24	37	25	23	21	0	25	29	34	30	13	26	40	0	0	34	35	0	0	0	26	0	0	24	0	0	58	19	0	37	37	0	0	0	0	0	0	0		ASV_16S_514	Bacteria	Proteobacteria	Alphaproteobacteria	Rhizobiales	Rhizobiales_Incertae_Sedis	Nordella
ASV_16S_515	32	17	18	21	34	0	0	28	32	31	26	0	26	38	0	0	11	34	0	0	0	0	0	3	20	0	0	42	26	0	34	34	0	0	39	21	0	24	0		ASV_16S_515	Bacteria	NA	NA	NA	NA	NA
ASV_16S_516	28	27	13	15	9	18	15	29	0	22	19	0	15	26	21	0	12	33	10	0	0	0	22	0	15	17	0	23	20	9	20	40	15	14	20	37	8	17	0		ASV_16S_516	Bacteria	Actinobacteriota	Thermoleophilia	Solirubrobacterales	Solirubrobacteraceae	NA
ASV_16S_517	33	24	14	23	12	17	15	28	20	18	15	0	18	27	0	0	0	29	0	0	0	29	0	0	14	16	0	26	23	22	28	30	28	11	33	0	0	15	20		ASV_16S_517	Bacteria	Actinobacteriota	Acidimicrobiia	IMCC26256	NA	NA
ASV_16S_518	39	20	0	29	23	0	18	0	23	31	20	0	0	35	0	0	0	0	0	0	0	22	0	0	19	47	0	16	27	30	28	34	24	0	21	24	19	33	0		ASV_16S_518	Bacteria	Verrucomicrobiota	Verrucomicrobiae	Chthoniobacterales	Chthoniobacteraceae	Candidatus_Udaeobacter
ASV_16S_519	23	19	23	22	0	20	19	21	24	19	9	14	15	20	0	0	0	19	0	0	0	22	0	0	24	14	0	27	23	16	30	35	28	11	21	17	19	15	12		ASV_16S_519	Bacteria	Proteobacteria	Alphaproteobacteria	Rhizobiales	NA	NA
ASV_16S_520	45	0	0	37	28	0	0	0	33	28	42	0	0	47	0	0	0	24	0	0	0	49	0	0	23	43	0	44	44	0	0	40	0	0	26	26	0	0	0		ASV_16S_520	Bacteria	Planctomycetota	Planctomycetes	Isosphaerales	Isosphaeraceae	NA
ASV_16S_521	18	19	19	22	23	14	16	22	18	24	12	0	14	25	0	0	0	21	0	0	0	18	0	0	0	16	0	28	35	20	34	38	16	23	22	24	0	20	17		ASV_16S_521	Bacteria	Actinobacteriota	MB-A2-108	NA	NA	NA
ASV_16S_522	0	40	0	0	0	0	0	28	44	44	0	0	0	0	0	0	50	0	47	16	0	24	59	0	55	0	0	0	0	50	0	0	40	28	0	0	0	53	0		ASV_16S_522	Bacteria	Actinobacteriota	Thermoleophilia	Solirubrobacterales	67-14	NA
ASV_16S_523	27	0	32	0	20	0	0	0	21	25	17	0	26	33	0	0	0	34	0	0	0	25	0	0	19	24	0	28	25	0	30	42	37	21	23	25	0	20	22		ASV_16S_523	Bacteria	Proteobacteria	Alphaproteobacteria	Rhizobiales	Xanthobacteraceae	NA
ASV_16S_524	32	20	23	0	18	0	24	27	24	32	15	0	15	30	8	0	5	27	5	0	0	26	0	0	0	19	0	26	29	0	20	32	20	0	17	19	16	18	27		ASV_16S_524	Bacteria	Actinobacteriota	Actinobacteria	Propionibacteriales	Propionibacteriaceae	NA
ASV_16S_525	32	17	18	27	16	24	20	14	27	36	23	0	21	28	0	0	0	21	0	0	0	25	0	0	23	22	0	22	27	0	25	48	14	0	23	0	0	21	0		ASV_16S_525	Bacteria	Actinobacteriota	Acidimicrobiia	Actinomarinales	NA	NA
ASV_16S_526	31	0	23	23	0	0	0	26	41	40	29	0	0	34	0	0	0	0	0	0	0	29	0	0	36	0	0	37	34	0	35	51	36	0	0	40	0	27	0		ASV_16S_526	Bacteria	Chloroflexi	KD4-96	NA	NA	NA
ASV_16S_527	18	26	17	21	14	20	0	30	23	35	25	0	17	28	0	0	0	20	0	0	0	19	19	0	15	23	0	20	30	19	19	31	25	0	16	21	0	20	0		ASV_16S_527	Bacteria	Actinobacteriota	Thermoleophilia	Solirubrobacterales	67-14	NA
ASV_16S_528	41	21	0	16	20	0	0	23	20	24	32	0	22	22	0	0	0	18	0	0	0	30	0	0	19	44	0	30	23	22	20	30	11	18	0	0	32	22	10		ASV_16S_528	Bacteria	Actinobacteriota	Acidimicrobiia	Microtrichales	Ilumatobacteraceae	Ilumatobacter
ASV_16S_529	21	29	21	18	14	19	15	23	26	18	17	8	17	18	0	0	0	24	0	0	0	20	0	0	16	16	0	33	19	14	31	34	18	15	19	13	0	23	10		ASV_16S_529	Bacteria	Proteobacteria	Gammaproteobacteria	NA	NA	NA
ASV_16S_530	0	21	0	0	25	18	0	0	13	13	9	13	24	25	0	9	0	11	86	0	0	18	77	0	21	19	9	15	25	0	13	26	9	13	0	14	10	19	13		ASV_16S_530	Bacteria	Firmicutes	Clostridia	Peptostreptococcales-Tissierellales	Peptostreptococcaceae	Paraclostridium
ASV_16S_531	0	0	0	0	0	0	0	0	0	0	0	0	0	0	0	0	0	0	308	0	0	0	226	0	0	0	0	0	0	0	0	0	0	0	0	19	15	0	0		ASV_16S_531	Bacteria	Firmicutes	Bacilli	Alicyclobacillales	Alicyclobacillaceae	Tumebacillus
ASV_16S_532	24	0	27	33	20	0	21	28	12	20	25	0	18	18	16	0	4	18	0	0	0	19	0	0	14	15	0	38	14	0	39	33	0	23	39	26	0	11	12		ASV_16S_532	Bacteria	Actinobacteriota	Actinobacteria	0319-7L14	NA	NA
ASV_16S_533	0	31	27	13	0	23	36	0	22	30	0	0	26	29	0	0	27	42	0	0	0	28	0	0	22	0	0	32	40	0	0	49	35	0	25	0	0	0	28		ASV_16S_533	Bacteria	Proteobacteria	Gammaproteobacteria	Burkholderiales	Nitrosomonadaceae	Ellin6067
ASV_16S_534	22	34	32	44	23	0	47	0	0	23	0	0	0	0	0	0	16	28	14	0	0	0	0	0	0	42	0	0	22	0	27	35	0	29	42	0	0	24	60		ASV_16S_534	Bacteria	Actinobacteriota	Acidimicrobiia	IMCC26256	NA	NA
ASV_16S_535	0	0	29	0	21	21	0	0	30	23	31	0	0	21	0	0	0	43	0	0	0	39	0	0	25	0	0	39	39	37	0	0	27	31	30	28	0	23	27		ASV_16S_535	Bacteria	Acidobacteriota	Subgroup_11	NA	NA	NA
ASV_16S_536	33	25	0	28	0	0	22	31	26	29	33	0	0	23	0	0	0	24	0	0	20	32	0	0	0	0	0	19	22	60	29	28	21	0	26	0	0	31	0		ASV_16S_536	Bacteria	Proteobacteria	Alphaproteobacteria	Rhodobacterales	Rhodobacteraceae	NA
ASV_16S_537	29	0	41	0	26	35	0	33	31	0	0	0	28	24	0	0	0	0	0	0	0	41	0	0	0	0	0	34	36	22	28	31	26	26	0	0	0	40	31		ASV_16S_537	Bacteria	Proteobacteria	Alphaproteobacteria	Rhizobiales	Xanthobacteraceae	NA
ASV_16S_538	0	0	33	31	20	24	32	38	36	24	0	0	0	41	0	0	14	0	0	0	0	29	0	0	26	29	0	22	29	24	19	34	21	15	0	0	0	0	20		ASV_16S_538	Bacteria	Latescibacterota	NA	NA	NA	NA
ASV_16S_539	0	0	0	0	0	0	0	0	0	0	0	67	0	0	0	0	333	0	0	0	139	0	0	0	0	0	0	0	0	0	0	0	0	0	0	0	0	21	0		ASV_16S_539	Bacteria	Proteobacteria	Gammaproteobacteria	Xanthomonadales	Xanthomonadaceae	Lysobacter
ASV_16S_540	32	29	0	0	25	0	0	47	38	33	23	0	0	41	0	0	0	0	0	0	0	40	0	0	30	0	0	33	37	17	0	53	26	24	0	16	15	0	0		ASV_16S_540	Bacteria	Actinobacteriota	Acidimicrobiia	Microtrichales	Ilumatobacteraceae	NA
ASV_16S_541	0	0	0	0	44	37	27	0	64	46	0	0	22	0	0	0	0	0	0	0	0	0	0	0	0	34	0	54	0	45	0	34	64	0	20	45	0	23	0		ASV_16S_541	Bacteria	Proteobacteria	Alphaproteobacteria	Tistrellales	Geminicoccaceae	Candidatus_Alysiosphaera
ASV_16S_542	28	0	30	0	0	0	25	31	0	43	50	11	40	27	19	0	20	42	0	0	0	0	0	0	42	0	0	0	48	40	0	62	0	0	0	0	0	0	0		ASV_16S_542	Bacteria	Actinobacteriota	Thermoleophilia	Gaiellales	NA	NA
ASV_16S_543	21	27	21	0	7	16	18	19	26	21	8	0	27	32	13	0	0	21	0	0	0	24	0	0	17	18	0	23	29	20	21	28	25	8	22	19	0	15	12		ASV_16S_543	Bacteria	Acidobacteriota	Thermoanaerobaculia	Thermoanaerobaculales	Thermoanaerobaculaceae	Subgroup_10
ASV_16S_544	0	34	0	16	0	26	0	30	31	37	0	28	34	43	0	0	0	26	0	0	0	35	0	0	28	0	0	44	0	0	39	60	14	0	0	0	0	31	0		ASV_16S_544	Bacteria	Actinobacteriota	Acidimicrobiia	Microtrichales	Ilumatobacteraceae	NA
ASV_16S_545	22	28	19	13	7	20	14	12	39	14	22	0	10	26	10	0	3	19	0	0	0	32	0	0	9	19	0	24	18	24	14	24	20	15	13	12	14	15	23		ASV_16S_545	Bacteria	Gemmatimonadota	Gemmatimonadetes	Gemmatimonadales	Gemmatimonadaceae	NA
ASV_16S_546	29	22	0	19	0	20	0	29	31	27	0	9	0	33	0	0	0	17	0	0	0	27	0	0	21	17	0	29	26	25	27	32	0	16	0	25	0	37	35		ASV_16S_546	Bacteria	Verrucomicrobiota	Verrucomicrobiae	Pedosphaerales	Pedosphaeraceae	NA
ASV_16S_547	22	22	17	24	13	16	13	15	24	30	20	0	12	22	0	0	14	33	0	0	14	21	0	0	0	18	0	19	12	23	25	31	19	22	23	13	0	0	12		ASV_16S_547	Bacteria	Proteobacteria	Alphaproteobacteria	Rhizobiales	Hyphomicrobiaceae	Pedomicrobium
ASV_16S_548	24	20	0	24	0	30	0	17	28	30	24	0	23	0	0	0	0	31	0	0	22	0	0	0	20	36	0	31	0	36	36	30	17	0	0	24	0	30	15		ASV_16S_548	Bacteria	Planctomycetota	Planctomycetes	Pirellulales	Pirellulaceae	Pir4_lineage
ASV_16S_549	31	26	21	16	0	35	22	23	33	32	17	0	0	24	0	0	0	15	0	0	0	24	0	0	20	0	0	20	24	31	0	27	24	0	26	27	12	0	17		ASV_16S_549	Bacteria	Planctomycetota	Planctomycetes	Gemmatales	Gemmataceae	NA
ASV_16S_550	20	25	23	0	15	0	36	28	35	22	25	0	29	27	0	0	0	41	0	0	0	20	0	0	0	0	0	26	25	0	0	30	22	0	31	0	36	0	30		ASV_16S_550	Bacteria	Proteobacteria	Alphaproteobacteria	Tistrellales	Geminicoccaceae	Candidatus_Alysiosphaera
ASV_16S_551	33	20	35	21	0	0	30	0	21	30	31	0	24	26	0	0	0	34	0	0	0	33	0	0	0	0	0	26	0	20	42	34	29	36	0	0	0	19	0		ASV_16S_551	Bacteria	Proteobacteria	Gammaproteobacteria	Burkholderiales	B1-7BS	NA
ASV_16S_552	0	0	25	0	23	0	35	0	0	41	36	0	0	48	0	0	24	45	0	0	0	37	0	0	25	28	0	46	0	0	0	49	0	24	58	0	0	0	0		ASV_16S_552	Bacteria	Actinobacteriota	Thermoleophilia	Solirubrobacterales	Solirubrobacteraceae	Conexibacter
ASV_16S_553	29	33	0	23	14	29	24	0	16	31	27	0	29	25	0	0	0	22	0	0	0	23	0	0	0	26	0	16	25	0	19	38	26	22	22	0	0	24	0		ASV_16S_553	Bacteria	Actinobacteriota	Thermoleophilia	Gaiellales	NA	NA
ASV_16S_554	32	32	27	0	0	24	18	41	0	0	37	0	0	32	0	0	0	46	0	0	0	33	0	0	0	23	0	23	33	0	30	37	0	0	19	21	0	34	0		ASV_16S_554	Bacteria	Actinobacteriota	Actinobacteria	Streptomycetales	Streptomycetaceae	Streptomyces
ASV_16S_555	11	23	18	16	18	26	17	22	23	15	24	0	24	11	0	0	10	17	0	0	0	17	0	0	14	24	0	19	19	20	10	23	0	17	22	18	18	12	32		ASV_16S_555	Bacteria	Bacteroidota	Bacteroidia	Chitinophagales	Chitinophagaceae	NA
ASV_16S_556	0	0	0	0	0	0	0	0	0	0	0	0	0	0	0	113	0	0	0	143	0	0	107	54	0	0	123	0	0	0	0	0	0	0	0	0	0	0	0		ASV_16S_556	Bacteria	Actinobacteriota	Actinobacteria	Micromonosporales	Micromonosporaceae	NA
ASV_16S_557	37	0	0	34	0	0	0	37	40	36	21	0	0	48	0	0	0	0	0	0	0	0	0	0	32	42	0	21	36	0	0	56	29	37	30	0	0	0	0		ASV_16S_557	Bacteria	Acidobacteriota	Vicinamibacteria	Vicinamibacterales	Vicinamibacteraceae	NA
ASV_16S_558	31	16	17	22	13	17	0	26	0	15	14	0	16	23	19	0	0	0	0	0	0	22	0	0	15	21	0	29	20	0	18	34	20	16	27	17	14	28	24		ASV_16S_558	Bacteria	RCP2-54	NA	NA	NA	NA
ASV_16S_559	0	18	29	12	0	21	17	23	19	0	14	0	23	27	0	0	20	23	0	0	0	20	0	0	13	32	0	39	23	31	14	30	24	18	27	17	0	0	0		ASV_16S_559	Bacteria	Acidobacteriota	Blastocatellia	Blastocatellales	Blastocatellaceae	NA
ASV_16S_560	17	0	0	0	0	0	33	0	0	0	34	206	0	0	0	0	94	0	0	33	94	0	0	0	0	0	0	0	22	0	0	0	0	0	0	0	0	0	0		ASV_16S_560	Bacteria	Proteobacteria	Alphaproteobacteria	Sphingomonadales	Sphingomonadaceae	Sphingomonas
ASV_16S_561	14	14	21	12	11	7	16	16	17	21	18	0	0	21	15	0	0	28	0	0	11	18	5	0	14	11	0	24	28	30	12	33	19	9	23	16	16	14	19		ASV_16S_561	Bacteria	Proteobacteria	Alphaproteobacteria	Rhizobiales	Beijerinckiaceae	Microvirga
ASV_16S_562	19	0	0	0	18	0	0	33	14	22	0	0	14	25	0	0	0	24	0	0	0	22	0	0	15	33	0	20	37	15	27	40	25	16	35	16	13	13	33		ASV_16S_562	Bacteria	Proteobacteria	Gammaproteobacteria	Burkholderiales	B1-7BS	NA
ASV_16S_563	41	0	0	36	30	0	0	0	0	39	32	0	0	0	0	0	18	56	0	0	0	0	0	0	0	0	0	0	46	31	42	75	22	0	0	0	27	0	33		ASV_16S_563	Bacteria	Actinobacteriota	Actinobacteria	PeM15	NA	NA
ASV_16S_564	16	21	15	19	0	22	20	25	0	33	32	0	0	23	0	0	25	23	0	0	20	0	0	0	38	34	0	26	19	23	20	25	29	20	0	0	0	0	0		ASV_16S_564	Bacteria	Planctomycetota	Phycisphaerae	Tepidisphaerales	WD2101_soil_group	NA
ASV_16S_565	18	19	14	25	17	17	16	21	21	23	0	0	14	18	0	0	12	31	10	0	0	21	16	0	15	17	0	14	0	15	26	26	15	16	15	21	0	18	14		ASV_16S_565	Bacteria	Chloroflexi	Chloroflexia	Thermomicrobiales	JG30-KF-CM45	NA
ASV_16S_566	0	37	29	0	19	0	0	0	40	0	0	0	44	36	0	0	30	40	0	0	0	43	0	0	30	0	0	38	31	0	0	53	0	0	0	30	0	0	24		ASV_16S_566	Bacteria	Acidobacteriota	Vicinamibacteria	Vicinamibacterales	NA	NA
ASV_16S_567	28	16	25	26	16	0	17	20	24	30	25	0	21	30	16	0	0	30	0	0	0	34	0	0	0	22	0	41	20	0	26	0	25	0	0	0	0	18	13		ASV_16S_567	Bacteria	Proteobacteria	Gammaproteobacteria	Steroidobacterales	Steroidobacteraceae	NA
ASV_16S_568	0	0	0	74	0	0	0	0	88	0	0	0	0	0	0	0	0	0	0	0	0	71	0	0	0	0	0	70	0	0	82	68	0	69	0	0	0	0	0		ASV_16S_568	Bacteria	Acidobacteriota	Vicinamibacteria	Vicinamibacterales	NA	NA
ASV_16S_569	12	33	0	15	9	13	24	13	36	0	24	15	16	20	0	0	0	0	0	0	0	17	0	0	31	27	0	44	0	25	25	25	24	0	28	23	10	12	0		ASV_16S_569	Bacteria	Proteobacteria	Gammaproteobacteria	Xanthomonadales	Rhodanobacteraceae	NA
ASV_16S_570	0	24	31	29	17	13	31	0	24	0	31	0	19	30	14	0	0	26	0	0	0	0	0	0	30	21	0	33	0	0	23	0	0	10	33	32	0	24	24		ASV_16S_570	Bacteria	Acidobacteriota	Subgroup_22	NA	NA	NA
ASV_16S_571	15	21	0	0	22	0	27	0	17	19	24	0	23	21	0	0	0	27	0	0	0	33	10	0	0	25	0	22	36	0	0	35	28	18	21	28	0	23	22		ASV_16S_571	Bacteria	Proteobacteria	Alphaproteobacteria	Sphingomonadales	Sphingomonadaceae	Novosphingobium
ASV_16S_572	0	45	0	0	0	0	0	0	0	45	0	30	59	0	0	0	25	31	19	10	20	27	0	0	0	0	0	25	38	0	0	57	0	0	44	0	0	40	0		ASV_16S_572	Bacteria	Actinobacteriota	Acidimicrobiia	Microtrichales	NA	NA
ASV_16S_573	0	0	0	0	0	0	0	0	0	0	0	31	0	0	0	0	0	0	0	0	74	0	0	409	0	0	0	0	0	0	0	0	0	0	0	0	0	0	0		ASV_16S_573	Bacteria	Bacteroidota	Bacteroidia	Cytophagales	Microscillaceae	Ohtaekwangia
ASV_16S_574	10	15	17	10	12	14	20	11	28	15	22	0	23	17	0	0	9	16	0	0	0	20	0	0	19	13	0	21	22	24	20	29	20	15	17	12	8	15	19		ASV_16S_574	Bacteria	Latescibacterota	NA	NA	NA	NA
ASV_16S_575	0	0	0	0	0	0	0	0	0	0	0	91	0	0	0	0	167	0	0	0	255	0	0	0	0	0	0	0	0	0	0	0	0	0	0	0	0	0	0		ASV_16S_575	Bacteria	Proteobacteria	Gammaproteobacteria	Xanthomonadales	Xanthomonadaceae	Lysobacter
ASV_16S_576	64	32	0	0	0	0	39	0	33	0	52	0	0	0	0	0	0	53	0	0	0	0	0	0	0	0	0	0	0	31	41	54	0	0	53	22	0	0	38		ASV_16S_576	Bacteria	Acidobacteriota	Vicinamibacteria	Vicinamibacterales	Vicinamibacteraceae	Luteitalea
ASV_16S_577	0	23	0	17	0	15	11	18	21	20	19	16	0	29	0	0	0	0	39	4	0	18	62	0	0	20	0	20	24	11	16	39	18	25	0	14	0	12	0		ASV_16S_577	Bacteria	Actinobacteriota	Thermoleophilia	Solirubrobacterales	67-14	NA
ASV_16S_578	0	0	0	0	0	0	0	0	0	0	0	19	0	0	0	80	0	0	0	33	0	0	0	121	0	0	258	0	0	0	0	0	0	0	0	0	0	0	0		ASV_16S_578	Bacteria	Proteobacteria	Alphaproteobacteria	Acetobacterales	Acetobacteraceae	Roseomonas
ASV_16S_579	25	17	0	17	18	14	15	13	18	17	18	11	17	19	4	0	17	14	0	0	8	27	11	0	9	18	0	18	13	14	22	30	13	12	16	15	9	11	10		ASV_16S_579	Bacteria	Proteobacteria	Alphaproteobacteria	Defluviicoccales	Defluviicoccaceae	Defluviicoccus
ASV_16S_580	16	18	25	5	12	10	19	15	18	15	20	0	15	15	10	0	11	21	0	0	0	22	0	0	27	19	0	22	14	25	16	23	24	0	21	19	0	13	17		ASV_16S_580	Bacteria	Acidobacteriota	Blastocatellia	Blastocatellales	Blastocatellaceae	Stenotrophobacter
ASV_16S_581	0	0	0	0	0	0	0	0	0	0	0	96	0	0	0	0	44	0	0	0	50	0	0	305	0	0	0	0	0	0	0	0	0	0	0	0	12	0	0		ASV_16S_581	Bacteria	Proteobacteria	Alphaproteobacteria	Caulobacterales	Caulobacteraceae	Caulobacter
ASV_16S_582	33	28	0	29	19	0	0	22	25	28	0	0	0	35	0	0	0	0	0	0	0	26	0	0	28	30	0	29	21	0	30	46	0	31	0	0	20	0	22		ASV_16S_582	Bacteria	Proteobacteria	Gammaproteobacteria	CCD24	NA	NA
ASV_16S_583	20	30	0	11	0	23	13	24	15	29	27	0	33	17	0	0	0	24	0	0	0	0	0	0	25	0	0	42	22	0	25	33	0	0	33	28	10	0	18		ASV_16S_583	Bacteria	Actinobacteriota	Actinobacteria	Propionibacteriales	Nocardioidaceae	Nocardioides
ASV_16S_584	0	43	40	0	0	0	0	0	52	49	0	0	33	0	0	0	0	40	0	0	0	48	0	0	0	0	0	65	0	0	0	45	42	0	0	37	0	0	0		ASV_16S_584	Bacteria	Actinobacteriota	Thermoleophilia	Gaiellales	NA	NA
ASV_16S_585	28	27	0	22	15	20	0	0	21	26	16	0	19	22	0	0	0	20	16	0	0	23	0	0	0	18	0	22	0	30	19	37	24	7	24	18	0	19	0		ASV_16S_585	Bacteria	Actinobacteriota	Actinobacteria	Streptosporangiales	Streptosporangiaceae	NA
ASV_16S_586	38	11	15	0	55	13	27	22	0	0	33	15	0	0	30	0	10	0	0	0	107	0	0	0	0	0	0	33	0	0	0	0	18	0	29	0	35	0	0		ASV_16S_586	Bacteria	Proteobacteria	Gammaproteobacteria	Burkholderiales	Oxalobacteraceae	Pseudoduganella
ASV_16S_587	37	40	0	0	34	0	0	25	0	0	0	35	0	0	0	0	17	15	0	0	0	22	11	0	12	25	0	23	35	0	28	26	0	11	18	16	17	16	25		ASV_16S_587	Bacteria	Proteobacteria	Alphaproteobacteria	Azospirillales	Azospirillaceae	Skermanella
ASV_16S_588	31	34	0	0	21	26	30	0	29	0	29	0	22	21	0	0	0	25	15	0	0	26	0	0	32	0	0	24	24	0	33	46	0	0	0	0	0	16	0		ASV_16S_588	Bacteria	Actinobacteriota	Actinobacteria	Corynebacteriales	Mycobacteriaceae	Mycobacterium
ASV_16S_589	0	22	20	0	20	18	0	21	23	19	0	0	0	28	0	0	0	36	0	0	0	23	0	0	28	23	0	27	18	17	24	34	25	0	19	23	0	0	16		ASV_16S_589	Bacteria	Actinobacteriota	Thermoleophilia	Gaiellales	Gaiellaceae	Gaiella
ASV_16S_590	25	22	0	0	0	30	0	25	34	18	0	0	19	0	0	0	0	38	0	0	0	33	15	0	33	0	0	42	27	0	20	37	19	0	29	0	0	17	0		ASV_16S_590	Bacteria	Actinobacteriota	Thermoleophilia	Solirubrobacterales	67-14	NA
ASV_16S_591	26	0	22	0	18	32	0	0	36	0	29	0	27	0	0	0	0	40	0	0	0	0	0	0	36	30	0	0	0	26	0	42	23	23	32	0	12	0	27		ASV_16S_591	Bacteria	Actinobacteriota	Acidimicrobiia	Actinomarinales	NA	NA
ASV_16S_592	0	0	0	0	0	0	0	0	0	0	0	33	0	0	0	0	0	0	0	277	0	0	0	86	0	0	85	0	0	0	0	0	0	0	0	0	0	0	0		ASV_16S_592	Bacteria	Proteobacteria	Alphaproteobacteria	Rhizobiales	Rhizobiaceae	NA
ASV_16S_593	24	24	26	0	20	0	24	18	31	27	0	0	19	22	0	0	0	39	0	0	0	26	0	0	21	20	0	0	0	26	0	32	21	0	30	0	0	0	29		ASV_16S_593	Bacteria	Chloroflexi	KD4-96	NA	NA	NA
ASV_16S_594	14	0	0	26	0	21	0	22	0	25	36	0	33	29	0	0	0	45	0	0	0	22	14	0	38	0	0	43	0	21	0	54	0	0	36	0	0	0	0		ASV_16S_594	Bacteria	Planctomycetota	Planctomycetes	Pirellulales	Pirellulaceae	Pirellula
ASV_16S_595	31	21	9	21	20	16	0	20	12	14	17	11	15	22	0	0	0	11	0	6	0	22	12	0	14	19	0	11	24	0	11	26	0	17	21	21	12	22	0		ASV_16S_595	Bacteria	Proteobacteria	Alphaproteobacteria	Defluviicoccales	Defluviicoccaceae	Defluviicoccus
ASV_16S_596	19	0	0	0	15	16	26	0	0	0	43	95	8	0	0	0	61	0	0	0	115	0	0	0	0	0	0	0	23	0	0	0	0	0	18	0	35	0	0		ASV_16S_596	Bacteria	Proteobacteria	Gammaproteobacteria	Burkholderiales	Comamonadaceae	Variovorax
ASV_16S_597	29	23	26	0	33	0	0	24	33	0	0	0	25	0	0	0	0	36	0	0	0	33	28	7	0	23	0	36	0	0	0	29	0	20	0	0	24	22	22		ASV_16S_597	Bacteria	Bacteroidota	Bacteroidia	Cytophagales	Hymenobacteraceae	Adhaeribacter
ASV_16S_598	28	18	18	0	29	25	0	24	21	19	26	0	40	19	26	0	0	25	0	0	0	0	0	0	0	14	0	28	0	0	22	39	20	0	21	0	0	11	0		ASV_16S_598	Bacteria	Actinobacteriota	Actinobacteria	Propionibacteriales	Nocardioidaceae	Nocardioides
ASV_16S_599	26	15	14	16	16	0	13	13	0	17	0	11	11	14	13	0	24	21	0	7	17	18	0	0	10	16	0	19	19	21	22	27	0	13	20	22	0	0	18		ASV_16S_599	Bacteria	Acidobacteriota	Blastocatellia	2022-11-24	NA	NA
ASV_16S_600	16	14	0	28	18	10	0	7	20	20	17	0	22	22	0	4	11	14	20	0	18	17	36	0	0	12	0	18	51	0	25	12	17	13	0	0	0	11	0		ASV_16S_600	Bacteria	Actinobacteriota	Actinobacteria	Streptosporangiales	Streptosporangiaceae	Streptosporangium
ASV_16S_601	0	0	0	0	0	0	0	0	0	0	0	45	0	0	0	47	44	0	70	74	0	0	70	59	0	0	63	0	0	0	0	0	0	0	0	0	0	0	0		ASV_16S_601	Bacteria	Firmicutes	Bacilli	Paenibacillales	Paenibacillaceae	Cohnella
ASV_16S_602	31	9	15	0	16	17	0	17	15	23	0	13	14	28	0	0	0	24	0	0	0	21	0	0	12	18	0	14	29	20	22	31	25	16	0	13	10	17	0		ASV_16S_602	Bacteria	Proteobacteria	Alphaproteobacteria	Rhizobiales	Methyloligellaceae	NA
ASV_16S_603	27	0	0	20	22	15	19	0	0	0	23	0	33	0	23	0	0	38	0	0	15	32	0	0	0	0	0	35	34	19	21	22	23	0	0	11	16	21	0		ASV_16S_603	Bacteria	Planctomycetota	Phycisphaerae	Tepidisphaerales	WD2101_soil_group	NA
ASV_16S_604	15	0	25	0	0	20	0	20	40	17	0	0	19	20	13	0	0	30	0	0	0	20	0	0	17	20	0	0	31	21	30	27	23	19	0	0	0	24	17		ASV_16S_604	Bacteria	Acidobacteriota	Vicinamibacteria	Vicinamibacterales	NA	NA
ASV_16S_605	12	12	14	0	15	12	0	15	21	31	9	0	0	21	0	0	8	24	0	0	0	27	6	0	18	11	0	29	21	17	0	38	17	13	24	17	0	15	17		ASV_16S_605	Bacteria	Proteobacteria	Alphaproteobacteria	Sphingomonadales	Sphingomonadaceae	Altererythrobacter
ASV_16S_606	0	0	0	0	0	0	0	0	0	0	0	19	0	0	0	0	0	0	0	90	18	0	0	337	0	0	0	0	0	0	0	0	0	0	0	0	0	0	0		ASV_16S_606	Bacteria	Proteobacteria	Alphaproteobacteria	Rhizobiales	Xanthobacteraceae	Starkeya
ASV_16S_607	22	19	0	0	17	16	0	20	0	0	0	17	0	21	0	0	0	0	57	20	0	0	71	0	11	0	0	21	20	9	23	37	0	0	0	16	10	21	14		ASV_16S_607	Bacteria	Firmicutes	Clostridia	Clostridiales	Clostridiaceae	Clostridium_sensu_stricto_13
ASV_16S_608	29	29	0	0	0	0	0	0	44	31	29	0	0	48	0	0	0	16	0	0	0	0	18	0	0	25	0	17	0	17	22	25	0	0	34	28	15	33	0		ASV_16S_608	Bacteria	Bacteroidota	Bacteroidia	Flavobacteriales	Flavobacteriaceae	Flavobacterium
ASV_16S_609	39	0	0	0	40	0	52	0	0	47	280	0	0	0	0	0	0	0	0	0	0	0	0	0	0	0	0	0	0	0	0	0	0	0	0	0	0	0	0		ASV_16S_609	Bacteria	Proteobacteria	Gammaproteobacteria	Burkholderiales	Oxalobacteraceae	Duganella
ASV_16S_610	28	0	33	0	0	32	31	0	0	0	0	0	0	29	0	0	0	37	0	0	0	26	0	0	0	0	0	47	0	24	27	27	53	0	30	0	0	34	0		ASV_16S_610	Bacteria	Acidobacteriota	Vicinamibacteria	Vicinamibacterales	Vicinamibacteraceae	NA
ASV_16S_611	0	0	0	0	0	0	0	0	0	0	0	46	0	0	0	0	52	0	0	29	0	0	0	331	0	0	0	0	0	0	0	0	0	0	0	0	0	0	0		ASV_16S_611	Bacteria	Proteobacteria	Gammaproteobacteria	Burkholderiales	Comamonadaceae	NA
ASV_16S_612	13	19	12	12	7	11	13	14	12	18	17	0	21	13	9	0	11	16	0	0	10	11	6	0	18	13	0	20	22	16	13	31	12	15	19	11	0	11	8		ASV_16S_612	Bacteria	Proteobacteria	Alphaproteobacteria	Rhizobiales	NA	NA
ASV_16S_613	0	0	0	0	0	17	0	0	0	0	184	0	0	0	23	0	0	0	0	0	0	0	0	55	0	0	0	25	14	0	52	40	13	0	0	31	0	0	0		ASV_16S_613	Bacteria	Proteobacteria	Alphaproteobacteria	Caulobacterales	Caulobacteraceae	Caulobacter
ASV_16S_614	0	87	0	0	0	0	0	0	0	0	71	0	0	81	0	0	0	0	0	0	0	0	0	0	0	0	0	82	0	0	0	55	0	0	0	0	0	0	76		ASV_16S_614	Bacteria	Actinobacteriota	Thermoleophilia	Solirubrobacterales	67-14	NA
ASV_16S_615	13	0	13	0	0	11	18	25	19	14	14	0	10	18	0	0	0	41	0	0	0	21	0	0	13	13	0	29	16	15	20	27	16	8	22	25	11	8	10		ASV_16S_615	Bacteria	Actinobacteriota	Actinobacteria	Propionibacteriales	Nocardioidaceae	Nocardioides
ASV_16S_616	11	22	17	18	14	19	0	13	16	12	17	0	0	0	0	0	7	19	0	0	0	29	0	0	17	18	0	21	22	26	14	54	16	17	15	0	16	0	0		ASV_16S_616	Bacteria	Bacteroidota	Bacteroidia	Chitinophagales	Chitinophagaceae	Terrimonas
ASV_16S_617	32	20	0	0	41	0	0	24	16	19	0	98	23	0	0	0	0	21	8	9	31	0	0	7	15	20	0	0	0	0	22	22	0	0	0	0	20	0	0		ASV_16S_617	Bacteria	Proteobacteria	Alphaproteobacteria	Azospirillales	Azospirillaceae	Skermanella
ASV_16S_618	18	17	20	18	13	18	10	22	19	16	13	0	19	23	0	0	0	19	0	0	0	24	0	0	0	16	0	19	12	0	28	25	22	11	22	0	9	0	15		ASV_16S_618	Bacteria	Chloroflexi	KD4-96	NA	NA	NA
ASV_16S_619	23	28	0	21	0	0	0	0	15	35	19	7	23	21	0	0	0	28	0	0	0	30	0	0	0	0	0	22	26	0	24	36	18	0	0	19	0	26	26		ASV_16S_619	Bacteria	Myxococcota	Polyangia	Polyangiales	Sandaracinaceae	NA
ASV_16S_620	0	16	15	11	15	10	20	18	14	8	17	0	21	14	13	0	16	18	0	0	0	21	0	0	6	11	0	25	15	17	23	24	15	18	18	15	0	0	13		ASV_16S_620	Bacteria	Proteobacteria	Alphaproteobacteria	Rhizobiales	NA	NA
ASV_16S_621	32	0	25	26	0	0	21	16	44	0	23	0	21	0	18	0	0	41	0	0	0	19	0	0	0	22	0	21	0	24	28	40	0	0	0	0	25	0	0		ASV_16S_621	Bacteria	Acidobacteriota	Vicinamibacteria	Vicinamibacterales	NA	NA
ASV_16S_622	18	10	19	17	0	23	23	0	23	28	18	0	20	14	0	0	0	31	0	0	0	26	0	0	0	12	0	21	0	28	16	34	22	0	0	25	0	18	0		ASV_16S_622	Bacteria	Acidobacteriota	Vicinamibacteria	Vicinamibacterales	NA	NA
ASV_16S_623	15	0	27	30	0	0	0	29	30	0	0	0	0	34	0	0	0	26	13	0	0	31	21	0	0	26	0	0	37	24	37	37	0	0	0	28	0	0	0		ASV_16S_623	Bacteria	Actinobacteriota	Actinobacteria	NA	NA	NA
ASV_16S_624	0	0	45	21	0	0	0	0	0	0	56	0	0	23	0	0	0	51	0	0	0	18	0	0	41	0	0	0	17	0	0	60	32	0	45	34	0	0	0		ASV_16S_624	Bacteria	Actinobacteriota	Actinobacteria	Frankiales	Sporichthyaceae	NA
ASV_16S_625	0	0	0	0	0	0	40	0	0	0	43	72	0	0	36	0	51	0	0	0	167	0	0	17	0	0	0	0	0	13	0	0	0	0	0	0	0	0	0		ASV_16S_625	Bacteria	Proteobacteria	Gammaproteobacteria	Pseudomonadales	Pseudomonadaceae	Pseudomonas
ASV_16S_626	0	0	0	37	25	0	0	0	27	29	0	0	25	24	0	0	0	44	0	0	0	0	0	0	21	0	0	24	23	35	31	0	24	0	0	24	0	26	18		ASV_16S_626	Bacteria	Chloroflexi	TK10	NA	NA	NA
ASV_16S_627	61	61	0	0	43	61	46	0	45	30	0	0	0	43	0	0	0	0	0	0	0	0	0	0	0	0	0	43	0	0	0	0	0	0	0	0	0	0	0		ASV_16S_627	Bacteria	Actinobacteriota	Actinobacteria	Frankiales	Sporichthyaceae	NA
ASV_16S_628	0	34	0	0	0	30	0	20	0	30	0	0	0	33	0	0	0	0	0	0	0	38	0	0	31	0	0	0	42	0	37	43	25	0	36	0	0	32	0		ASV_16S_628	Bacteria	Acidobacteriota	Subgroup_5	NA	NA	NA
ASV_16S_629	0	0	0	0	0	0	12	0	0	0	0	66	0	0	0	45	140	0	0	0	166	0	0	0	0	0	0	0	0	0	0	0	0	0	0	0	0	0	0		ASV_16S_629	Bacteria	Actinobacteriota	Actinobacteria	Streptomycetales	Streptomycetaceae	NA
ASV_16S_630	23	0	0	9	0	14	0	21	25	21	0	19	19	15	20	0	0	24	0	0	0	21	0	0	10	10	0	14	22	13	25	16	12	12	15	15	0	18	15		ASV_16S_630	Bacteria	Proteobacteria	Alphaproteobacteria	Tistrellales	Geminicoccaceae	Candidatus_Alysiosphaera
ASV_16S_631	0	0	0	0	0	0	0	0	0	0	0	0	0	0	0	0	0	0	0	0	0	27	0	0	0	0	0	0	0	401	0	0	0	0	0	0	0	0	0		ASV_16S_631	Bacteria	Proteobacteria	Gammaproteobacteria	Cellvibrionales	Cellvibrionaceae	NA
ASV_16S_632	0	0	0	0	0	0	0	0	0	0	0	44	0	0	0	0	0	20	0	0	121	33	0	0	0	0	0	77	18	0	0	0	43	0	28	29	0	14	0		ASV_16S_632	Bacteria	Proteobacteria	Gammaproteobacteria	Xanthomonadales	Xanthomonadaceae	NA
ASV_16S_633	43	0	0	0	0	0	0	0	25	0	0	0	0	0	0	0	0	0	134	0	0	0	139	0	0	0	0	0	0	0	0	40	15	0	27	0	0	0	0		ASV_16S_633	Bacteria	Firmicutes	Bacilli	Paenibacillales	Paenibacillaceae	Paenibacillus
ASV_16S_634	0	0	0	0	22	0	0	24	0	0	46	0	35	39	0	0	0	0	0	0	49	39	0	0	0	0	0	61	0	0	43	42	0	0	0	0	0	0	19		ASV_16S_634	Bacteria	Proteobacteria	Alphaproteobacteria	Sphingomonadales	Sphingomonadaceae	Sphingomonas
ASV_16S_635	0	0	0	0	0	0	0	0	0	0	0	93	0	0	0	0	244	0	0	0	82	0	0	0	0	0	0	0	0	0	0	0	0	0	0	0	0	0	0		ASV_16S_635	Bacteria	Proteobacteria	Gammaproteobacteria	Xanthomonadales	Xanthomonadaceae	Pseudoxanthomonas
ASV_16S_636	28	17	0	0	0	12	12	26	24	17	0	0	20	17	0	0	0	33	0	0	0	31	12	0	17	13	0	0	18	15	28	27	8	13	15	0	0	0	15		ASV_16S_636	Bacteria	Actinobacteriota	Actinobacteria	Corynebacteriales	Nocardiaceae	NA
ASV_16S_637	27	23	20	21	0	0	0	22	29	23	22	0	18	41	0	0	0	0	0	0	0	24	0	0	14	16	0	27	19	0	21	23	0	11	0	0	0	0	16		ASV_16S_637	Bacteria	Acidobacteriota	Vicinamibacteria	Vicinamibacterales	NA	NA
ASV_16S_638	24	0	12	27	15	15	0	0	23	0	22	0	0	21	17	0	0	23	0	3	0	22	0	0	11	14	0	19	11	0	12	20	12	21	28	30	0	15	0		ASV_16S_638	Bacteria	Actinobacteriota	Thermoleophilia	Gaiellales	NA	NA
ASV_16S_639	23	15	11	10	11	10	0	14	10	5	12	30	15	12	25	0	0	14	0	0	20	12	0	16	8	15	0	0	25	12	19	16	0	7	15	18	9	8	0		ASV_16S_639	Bacteria	Bacteroidota	Bacteroidia	Chitinophagales	Chitinophagaceae	NA
ASV_16S_640	0	0	0	0	0	28	0	0	0	0	0	0	0	0	0	0	0	45	0	0	0	30	0	0	0	0	0	58	45	0	34	59	43	0	46	0	0	29	0		ASV_16S_640	Bacteria	Actinobacteriota	Thermoleophilia	Solirubrobacterales	NA	NA
ASV_16S_641	24	16	0	17	14	14	0	21	0	23	9	0	16	14	0	0	0	22	0	0	6	22	0	0	0	21	0	23	0	0	17	39	21	13	0	30	15	0	17		ASV_16S_641	Bacteria	Chloroflexi	JG30-KF-CM66	NA	NA	NA
ASV_16S_642	31	17	15	21	14	12	0	20	36	0	21	0	0	19	0	0	0	36	0	0	0	13	0	0	0	31	0	25	0	0	26	28	12	0	16	19	0	0	0		ASV_16S_642	Bacteria	Proteobacteria	Alphaproteobacteria	Rhizobiales	Rhizobiaceae	NA
ASV_16S_643	47	35	0	0	0	0	39	0	38	0	32	0	0	25	0	0	0	0	0	0	0	0	0	0	26	28	0	0	25	46	0	42	0	0	28	0	0	0	0		ASV_16S_643	Bacteria	RCP2-54	NA	NA	NA	NA
ASV_16S_644	0	51	0	0	0	0	0	0	42	33	33	0	0	37	0	0	0	0	0	0	0	0	0	0	38	40	0	0	45	0	0	43	0	0	49	0	0	0	0		ASV_16S_644	Bacteria	Chloroflexi	KD4-96	NA	NA	NA
ASV_16S_645	19	15	14	14	16	8	13	12	19	13	9	0	11	13	8	0	11	15	0	0	0	15	0	0	19	10	0	12	16	11	8	24	15	11	14	18	5	12	9		ASV_16S_645	Bacteria	Desulfobacterota	Desulfuromonadia	Desulfuromonadia_or	Desulfuromonadaceae	Desulfuromonas
ASV_16S_646	0	0	0	0	0	0	0	0	0	0	0	138	0	0	0	0	86	0	0	28	157	0	0	0	0	0	0	0	0	0	0	0	0	0	0	0	0	0	0		ASV_16S_646	Bacteria	Bacteroidota	Bacteroidia	Chitinophagales	Chitinophagaceae	Chitinophaga
ASV_16S_647	0	31	32	0	0	0	0	22	20	24	20	0	0	27	0	0	0	36	0	0	0	29	0	3	0	0	0	0	33	18	22	0	23	0	22	21	15	0	10		ASV_16S_647	Bacteria	Proteobacteria	Gammaproteobacteria	Burkholderiales	SC-I-84	NA
ASV_16S_648	0	45	0	0	0	0	0	0	0	0	42	0	0	0	33	0	0	39	0	0	0	0	0	0	0	34	0	54	0	0	52	0	0	0	0	32	42	33	0		ASV_16S_648	Bacteria	Proteobacteria	Alphaproteobacteria	Rhizobiales	Xanthobacteraceae	NA
ASV_16S_649	17	17	13	0	0	0	14	11	17	0	18	11	0	14	9	0	21	24	18	0	0	12	40	0	8	11	0	12	11	17	16	17	9	10	10	15	0	13	0		ASV_16S_649	Bacteria	Actinobacteriota	Actinobacteria	Streptomycetales	Streptomycetaceae	NA
ASV_16S_650	20	27	33	0	0	0	0	0	14	13	25	0	36	19	0	0	25	27	0	0	0	24	0	0	0	15	0	13	15	0	17	63	0	17	0	0	0	0	0		ASV_16S_650	Bacteria	Chloroflexi	Dehalococcoidia	S085	NA	NA
ASV_16S_651	0	47	0	0	0	0	0	0	28	0	0	0	0	55	0	0	0	41	0	0	0	0	0	0	30	0	0	40	42	0	0	63	56	0	0	0	0	0	0		ASV_16S_651	Bacteria	Chloroflexi	KD4-96	NA	NA	NA
ASV_16S_652	0	0	17	0	0	25	0	21	0	32	16	0	20	20	0	0	32	27	0	0	0	0	0	0	19	0	0	25	24	0	23	28	0	21	24	27	0	0	0		ASV_16S_652	Bacteria	Planctomycetota	Planctomycetes	Pirellulales	Pirellulaceae	Pirellula
ASV_16S_653	0	0	0	38	0	46	37	0	23	45	0	0	0	37	0	0	0	0	0	0	0	0	0	0	38	0	0	0	0	0	0	33	54	0	0	49	0	0	0		ASV_16S_653	Bacteria	Proteobacteria	Gammaproteobacteria	Burkholderiales	Comamonadaceae	NA
ASV_16S_654	0	0	0	0	0	0	0	0	0	0	0	300	0	0	0	0	68	0	0	0	32	0	0	0	0	0	0	0	0	0	0	0	0	0	0	0	0	0	0		ASV_16S_654	Bacteria	Actinobacteriota	Actinobacteria	Streptomycetales	Streptomycetaceae	NA
ASV_16S_655	0	0	0	0	15	0	0	23	30	19	0	0	20	23	0	0	0	33	0	0	0	23	0	0	0	13	0	16	39	26	18	23	15	26	21	0	0	15	0		ASV_16S_655	Bacteria	Acidobacteriota	Vicinamibacteria	Vicinamibacterales	NA	NA
ASV_16S_656	17	0	26	0	0	14	0	24	28	18	19	0	19	27	0	0	0	19	0	0	0	22	0	0	16	21	0	26	0	0	24	24	17	0	0	0	13	0	21		ASV_16S_656	Bacteria	Actinobacteriota	Thermoleophilia	Gaiellales	Gaiellaceae	Gaiella
ASV_16S_657	0	0	0	0	0	0	0	0	0	0	0	0	0	0	0	97	0	0	0	21	0	0	0	7	0	0	270	0	0	0	0	0	0	0	0	0	0	0	0		ASV_16S_657	Bacteria	Proteobacteria	Gammaproteobacteria	Burkholderiales	Alcaligenaceae	Verticiella
ASV_16S_658	0	0	0	41	0	43	0	30	44	28	0	0	0	0	0	0	27	37	0	0	0	19	0	0	0	32	0	29	0	0	0	21	0	0	0	43	0	0	0		ASV_16S_658	Bacteria	Actinobacteriota	Acidimicrobiia	IMCC26256	NA	NA
ASV_16S_659	45	0	0	0	48	0	0	54	0	0	42	0	0	0	0	0	0	60	0	0	0	0	0	0	0	0	0	50	0	0	43	0	27	0	24	0	0	0	0		ASV_16S_659	Bacteria	Actinobacteriota	Actinobacteria	Micrococcales	Microbacteriaceae	Agromyces
ASV_16S_660	29	0	34	0	42	42	0	0	0	24	48	0	0	20	31	0	0	0	0	0	0	0	0	20	0	0	0	0	0	0	0	0	0	35	0	0	40	28	0		ASV_16S_660	Bacteria	Actinobacteriota	Actinobacteria	Streptomycetales	Streptomycetaceae	Streptomyces
ASV_16S_661	18	19	22	20	11	14	0	11	12	21	0	0	15	18	0	0	0	18	0	0	0	19	0	0	13	21	0	20	0	16	14	30	0	16	0	0	0	21	24		ASV_16S_661	Bacteria	Myxococcota	Polyangia	Polyangiales	Phaselicystidaceae	Phaselicystis
ASV_16S_662	0	35	16	26	20	0	0	0	29	0	0	0	17	35	13	0	0	21	0	0	0	0	0	0	0	13	0	27	11	23	23	39	11	11	21	0	0	0	0		ASV_16S_662	Bacteria	Chloroflexi	JG30-KF-CM66	NA	NA	NA
ASV_16S_663	0	0	0	0	0	0	0	0	0	0	0	123	0	0	0	0	116	0	0	24	117	0	0	9	0	0	0	0	0	0	0	0	0	0	0	0	0	0	0		ASV_16S_663	Bacteria	Proteobacteria	Gammaproteobacteria	Steroidobacterales	Steroidobacteraceae	Steroidobacter
ASV_16S_664	26	0	20	26	0	0	14	31	20	0	17	0	0	21	0	0	0	20	0	0	0	27	0	0	0	0	0	29	19	32	0	32	21	0	0	0	14	19	0		ASV_16S_664	Bacteria	Verrucomicrobiota	Verrucomicrobiae	Pedosphaerales	Pedosphaeraceae	NA
ASV_16S_665	20	15	0	14	0	0	0	15	15	20	0	0	0	24	0	0	16	25	0	0	0	11	0	0	0	21	0	0	19	22	25	35	0	20	0	38	0	20	13		ASV_16S_665	Bacteria	Proteobacteria	Gammaproteobacteria	Burkholderiales	Comamonadaceae	NA
ASV_16S_666	0	0	0	0	0	0	0	0	0	0	0	90	0	0	0	27	108	0	0	56	31	0	0	75	0	0	0	0	0	0	0	0	0	0	0	0	0	0	0		ASV_16S_666	Bacteria	Proteobacteria	Alphaproteobacteria	Rhizobiales	Xanthobacteraceae	Pseudorhodoplanes
ASV_16S_667	22	12	23	14	14	17	17	0	21	14	0	0	0	22	0	0	0	17	0	0	0	20	0	0	14	13	0	21	0	22	23	27	12	7	0	14	0	0	20		ASV_16S_667	Bacteria	Proteobacteria	Gammaproteobacteria	Burkholderiales	SC-I-84	NA
ASV_16S_668	0	15	17	0	6	0	13	15	21	16	17	0	15	17	0	0	0	18	0	0	0	13	0	0	13	14	0	19	0	27	17	20	15	13	15	14	0	16	20		ASV_16S_668	Bacteria	Latescibacterota	NA	NA	NA	NA
ASV_16S_669	12	0	17	14	8	16	8	18	14	12	0	0	9	21	6	0	0	21	0	0	0	19	0	0	0	21	0	0	21	14	22	26	8	12	20	17	0	9	17		ASV_16S_669	Bacteria	Verrucomicrobiota	Verrucomicrobiae	Verrucomicrobiales	Rubritaleaceae	Luteolibacter
ASV_16S_670	0	0	0	0	0	0	0	0	0	0	0	44	0	0	0	25	39	0	0	95	10	0	0	169	0	0	0	0	0	0	0	0	0	0	0	0	0	0	0		ASV_16S_670	Bacteria	Proteobacteria	Gammaproteobacteria	Burkholderiales	Alcaligenaceae	Achromobacter
ASV_16S_671	43	43	0	14	20	0	0	37	0	40	0	0	0	0	0	0	0	42	0	0	0	43	0	0	45	0	0	0	52	0	0	0	0	0	0	0	0	0	0		ASV_16S_671	Bacteria	Proteobacteria	Gammaproteobacteria	Burkholderiales	Nitrosomonadaceae	Ellin6067
ASV_16S_672	0	38	0	0	0	33	0	0	50	0	79	20	33	0	0	0	0	0	0	0	23	0	0	0	0	0	0	52	0	0	0	51	0	0	0	0	0	0	0		ASV_16S_672	Bacteria	Myxococcota	Myxococcia	Myxococcales	Myxococcaceae	NA
ASV_16S_673	0	26	0	22	0	24	15	21	19	0	19	0	28	0	0	0	0	0	0	0	0	17	0	0	31	19	0	23	0	0	20	22	17	0	34	20	0	0	0		ASV_16S_673	Bacteria	Actinobacteriota	Thermoleophilia	Solirubrobacterales	67-14	NA
ASV_16S_674	0	0	0	0	0	0	0	0	0	0	0	0	0	0	0	0	0	0	197	0	0	0	180	0	0	0	0	0	0	0	0	0	0	0	0	0	0	0	0		ASV_16S_674	Bacteria	Firmicutes	Bacilli	Bacillales	Planococcaceae	NA
ASV_16S_675	24	21	16	0	0	0	0	17	14	0	16	0	0	18	0	0	0	11	0	0	0	14	0	0	15	18	0	24	0	29	31	25	17	0	21	0	11	23	11		ASV_16S_675	Bacteria	Actinobacteriota	Actinobacteria	Frankiales	NA	NA
ASV_16S_676	0	9	0	0	0	0	10	0	5	0	9	177	0	0	0	0	61	0	0	0	31	8	0	0	0	0	0	16	0	0	0	16	0	0	0	18	13	0	0		ASV_16S_676	Bacteria	Verrucomicrobiota	Verrucomicrobiae	Verrucomicrobiales	Rubritaleaceae	Luteolibacter
ASV_16S_677	12	18	23	11	0	12	12	14	20	12	10	0	11	23	0	0	12	0	0	0	0	22	0	0	18	25	0	18	17	18	0	13	13	0	23	0	0	15	0		ASV_16S_677	Bacteria	Acidobacteriota	Holophagae	Subgroup_7	NA	NA
ASV_16S_678	0	34	0	18	0	0	21	0	0	0	0	0	0	0	0	0	0	0	0	0	0	42	0	0	27	46	0	47	33	24	0	29	22	28	0	0	0	0	0		ASV_16S_678	Bacteria	Proteobacteria	Gammaproteobacteria	Burkholderiales	SC-I-84	NA
ASV_16S_679	0	0	0	0	0	0	0	0	0	0	0	108	0	0	0	0	154	0	0	0	108	0	0	0	0	0	0	0	0	0	0	0	0	0	0	0	0	0	0		ASV_16S_679	Bacteria	Actinobacteriota	Actinobacteria	Streptomycetales	Streptomycetaceae	Streptomyces
ASV_16S_680	50	0	0	0	0	0	0	0	0	31	32	0	0	27	0	103	0	0	0	0	0	0	0	61	0	0	0	0	0	0	36	0	0	0	0	29	0	0	0		ASV_16S_680	Bacteria	Actinobacteriota	Actinobacteria	Micrococcales	Microbacteriaceae	NA
ASV_16S_681	0	27	0	0	0	15	0	21	0	17	19	0	0	0	0	0	0	25	0	0	0	19	0	0	20	0	0	57	21	0	0	46	37	0	20	25	0	0	0		ASV_16S_681	Bacteria	Proteobacteria	Gammaproteobacteria	Xanthomonadales	Xanthomonadaceae	NA
ASV_16S_682	0	12	0	0	0	0	0	0	0	0	0	0	0	0	0	0	0	0	81	0	27	0	196	0	0	53	0	0	0	0	0	0	0	0	0	0	0	0	0		ASV_16S_682	Bacteria	Firmicutes	Bacilli	Bacillales	Planococcaceae	NA
ASV_16S_683	13	23	0	0	17	0	0	21	0	16	16	0	19	16	0	0	13	22	0	0	0	16	0	0	19	17	0	28	19	17	0	32	0	0	0	27	0	17	0		ASV_16S_683	Bacteria	Actinobacteriota	Actinobacteria	Propionibacteriales	Nocardioidaceae	Nocardioides
ASV_16S_684	11	16	14	9	7	16	8	8	21	16	13	0	17	12	0	0	0	25	0	0	0	4	0	0	14	13	0	23	20	14	0	21	17	0	11	15	0	7	15		ASV_16S_684	Bacteria	Proteobacteria	Gammaproteobacteria	Xanthomonadales	Rhodanobacteraceae	Ahniella
ASV_16S_685	0	31	0	0	0	0	0	0	25	39	0	0	21	25	0	0	0	29	0	0	0	0	0	0	0	0	0	30	32	0	16	34	24	25	19	0	0	15	0		ASV_16S_685	Bacteria	Proteobacteria	Alphaproteobacteria	Rhizobiales	Xanthobacteraceae	NA
ASV_16S_686	23	31	0	22	13	0	0	21	18	21	0	0	0	26	0	0	0	0	0	0	0	0	0	0	32	0	0	26	22	0	0	17	0	25	0	27	0	17	21		ASV_16S_686	Bacteria	Acidobacteriota	Vicinamibacteria	Vicinamibacterales	NA	NA
ASV_16S_687	19	16	11	14	0	9	11	8	12	14	13	0	16	10	0	0	0	18	0	0	0	17	0	0	0	14	0	11	18	0	0	29	15	8	22	15	9	14	19		ASV_16S_687	Bacteria	Actinobacteriota	Thermoleophilia	Gaiellales	NA	NA
ASV_16S_688	27	37	0	27	0	0	19	30	0	0	0	0	0	41	22	0	0	0	0	0	0	40	9	0	0	0	0	0	34	0	47	0	0	0	0	0	0	28	0		ASV_16S_688	Bacteria	Actinobacteriota	Acidimicrobiia	Actinomarinales	NA	NA
ASV_16S_689	0	39	0	0	0	21	0	0	41	34	30	0	0	42	0	0	0	0	0	0	0	34	0	0	0	0	0	33	0	0	40	46	0	0	0	0	0	0	0		ASV_16S_689	Bacteria	Methylomirabilota	Methylomirabilia	Rokubacteriales	WX65	NA
ASV_16S_690	0	0	0	0	0	0	0	0	0	0	0	16	0	0	0	0	18	0	0	46	0	0	0	280	0	0	0	0	0	0	0	0	0	0	0	0	0	0	0		ASV_16S_690	Bacteria	Proteobacteria	Alphaproteobacteria	Acetobacterales	Acetobacteraceae	Roseomonas
ASV_16S_691	0	0	0	0	0	0	0	0	0	0	0	0	0	30	0	23	0	0	58	15	0	29	80	18	0	16	0	0	26	17	0	34	0	0	0	0	0	0	13		ASV_16S_691	Bacteria	Firmicutes	Bacilli	Paenibacillales	Paenibacillaceae	Paenibacillus
ASV_16S_692	7	15	12	7	19	0	20	7	18	0	15	0	9	17	7	0	11	9	0	0	0	11	0	0	17	0	0	20	18	14	15	24	12	11	11	13	7	0	12		ASV_16S_692	Bacteria	Chloroflexi	OLB14	NA	NA	NA
ASV_16S_693	16	14	0	10	17	15	10	0	10	13	0	0	10	12	0	3	11	21	12	0	0	0	8	0	13	10	0	16	11	10	16	21	10	9	15	12	7	7	18		ASV_16S_693	Bacteria	Chloroflexi	Chloroflexia	Thermomicrobiales	JG30-KF-CM45	NA
ASV_16S_694	25	0	20	16	14	0	13	0	14	14	10	0	23	19	0	0	0	19	0	0	0	11	0	0	18	23	0	20	24	0	15	22	0	19	0	17	0	0	0		ASV_16S_694	Bacteria	RCP2-54	NA	NA	NA	NA
ASV_16S_695	0	0	0	0	0	0	0	0	0	0	0	0	0	0	0	356	0	0	0	0	0	0	0	0	0	0	0	0	0	0	0	0	0	0	0	0	0	0	0		ASV_16S_695	Bacteria	Actinobacteriota	Actinobacteria	Micrococcales	Microbacteriaceae	NA
ASV_16S_696	19	0	13	0	22	0	0	16	21	12	0	0	0	19	0	0	0	21	0	0	0	14	0	0	0	18	0	18	19	20	20	18	0	15	25	17	0	12	15		ASV_16S_696	Bacteria	Actinobacteriota	Thermoleophilia	Gaiellales	NA	NA
ASV_16S_697	22	0	0	0	0	0	0	0	11	0	0	0	29	0	0	0	0	0	91	0	0	0	122	0	0	0	0	17	33	0	0	28	0	0	0	0	0	0	0		ASV_16S_697	Bacteria	Firmicutes	Bacilli	Bacillales	Planococcaceae	NA
ASV_16S_698	18	13	15	0	0	18	0	36	10	16	15	0	6	9	21	0	13	13	0	0	5	12	10	0	0	30	0	12	0	0	17	19	0	10	0	15	0	8	12		ASV_16S_698	Bacteria	Chloroflexi	TK10	NA	NA	NA
ASV_16S_699	20	0	24	0	0	15	0	0	0	24	0	0	38	0	0	0	0	0	0	0	0	20	0	0	0	22	0	23	31	0	0	39	25	0	33	0	0	37	0		ASV_16S_699	Bacteria	Actinobacteriota	Thermoleophilia	Solirubrobacterales	NA	NA
ASV_16S_700	14	18	0	19	0	16	0	9	0	0	0	0	0	0	0	0	0	20	15	13	0	10	35	14	0	14	0	27	0	0	13	26	0	34	20	0	20	14	0		ASV_16S_700	Bacteria	Actinobacteriota	Actinobacteria	Micromonosporales	Micromonosporaceae	Dactylosporangium
ASV_16S_701	0	0	0	0	0	0	0	0	0	0	0	114	0	0	0	0	43	0	0	0	50	0	0	143	0	0	0	0	0	0	0	0	0	0	0	0	0	0	0		ASV_16S_701	Bacteria	Proteobacteria	Gammaproteobacteria	Xanthomonadales	Xanthomonadaceae	Pseudoxanthomonas
ASV_16S_702	0	0	0	0	0	0	0	0	0	0	0	0	0	0	0	145	0	0	0	0	0	0	0	205	0	0	0	0	0	0	0	0	0	0	0	0	0	0	0		ASV_16S_702	Bacteria	Actinobacteriota	Actinobacteria	Micrococcales	Promicromonosporaceae	Promicromonospora
ASV_16S_703	0	0	0	0	0	0	0	0	0	0	18	0	0	0	0	0	36	0	106	0	0	0	129	0	0	0	0	0	30	0	0	0	0	0	0	30	0	0	0		ASV_16S_703	Bacteria	Firmicutes	Bacilli	Bacillales	Planococcaceae	NA
ASV_16S_704	23	0	18	17	14	0	10	17	16	0	23	0	11	11	10	0	0	15	8	0	0	10	0	0	10	0	0	9	13	8	0	23	8	13	19	14	14	14	0		ASV_16S_704	Bacteria	Chloroflexi	Chloroflexia	Thermomicrobiales	JG30-KF-CM45	NA
ASV_16S_705	18	21	19	0	23	11	0	0	25	0	0	0	19	30	0	0	0	27	0	0	0	26	0	0	0	25	0	23	22	26	0	32	0	0	0	0	0	0	0		ASV_16S_705	Bacteria	Methylomirabilota	Methylomirabilia	Rokubacteriales	NA	NA
ASV_16S_706	0	14	39	0	15	10	0	18	0	15	0	13	17	22	0	0	0	0	0	0	18	8	0	0	16	17	0	21	0	0	16	28	22	0	15	13	0	10	0		ASV_16S_706	Bacteria	Proteobacteria	Alphaproteobacteria	Rhizobiales	Beijerinckiaceae	NA
ASV_16S_707	28	0	0	21	0	19	0	33	0	29	21	0	29	0	0	0	0	46	0	0	0	0	0	0	0	22	0	32	0	0	26	40	0	0	0	0	0	0	0		ASV_16S_707	Bacteria	Actinobacteriota	Actinobacteria	Pseudonocardiales	Pseudonocardiaceae	Pseudonocardia
ASV_16S_708	0	0	0	0	0	0	0	8	0	0	0	22	13	0	0	0	74	23	0	14	151	5	0	30	0	0	0	0	0	0	0	0	0	0	0	0	0	0	6		ASV_16S_708	Bacteria	Verrucomicrobiota	Verrucomicrobiae	Verrucomicrobiales	Verrucomicrobiaceae	Verrucomicrobium
ASV_16S_709	0	0	0	0	0	0	0	0	0	0	0	0	0	0	0	346	0	0	0	0	0	0	0	0	0	0	0	0	0	0	0	0	0	0	0	0	0	0	0		ASV_16S_709	Bacteria	Proteobacteria	Alphaproteobacteria	Rhizobiales	Devosiaceae	Devosia
ASV_16S_710	0	0	0	0	0	0	0	0	0	0	0	0	0	0	0	0	0	0	0	0	0	0	0	346	0	0	0	0	0	0	0	0	0	0	0	0	0	0	0		ASV_16S_710	Bacteria	Verrucomicrobiota	Verrucomicrobiae	Chthoniobacterales	Terrimicrobiaceae	Terrimicrobium
ASV_16S_711	0	0	0	0	0	60	0	0	0	0	0	0	62	0	0	0	0	39	0	0	0	46	0	0	0	0	0	0	47	0	0	42	49	0	0	0	0	0	0		ASV_16S_711	Bacteria	Acidobacteriota	Vicinamibacteria	Vicinamibacterales	NA	NA
ASV_16S_712	0	27	23	0	26	0	0	0	0	30	0	0	39	24	0	0	0	0	0	0	0	0	0	0	0	24	0	44	0	0	38	39	0	0	0	0	0	0	29		ASV_16S_712	Bacteria	Actinobacteriota	Actinobacteria	Streptomycetales	Streptomycetaceae	Streptomyces
ASV_16S_713	18	19	15	11	8	10	12	0	11	18	10	0	11	17	0	0	10	0	0	0	0	15	0	0	9	16	0	13	0	17	17	22	12	11	12	13	0	13	0		ASV_16S_713	Bacteria	Verrucomicrobiota	Verrucomicrobiae	Chthoniobacterales	Chthoniobacteraceae	NA
ASV_16S_714	0	32	0	0	34	0	27	0	31	0	34	17	0	0	0	0	29	0	0	0	65	0	0	0	0	0	0	0	39	0	32	0	0	0	0	0	0	0	0		ASV_16S_714	Bacteria	Verrucomicrobiota	Verrucomicrobiae	Chthoniobacterales	Chthoniobacteraceae	Chthoniobacter
ASV_16S_715	45	0	0	0	0	0	0	0	33	0	0	0	0	49	0	0	0	29	0	0	0	0	0	0	30	0	0	0	0	35	31	58	0	29	0	0	0	0	0		ASV_16S_715	Bacteria	Proteobacteria	Gammaproteobacteria	Steroidobacterales	Steroidobacteraceae	Steroidobacter
ASV_16S_716	0	0	0	0	0	0	0	0	0	0	0	40	0	0	0	0	37	0	0	0	0	0	0	262	0	0	0	0	0	0	0	0	0	0	0	0	0	0	0		ASV_16S_716	Bacteria	Proteobacteria	Alphaproteobacteria	Rhizobiales	Xanthobacteraceae	NA
ASV_16S_717	14	20	7	0	0	8	11	16	11	7	13	12	24	16	0	0	15	25	0	0	6	13	0	0	0	12	0	23	14	0	0	22	9	10	12	10	0	0	8		ASV_16S_717	Bacteria	Planctomycetota	Phycisphaerae	Tepidisphaerales	WD2101_soil_group	NA
ASV_16S_718	15	14	21	0	18	0	0	0	19	16	15	0	0	23	19	0	0	13	0	0	0	14	10	0	13	20	0	22	0	0	0	21	16	9	15	0	0	15	9		ASV_16S_718	Bacteria	Proteobacteria	Alphaproteobacteria	NA	NA	NA
ASV_16S_719	13	8	0	10	15	8	10	0	15	0	11	0	17	17	5	0	9	14	0	0	0	11	0	0	19	15	0	18	10	22	11	17	9	8	16	0	7	12	9		ASV_16S_719	Bacteria	Planctomycetota	Planctomycetes	Pirellulales	Pirellulaceae	Blastopirellula
ASV_16S_720	11	15	10	13	0	18	11	13	12	10	18	0	10	14	10	0	0	17	0	0	0	12	0	0	0	14	0	15	14	16	13	23	0	0	18	19	0	10	0		ASV_16S_720	Bacteria	Actinobacteriota	Acidimicrobiia	Microtrichales	Iamiaceae	Iamia
ASV_16S_721	0	0	0	0	20	0	22	0	24	32	26	0	31	32	0	0	0	26	0	0	0	0	0	0	0	0	0	0	29	0	0	47	0	0	27	19	0	0	0		ASV_16S_721	Bacteria	Proteobacteria	Gammaproteobacteria	Burkholderiales	Nitrosomonadaceae	MND1
ASV_16S_722	19	12	0	16	15	11	0	0	0	0	22	4	0	26	0	0	0	27	0	0	0	14	0	0	16	14	0	0	24	0	12	31	17	0	23	18	0	13	0		ASV_16S_722	Bacteria	Proteobacteria	Gammaproteobacteria	Burkholderiales	Burkholderiaceae	Lautropia
ASV_16S_723	43	49	0	32	0	0	0	0	0	0	46	38	0	0	0	0	0	74	0	0	0	0	0	0	0	0	3	0	46	0	0	0	0	0	0	0	0	0	0		ASV_16S_723	Bacteria	Proteobacteria	Alphaproteobacteria	Tistrellales	Geminicoccaceae	Candidatus_Alysiosphaera
ASV_16S_724	0	0	0	7	7	0	12	8	21	14	13	0	10	12	13	0	8	25	0	0	0	16	0	0	15	13	0	0	21	21	11	27	17	0	0	13	0	8	19		ASV_16S_724	Bacteria	Planctomycetota	Planctomycetes	Gemmatales	Gemmataceae	NA
ASV_16S_725	0	0	0	0	0	0	0	0	61	0	0	0	0	0	0	0	0	0	89	51	0	0	95	33	0	0	0	0	0	0	0	0	0	0	0	0	0	0	0		ASV_16S_725	Bacteria	Actinobacteriota	Actinobacteria	Micromonosporales	Micromonosporaceae	NA
ASV_16S_726	0	0	0	0	0	0	0	0	0	0	0	0	33	45	0	0	0	37	0	0	0	42	0	0	0	36	0	43	0	40	0	52	0	0	0	0	0	0	0		ASV_16S_726	Bacteria	Methylomirabilota	Methylomirabilia	Rokubacteriales	WX65	NA
ASV_16S_727	27	0	22	19	16	0	0	0	15	32	28	0	30	0	0	0	0	22	0	0	0	35	0	0	0	19	0	24	0	0	0	37	0	0	0	0	0	0	0		ASV_16S_727	Bacteria	Proteobacteria	Alphaproteobacteria	Rhizobiales	Xanthobacteraceae	NA
ASV_16S_728	0	0	0	0	24	13	13	23	0	11	15	0	0	16	0	0	0	16	0	0	0	16	0	0	0	0	0	16	21	21	18	15	25	0	22	17	0	13	11		ASV_16S_728	Bacteria	Acidobacteriota	Blastocatellia	Blastocatellales	Blastocatellaceae	JGI_0001001-H03
ASV_16S_729	8	13	12	0	10	0	16	0	19	13	0	0	13	22	0	0	0	22	0	0	0	24	0	0	0	0	0	0	13	16	14	28	15	16	14	14	11	0	9		ASV_16S_729	Bacteria	Proteobacteria	Gammaproteobacteria	Steroidobacterales	Woeseiaceae	Woeseia
ASV_16S_730	0	0	29	0	0	0	0	0	0	0	0	0	17	33	0	0	0	0	0	0	0	0	0	0	26	0	0	0	37	0	19	0	35	0	49	0	40	36	0		ASV_16S_730	Bacteria	Actinobacteriota	Acidimicrobiia	IMCC26256	NA	NA
ASV_16S_731	0	0	0	0	0	0	0	20	0	0	24	27	0	0	0	52	28	0	0	33	68	0	0	26	0	0	0	0	0	0	24	19	0	0	0	0	0	0	0		ASV_16S_731	Bacteria	Proteobacteria	Gammaproteobacteria	Burkholderiales	Comamonadaceae	NA
ASV_16S_732	21	17	0	0	16	12	7	17	9	17	10	0	8	18	0	0	0	0	0	0	0	13	0	0	0	21	0	17	20	0	0	22	10	10	0	13	11	13	18		ASV_16S_732	Bacteria	Actinobacteriota	Acidimicrobiia	NA	NA	NA
ASV_16S_733	19	15	0	0	22	9	12	0	16	14	13	0	0	12	15	0	0	0	0	0	0	13	0	0	15	0	0	13	17	12	18	24	0	0	13	11	14	9	14		ASV_16S_733	Bacteria	Proteobacteria	Alphaproteobacteria	Rhizobiales	Beijerinckiaceae	alphaI_cluster
ASV_16S_734	0	0	0	0	22	0	0	0	26	0	0	0	0	26	0	0	0	0	0	0	0	25	0	0	34	19	0	0	40	28	25	42	31	0	0	0	0	0	0		ASV_16S_734	Bacteria	Actinobacteriota	Thermoleophilia	Solirubrobacterales	67-14	NA
ASV_16S_735	0	13	14	12	19	0	10	0	15	11	0	7	0	0	0	0	10	23	8	0	8	0	0	0	0	20	0	0	25	15	12	19	20	0	32	0	0	11	12		ASV_16S_735	Bacteria	Planctomycetota	Planctomycetes	Pirellulales	Pirellulaceae	NA
ASV_16S_736	13	0	0	0	0	0	0	0	0	0	0	46	8	0	0	0	141	11	0	0	71	0	0	0	0	0	0	11	0	0	0	14	0	0	0	0	0	0	0		ASV_16S_736	Bacteria	Proteobacteria	Alphaproteobacteria	Rhizobiales	Rhizobiaceae	Mesorhizobium
ASV_16S_737	21	0	15	9	7	19	7	9	0	0	21	0	15	20	0	0	0	13	0	0	0	30	0	0	0	18	0	0	23	11	14	19	0	19	8	0	0	16	0		ASV_16S_737	Bacteria	Actinobacteriota	Actinobacteria	Micromonosporales	Micromonosporaceae	Rhizocola
ASV_16S_738	19	14	8	6	0	0	0	9	15	13	12	0	10	17	0	0	13	13	0	0	0	16	0	0	18	10	0	15	15	14	9	24	0	11	8	15	0	10	0		ASV_16S_738	Bacteria	Proteobacteria	Alphaproteobacteria	Rhizobiales	Amb-16S-1323	NA
ASV_16S_739	16	13	14	9	7	7	6	10	12	14	0	0	8	16	0	0	0	22	0	0	0	10	0	0	9	6	0	11	12	6	12	26	10	11	9	13	7	8	10		ASV_16S_739	Bacteria	Chloroflexi	Chloroflexia	Kallotenuales	AKIW781	NA
ASV_16S_740	16	11	47	0	10	6	0	11	0	11	13	11	0	0	7	0	5	10	0	0	33	0	0	0	3	4	0	18	6	0	13	13	4	9	11	8	8	9	17		ASV_16S_740	Bacteria	Actinobacteriota	Actinobacteria	Glycomycetales	Glycomycetaceae	Glycomyces
ASV_16S_741	0	0	0	0	0	0	0	0	0	0	0	0	0	0	0	314	0	0	0	0	0	0	0	0	0	0	0	0	0	0	0	0	0	0	0	0	0	0	0		ASV_16S_741	Bacteria	Proteobacteria	Alphaproteobacteria	Rhizobiales	Devosiaceae	Devosia
ASV_16S_742	15	15	0	0	7	0	17	11	16	18	15	0	11	8	0	0	12	11	0	0	0	10	5	0	10	0	0	18	0	0	18	18	11	0	10	23	0	20	14		ASV_16S_742	Bacteria	Planctomycetota	Planctomycetes	Pirellulales	Pirellulaceae	NA
ASV_16S_743	0	0	0	0	0	0	0	0	0	0	0	0	0	0	0	124	0	0	0	41	0	0	0	0	0	0	148	0	0	0	0	0	0	0	0	0	0	0	0		ASV_16S_743	Bacteria	Actinobacteriota	Actinobacteria	Micrococcales	Microbacteriaceae	Herbiconiux
ASV_16S_744	19	17	0	10	0	0	8	19	17	17	18	0	12	14	0	0	0	0	0	0	0	15	5	0	12	8	0	15	12	0	17	27	11	13	0	0	0	10	15		ASV_16S_744	Bacteria	Actinobacteriota	Thermoleophilia	Gaiellales	NA	NA
ASV_16S_745	0	23	0	21	0	19	0	0	22	0	13	0	11	18	0	0	0	0	0	0	0	22	0	0	0	20	0	19	20	16	16	26	26	0	18	0	0	0	0		ASV_16S_745	Bacteria	Acidobacteriota	Vicinamibacteria	Vicinamibacterales	Vicinamibacteraceae	NA
ASV_16S_746	0	0	0	0	0	0	0	0	0	0	0	0	0	0	0	55	0	0	0	0	0	0	0	0	0	0	255	0	0	0	0	0	0	0	0	0	0	0	0		ASV_16S_746	Bacteria	Proteobacteria	Gammaproteobacteria	Xanthomonadales	Rhodanobacteraceae	Luteibacter
ASV_16S_747	0	6	0	0	0	10	7	11	0	0	12	55	0	0	0	0	61	10	0	0	111	0	0	4	0	0	0	9	0	0	0	0	0	0	0	6	6	0	0		ASV_16S_747	Bacteria	Bacteroidota	Bacteroidia	Chitinophagales	Chitinophagaceae	Niastella
ASV_16S_748	19	19	11	11	0	15	11	0	28	24	0	0	0	17	0	0	0	0	0	0	0	26	0	0	18	0	0	24	29	0	0	31	8	16	0	0	0	0	0		ASV_16S_748	Bacteria	Actinobacteriota	Acidimicrobiia	Actinomarinales	NA	NA
ASV_16S_749	0	11	15	0	0	12	15	0	22	0	14	0	14	22	0	0	0	17	0	0	0	0	0	0	11	14	0	0	15	22	14	21	20	0	16	0	0	14	18		ASV_16S_749	Bacteria	Verrucomicrobiota	Verrucomicrobiae	Chthoniobacterales	Chthoniobacteraceae	Chthoniobacter
ASV_16S_750	12	0	3	0	12	6	9	5	7	0	0	11	11	5	7	8	0	11	36	5	0	15	34	0	10	6	0	10	13	5	0	14	6	5	4	8	10	11	7		ASV_16S_750	Bacteria	Firmicutes	Clostridia	Eubacteriales	Alkalibacteraceae	Alkalibacter
ASV_16S_751	0	18	15	14	11	0	15	0	18	15	0	0	0	17	16	0	0	0	0	0	0	17	0	0	9	14	0	12	24	0	11	30	13	10	0	0	0	0	27		ASV_16S_751	Bacteria	Actinobacteriota	Acidimicrobiia	IMCC26256	NA	NA
ASV_16S_752	17	0	0	0	26	0	11	17	0	16	0	0	0	7	0	0	17	21	0	0	48	0	0	0	14	12	0	16	22	14	20	26	0	0	0	0	0	0	0		ASV_16S_752	Bacteria	Verrucomicrobiota	Verrucomicrobiae	Chthoniobacterales	Chthoniobacteraceae	Chthoniobacter
ASV_16S_753	0	77	56	0	75	0	32	0	0	0	0	0	0	0	0	0	0	0	0	0	0	0	0	0	0	0	0	0	0	0	0	0	0	0	0	0	0	64	0		ASV_16S_753	Bacteria	Proteobacteria	Gammaproteobacteria	Burkholderiales	Comamonadaceae	Rhizobacter
ASV_16S_754	0	36	0	0	0	29	0	0	43	0	0	0	21	0	0	0	0	0	0	0	0	27	0	0	0	23	0	36	29	0	0	31	0	0	29	0	0	0	0		ASV_16S_754	Bacteria	Actinobacteriota	Actinobacteria	Propionibacteriales	Propionibacteriaceae	NA
ASV_16S_755	0	0	0	0	0	0	0	0	0	0	0	0	0	0	0	88	0	0	0	121	0	0	0	34	0	0	61	0	0	0	0	0	0	0	0	0	0	0	0		ASV_16S_755	Bacteria	Actinobacteriota	Actinobacteria	Micromonosporales	Micromonosporaceae	Micromonospora
ASV_16S_756	11	12	6	20	17	15	10	17	15	19	8	0	0	0	9	0	6	0	0	0	0	0	0	0	8	10	0	24	7	16	11	14	7	0	9	0	0	12	20		ASV_16S_756	Bacteria	Chloroflexi	Anaerolineae	RBG-13-54-9	NA	NA
ASV_16S_757	0	32	0	0	17	0	0	0	26	0	0	0	0	0	0	0	0	0	0	0	0	33	0	0	30	28	0	25	0	0	21	29	30	0	32	0	0	0	0		ASV_16S_757	Bacteria	Proteobacteria	Alphaproteobacteria	Rhizobiales	Rhizobiales_Incertae_Sedis	Bauldia
ASV_16S_758	23	25	0	0	24	0	0	0	38	26	0	0	0	22	0	0	0	0	0	0	0	0	0	0	27	0	0	0	23	29	0	35	0	18	0	0	11	0	0		ASV_16S_758	Bacteria	Actinobacteriota	MB-A2-108	NA	NA	NA
ASV_16S_759	15	10	18	13	0	7	10	19	11	7	13	0	16	15	0	0	0	17	0	0	0	17	0	0	0	0	0	22	17	11	10	16	11	5	0	11	0	10	0		ASV_16S_759	Bacteria	Proteobacteria	Alphaproteobacteria	Sphingomonadales	Sphingomonadaceae	Sphingomonas
ASV_16S_760	13	0	0	0	0	0	18	29	8	21	0	0	0	13	0	0	0	0	0	0	0	16	0	0	31	16	0	15	18	33	0	0	21	0	19	30	0	0	0		ASV_16S_760	Bacteria	Bacteroidota	Bacteroidia	Chitinophagales	Chitinophagaceae	Terrimonas
ASV_16S_761	11	24	14	10	0	13	9	15	12	14	9	7	0	0	0	0	0	11	0	0	0	18	0	0	9	0	0	14	12	15	0	21	12	0	13	14	11	12	0		ASV_16S_761	Bacteria	Proteobacteria	Gammaproteobacteria	Steroidobacterales	Steroidobacteraceae	NA
ASV_16S_762	17	0	0	21	0	0	0	0	19	0	27	0	0	23	0	0	0	30	0	0	0	0	24	0	0	14	0	32	0	0	17	36	0	0	20	19	0	0	0		ASV_16S_762	Bacteria	Actinobacteriota	Actinobacteria	Propionibacteriales	Nocardioidaceae	Nocardioides
ASV_16S_763	0	0	0	0	0	0	0	0	0	0	0	57	0	0	0	0	87	23	0	0	107	0	0	0	0	0	0	25	0	0	0	0	0	0	0	0	0	0	0		ASV_16S_763	Bacteria	Proteobacteria	Gammaproteobacteria	Xanthomonadales	Xanthomonadaceae	Lysobacter
ASV_16S_764	23	0	0	0	29	0	21	0	0	0	0	0	26	0	19	0	0	0	0	0	0	0	0	0	43	0	0	0	41	0	0	0	0	0	0	59	0	0	36		ASV_16S_764	Bacteria	Actinobacteriota	Acidimicrobiia	Microtrichales	NA	NA
ASV_16S_765	20	26	18	9	0	15	0	16	33	0	0	0	19	22	0	0	0	28	0	0	0	0	0	0	0	0	0	19	18	0	13	0	0	0	14	0	12	15	0		ASV_16S_765	Bacteria	Proteobacteria	Gammaproteobacteria	Burkholderiales	Nitrosomonadaceae	MND1
ASV_16S_766	16	0	0	0	14	18	11	0	0	15	0	0	28	0	0	0	0	10	0	0	0	26	0	0	16	16	0	14	18	21	0	23	0	15	14	0	0	22	0		ASV_16S_766	Bacteria	Planctomycetota	Planctomycetes	Gemmatales	Gemmataceae	NA
ASV_16S_767	15	22	0	12	0	0	13	12	0	0	13	0	0	0	0	0	0	15	0	0	0	28	0	0	0	17	0	0	21	20	23	32	0	9	0	13	0	0	32		ASV_16S_767	Bacteria	Verrucomicrobiota	Verrucomicrobiae	Verrucomicrobiales	Verrucomicrobiaceae	NA
ASV_16S_768	0	0	0	0	0	0	0	0	0	0	0	56	0	0	0	40	0	0	0	77	17	0	0	34	0	0	72	0	0	0	0	0	0	0	0	0	0	0	0		ASV_16S_768	Bacteria	Proteobacteria	Alphaproteobacteria	Rhizobiales	Xanthobacteraceae	Rhodopseudomonas
ASV_16S_769	0	0	0	0	0	26	0	34	0	33	0	0	0	45	0	0	0	0	0	0	0	0	13	0	0	0	0	25	0	0	42	41	0	0	0	0	0	0	36		ASV_16S_769	Bacteria	Actinobacteriota	Thermoleophilia	NA	NA	NA
ASV_16S_770	39	0	33	0	0	0	0	0	0	0	28	0	34	0	18	0	0	0	0	0	0	0	0	0	0	32	0	0	0	0	0	54	0	0	32	0	0	24	0		ASV_16S_770	Archaea	Crenarchaeota	Nitrososphaeria	Nitrososphaerales	Nitrososphaeraceae	NA
ASV_16S_771	0	12	0	21	10	0	0	25	0	19	0	0	0	26	0	0	0	0	0	0	0	17	0	0	16	14	0	24	30	0	21	22	18	0	19	0	0	0	0		ASV_16S_771	Bacteria	Actinobacteriota	Actinobacteria	Frankiales	NA	NA
ASV_16S_772	0	28	20	23	0	0	0	19	25	0	0	0	0	0	0	0	0	0	0	0	0	22	0	0	0	0	0	16	30	0	18	42	26	0	0	24	0	0	0		ASV_16S_772	Bacteria	Bacteroidota	Bacteroidia	Chitinophagales	Chitinophagaceae	Ferruginibacter
ASV_16S_773	22	24	0	0	0	23	18	0	17	23	0	0	0	0	0	0	0	27	0	0	0	23	0	0	0	24	0	0	24	0	22	0	0	0	0	22	0	22	0		ASV_16S_773	Bacteria	Acidobacteriota	Vicinamibacteria	Vicinamibacterales	Vicinamibacteraceae	NA
ASV_16S_774	20	21	0	0	0	0	14	0	0	0	0	0	12	0	0	0	0	31	0	0	0	20	0	0	0	0	0	0	19	0	24	29	0	0	23	0	11	17	49		ASV_16S_774	Bacteria	Proteobacteria	Gammaproteobacteria	Burkholderiales	Comamonadaceae	NA
ASV_16S_775	0	0	0	0	0	0	0	0	0	0	26	0	18	37	0	0	0	24	0	0	0	0	0	0	0	0	0	0	28	27	27	40	0	0	0	33	0	29	0		ASV_16S_775	Bacteria	Myxococcota	Polyangia	Polyangiales	Polyangiaceae	Pajaroellobacter
ASV_16S_776	0	37	0	0	0	17	0	0	27	0	0	0	20	32	0	0	19	0	0	0	0	17	0	0	14	0	0	0	29	26	0	28	0	0	0	0	0	22	0		ASV_16S_776	Bacteria	Actinobacteriota	Thermoleophilia	Solirubrobacterales	Solirubrobacteraceae	Conexibacter
ASV_16S_777	0	33	38	47	0	0	0	0	38	26	29	0	0	0	0	0	0	0	0	0	0	0	0	0	0	0	0	0	36	0	0	0	41	0	0	0	0	0	0		ASV_16S_777	Bacteria	Actinobacteriota	Thermoleophilia	Solirubrobacterales	67-14	NA
ASV_16S_778	0	23	0	0	0	31	0	0	26	0	31	0	0	27	0	0	0	0	0	0	0	42	0	0	0	30	0	0	26	0	33	0	0	0	0	0	19	0	0		ASV_16S_778	Bacteria	Gemmatimonadota	Gemmatimonadetes	Gemmatimonadales	Gemmatimonadaceae	NA
ASV_16S_779	0	0	0	0	0	0	0	0	27	41	0	0	0	0	0	0	0	23	20	0	0	32	27	0	0	29	0	22	0	0	0	21	22	0	0	0	23	0	0		ASV_16S_779	Bacteria	Actinobacteriota	Actinobacteria	Corynebacteriales	Mycobacteriaceae	Mycobacterium
ASV_16S_780	16	20	24	12	0	22	36	0	28	25	18	0	0	0	0	0	0	0	0	0	0	0	0	0	0	23	0	23	0	18	0	21	0	0	0	0	0	0	0		ASV_16S_780	Bacteria	Acidobacteriota	Vicinamibacteria	Vicinamibacterales	NA	NA
ASV_16S_781	14	16	15	15	0	9	0	9	26	19	0	0	0	14	0	0	0	0	11	0	0	16	10	0	15	13	0	0	15	13	18	16	0	10	0	0	0	12	0		ASV_16S_781	Bacteria	Actinobacteriota	Thermoleophilia	Gaiellales	NA	NA
ASV_16S_782	0	15	27	0	0	0	14	0	15	0	9	0	14	0	0	0	0	27	0	0	5	18	0	0	0	14	0	0	17	20	6	21	12	0	24	15	0	13	0		ASV_16S_782	Bacteria	Latescibacterota	NA	NA	NA	NA
ASV_16S_783	0	0	0	0	0	0	0	0	0	0	0	68	0	0	0	0	118	0	0	0	100	0	0	0	0	0	0	0	0	0	0	0	0	0	0	0	0	0	0		ASV_16S_783	Bacteria	Proteobacteria	Gammaproteobacteria	Xanthomonadales	Xanthomonadaceae	Lysobacter
ASV_16S_784	0	0	0	0	0	0	0	0	0	0	0	41	0	0	0	0	30	0	0	13	54	0	0	148	0	0	0	0	0	0	0	0	0	0	0	0	0	0	0		ASV_16S_784	Bacteria	Bacteroidota	Bacteroidia	Sphingobacteriales	Sphingobacteriaceae	Pedobacter
ASV_16S_785	18	15	0	15	20	22	21	0	0	14	0	0	0	0	0	0	0	0	0	0	0	34	0	0	13	0	0	14	18	0	0	19	17	0	0	15	0	17	13		ASV_16S_785	Bacteria	Planctomycetota	Planctomycetes	Gemmatales	Gemmataceae	NA
ASV_16S_786	0	0	0	0	0	0	0	0	0	0	0	62	0	0	0	0	70	0	0	0	96	0	0	57	0	0	0	0	0	0	0	0	0	0	0	0	0	0	0		ASV_16S_786	Bacteria	Proteobacteria	Gammaproteobacteria	Burkholderiales	Comamonadaceae	NA
ASV_16S_787	0	0	0	0	0	0	0	0	0	0	0	58	0	0	0	0	75	0	0	44	103	0	0	4	0	0	0	0	0	0	0	0	0	0	0	0	0	0	0		ASV_16S_787	Bacteria	Proteobacteria	Alphaproteobacteria	Azospirillales	Inquilinaceae	Inquilinus
ASV_16S_788	0	0	0	0	0	0	0	0	0	0	0	0	0	0	0	282	0	0	0	0	0	0	0	0	0	0	0	0	0	0	0	0	0	0	0	0	0	0	0		ASV_16S_788	Bacteria	Bacteroidota	Bacteroidia	Sphingobacteriales	Sphingobacteriaceae	Mucilaginibacter
ASV_16S_789	0	30	27	0	0	25	18	0	0	0	0	0	0	26	0	0	0	0	0	0	0	0	0	0	0	0	0	0	42	26	0	38	26	0	0	23	0	0	0		ASV_16S_789	Bacteria	Acidobacteriota	Vicinamibacteria	Subgroup_17	NA	NA
ASV_16S_790	0	0	0	0	0	0	0	0	0	0	0	0	0	0	0	0	0	0	0	148	0	0	0	133	0	0	0	0	0	0	0	0	0	0	0	0	0	0	0		ASV_16S_790	Bacteria	Proteobacteria	Gammaproteobacteria	Burkholderiales	Burkholderiaceae	Cupriavidus
ASV_16S_791	20	0	9	14	13	0	0	0	19	16	12	0	11	11	0	0	0	0	0	0	0	10	0	0	12	0	0	21	13	0	16	16	13	16	24	0	14	0	0		ASV_16S_791	Bacteria	Actinobacteriota	Actinobacteria	Corynebacteriales	Mycobacteriaceae	Mycobacterium
ASV_16S_792	0	0	17	0	13	0	0	0	24	22	0	0	21	22	0	0	0	0	0	0	0	22	0	0	13	15	0	0	27	0	0	29	0	17	0	0	0	18	19		ASV_16S_792	Bacteria	Acidobacteriota	Vicinamibacteria	Vicinamibacterales	Vicinamibacteraceae	Luteitalea
ASV_16S_793	0	0	0	0	0	0	0	0	0	0	0	33	0	0	0	0	7	0	0	38	13	0	0	188	0	0	0	0	0	0	0	0	0	0	0	0	0	0	0		ASV_16S_793	Bacteria	Proteobacteria	Alphaproteobacteria	Rhizobiales	Xanthobacteraceae	Ancylobacter
ASV_16S_794	0	0	0	0	0	0	0	0	39	41	26	0	26	0	0	0	0	44	10	0	22	0	0	0	0	0	0	32	0	0	0	38	0	0	0	0	0	0	0		ASV_16S_794	Bacteria	Actinobacteriota	Thermoleophilia	Gaiellales	NA	NA
ASV_16S_795	0	11	0	0	12	0	29	25	0	14	10	0	26	13	0	0	17	13	0	0	0	0	14	0	0	0	0	13	15	18	29	18	0	0	0	0	0	0	0		ASV_16S_795	Bacteria	Proteobacteria	Alphaproteobacteria	Sphingomonadales	Sphingomonadaceae	Sphingomonas
ASV_16S_796	0	25	0	0	0	26	0	24	0	0	0	0	0	0	0	0	0	0	0	0	0	0	0	0	0	20	0	31	38	0	0	61	28	0	0	0	0	23	0		ASV_16S_796	Bacteria	Actinobacteriota	Thermoleophilia	Gaiellales	NA	NA
ASV_16S_797	25	20	0	0	20	17	0	0	0	22	21	0	0	14	0	0	0	23	0	0	0	0	0	0	0	20	0	20	0	0	0	40	0	0	18	0	0	15	0		ASV_16S_797	Bacteria	Actinobacteriota	Actinobacteria	Propionibacteriales	Nocardioidaceae	Nocardioides
ASV_16S_798	0	25	0	0	0	0	0	27	31	17	24	0	0	13	0	0	0	0	0	0	0	22	0	0	0	28	0	0	31	34	0	23	0	0	0	0	0	0	0		ASV_16S_798	Archaea	Crenarchaeota	Nitrososphaeria	Nitrososphaerales	Nitrososphaeraceae	NA
ASV_16S_799	0	0	26	0	0	0	0	0	0	0	0	0	0	0	0	0	0	0	0	0	0	0	0	0	0	0	0	0	0	0	0	0	0	146	0	0	0	103	0		ASV_16S_799	Bacteria	Proteobacteria	Gammaproteobacteria	Cellvibrionales	Cellvibrionaceae	Cellvibrio
ASV_16S_800	0	34	0	0	0	0	0	0	0	0	0	65	0	0	0	0	0	0	0	60	0	0	71	44	0	0	0	0	0	0	0	0	0	0	0	0	0	0	0		ASV_16S_800	Bacteria	Actinobacteriota	Actinobacteria	Micromonosporales	Micromonosporaceae	Asanoa
ASV_16S_801	0	0	45	0	0	32	40	0	0	39	0	0	0	0	0	0	0	18	0	0	0	38	0	0	0	0	0	0	0	0	0	0	0	0	0	35	0	27	0		ASV_16S_801	Bacteria	Myxococcota	Polyangia	Haliangiales	Haliangiaceae	Haliangium
ASV_16S_802	8	0	11	15	0	7	0	17	12	10	13	0	11	17	0	0	0	13	0	0	0	12	0	0	11	21	0	0	0	0	16	23	16	14	13	13	0	0	0		ASV_16S_802	Bacteria	Chloroflexi	Chloroflexia	Thermomicrobiales	AKYG1722	NA
ASV_16S_803	0	20	0	0	0	0	0	0	20	30	15	0	0	18	0	0	0	24	0	0	0	12	0	0	13	0	0	14	16	16	13	28	11	0	0	13	0	10	0		ASV_16S_803	Bacteria	Acidobacteriota	Vicinamibacteria	Vicinamibacterales	NA	NA
ASV_16S_804	0	0	0	0	0	11	0	0	28	0	14	0	46	0	0	0	50	0	0	0	0	14	0	0	28	14	0	0	0	0	14	19	34	0	0	0	0	0	0		ASV_16S_804	Bacteria	Planctomycetota	Planctomycetes	Pirellulales	Pirellulaceae	NA
ASV_16S_805	35	0	0	0	48	0	0	44	0	0	0	0	0	0	0	0	0	39	0	0	0	31	0	0	0	0	0	36	0	0	0	38	0	0	0	0	0	0	0		ASV_16S_805	Bacteria	Actinobacteriota	Actinobacteria	Micrococcales	Intrasporangiaceae	Ornithinibacter
ASV_16S_806	0	17	0	0	0	0	0	0	0	0	0	0	0	0	0	0	0	0	0	0	0	8	0	0	31	0	0	19	38	0	0	33	49	0	0	34	0	0	41		ASV_16S_806	Bacteria	Bacteroidota	Bacteroidia	Flavobacteriales	Flavobacteriaceae	Flavobacterium
ASV_16S_807	24	11	0	0	17	0	10	22	0	0	17	0	15	11	0	0	0	25	0	0	0	16	0	0	0	11	0	19	14	0	24	23	0	0	0	0	9	0	0		ASV_16S_807	Bacteria	Chloroflexi	Chloroflexia	Thermomicrobiales	JG30-KF-CM45	NA
ASV_16S_808	0	0	118	0	0	0	0	0	0	0	0	0	0	0	0	0	0	0	0	0	0	0	0	0	0	0	0	0	0	0	0	0	0	150	0	0	0	0	0		ASV_16S_808	Bacteria	Proteobacteria	Gammaproteobacteria	Cellvibrionales	Cellvibrionaceae	Cellvibrio
ASV_16S_809	0	0	0	0	0	0	9	0	0	0	0	0	0	0	0	47	0	0	44	16	0	0	64	8	0	0	48	0	0	0	0	20	0	0	0	12	0	0	0		ASV_16S_809	Bacteria	Actinobacteriota	Actinobacteria	Streptosporangiales	Thermomonosporaceae	Actinomadura
ASV_16S_810	0	0	0	0	0	0	0	0	0	33	0	52	0	0	0	0	0	0	0	0	38	25	0	0	0	0	0	0	22	22	34	0	19	0	0	23	0	0	0		ASV_16S_810	Bacteria	Proteobacteria	Alphaproteobacteria	Rhizobiales	Rhizobiaceae	Allorhizobium-Neorhizobium-Pararhizobium-Rhizobium
ASV_16S_811	38	30	0	0	25	0	0	49	0	28	0	0	52	0	0	0	0	45	0	0	0	0	0	0	0	0	0	0	0	0	0	0	0	0	0	0	0	0	0		ASV_16S_811	Bacteria	Firmicutes	Bacilli	Paenibacillales	Paenibacillaceae	Paenibacillus
ASV_16S_812	32	0	39	0	0	0	0	0	0	0	0	0	0	0	0	0	0	55	0	0	0	0	0	0	0	0	0	49	0	0	51	41	0	0	0	0	0	0	0		ASV_16S_812	Bacteria	Acidobacteriota	Vicinamibacteria	Vicinamibacterales	Vicinamibacteraceae	NA
ASV_16S_813	0	27	0	0	0	0	31	0	0	0	0	0	0	15	0	0	0	38	0	0	0	0	0	0	17	18	0	0	15	0	17	19	0	0	25	25	20	0	0		ASV_16S_813	Bacteria	Proteobacteria	Alphaproteobacteria	Rhizobiales	NA	NA
ASV_16S_814	6	11	8	7	6	6	11	11	13	14	9	0	9	4	0	0	7	15	0	2	0	9	0	0	9	9	0	13	10	8	14	16	8	9	5	4	4	0	9		ASV_16S_814	Bacteria	NA	NA	NA	NA	NA
ASV_16S_815	9	16	10	11	16	0	9	19	18	0	11	0	0	11	0	0	0	24	0	0	0	0	0	0	10	0	0	22	10	0	17	16	0	0	6	10	0	11	8		ASV_16S_815	Bacteria	Actinobacteriota	Actinobacteria	Frankiales	Geodermatophilaceae	Geodermatophilus
ASV_16S_816	0	10	13	9	0	0	0	0	13	15	10	0	11	13	7	0	0	0	0	0	0	12	0	0	12	7	0	20	18	15	17	16	9	0	11	15	0	9	0		ASV_16S_816	Bacteria	Chloroflexi	OLB14	NA	NA	NA
ASV_16S_817	0	4	0	0	0	0	0	9	0	0	0	88	6	0	0	0	39	25	0	0	73	9	0	0	0	0	0	0	0	0	0	0	0	0	0	0	0	8	0		ASV_16S_817	Bacteria	Verrucomicrobiota	Verrucomicrobiae	Verrucomicrobiales	Verrucomicrobiaceae	Roseimicrobium
ASV_16S_818	0	0	0	22	0	0	23	20	0	33	0	0	24	0	0	0	0	32	0	0	0	0	0	0	0	0	0	0	0	26	31	50	0	0	0	0	0	0	0		ASV_16S_818	Bacteria	Actinobacteriota	Acidimicrobiia	Microtrichales	Iamiaceae	Iamia
ASV_16S_819	0	0	0	0	0	0	0	0	0	0	0	0	0	0	0	0	0	0	0	0	0	0	0	261	0	0	0	0	0	0	0	0	0	0	0	0	0	0	0		ASV_16S_819	Bacteria	Bacteroidota	Bacteroidia	Chitinophagales	Chitinophagaceae	Terrimonas
ASV_16S_820	0	18	0	4	0	15	0	0	22	0	14	0	0	16	0	0	0	19	0	0	4	16	0	0	0	17	0	0	13	20	13	20	14	15	15	5	0	0	0		ASV_16S_820	Bacteria	Gemmatimonadota	AKAU4049	NA	NA	NA
ASV_16S_821	0	0	0	11	0	0	0	0	0	12	0	12	0	11	0	0	0	0	83	0	0	0	86	0	3	0	14	7	14	0	7	0	0	0	0	0	0	0	0		ASV_16S_821	Bacteria	Firmicutes	Bacilli	Thermoactinomycetales	Thermoactinomycetaceae	Shimazuella
ASV_16S_822	0	0	0	0	28	0	0	0	0	0	0	0	0	0	0	0	0	0	0	232	0	0	0	0	0	0	0	0	0	0	0	0	0	0	0	0	0	0	0		ASV_16S_822	Bacteria	Proteobacteria	Gammaproteobacteria	Pseudomonadales	Pseudomonadaceae	Pseudomonas
ASV_16S_823	0	0	0	0	24	0	0	0	37	0	26	20	0	0	0	0	0	40	0	0	0	0	0	0	25	0	0	0	0	0	26	0	0	0	32	0	0	29	0		ASV_16S_823	Bacteria	Acidobacteriota	Vicinamibacteria	Subgroup_17	NA	NA
ASV_16S_824	24	0	30	0	0	0	0	0	0	0	0	0	0	25	0	0	0	0	0	0	0	23	0	0	15	0	0	0	29	31	22	0	31	0	0	0	0	28	0		ASV_16S_824	Bacteria	Acidobacteriota	Vicinamibacteria	Vicinamibacterales	NA	NA
ASV_16S_825	15	0	13	14	16	16	0	19	17	12	0	0	0	0	0	0	0	0	0	0	0	0	0	0	15	0	0	24	0	0	11	38	14	0	0	0	0	18	16		ASV_16S_825	Bacteria	Actinobacteriota	Thermoleophilia	Solirubrobacterales	67-14	NA
ASV_16S_826	14	9	0	0	6	5	0	4	10	0	12	0	0	18	3	0	10	9	0	0	0	14	0	0	7	7	0	19	0	16	10	15	12	8	14	12	0	10	14		ASV_16S_826	Bacteria	Planctomycetota	Planctomycetes	Gemmatales	Gemmataceae	NA
ASV_16S_827	9	8	0	9	14	16	7	12	10	16	9	0	0	12	0	0	0	8	0	0	0	10	0	0	10	11	0	11	0	9	15	22	6	0	15	0	0	8	9		ASV_16S_827	Bacteria	Actinobacteriota	Acidimicrobiia	Microtrichales	NA	NA
ASV_16S_828	0	29	22	0	0	0	12	0	0	13	17	0	19	19	0	0	0	5	6	0	0	0	0	0	0	0	0	20	21	0	16	29	0	15	0	13	0	0	0		ASV_16S_828	Bacteria	Planctomycetota	Planctomycetes	Pirellulales	Pirellulaceae	NA
ASV_16S_829	0	14	0	0	0	7	11	6	22	14	0	0	10	0	0	0	0	21	0	0	0	14	0	0	18	15	0	0	14	22	0	14	13	15	10	0	0	0	15		ASV_16S_829	Bacteria	Latescibacterota	NA	NA	NA	NA
ASV_16S_830	7	0	22	17	0	0	18	15	9	0	0	0	21	14	0	0	0	19	0	0	0	15	0	0	11	7	0	13	0	15	15	10	0	11	0	15	0	0	0		ASV_16S_830	Bacteria	Bacteroidota	Bacteroidia	Chitinophagales	Chitinophagaceae	Puia
ASV_16S_831	0	0	0	0	0	0	0	0	38	0	0	0	33	46	0	0	0	0	0	0	0	0	0	0	36	32	0	0	0	0	0	0	0	0	42	0	0	27	0		ASV_16S_831	Bacteria	Actinobacteriota	Actinobacteria	PeM15	NA	NA
ASV_16S_832	0	0	0	0	0	0	0	0	0	0	0	59	0	0	0	0	123	0	0	13	59	0	0	0	0	0	0	0	0	0	0	0	0	0	0	0	0	0	0		ASV_16S_832	Bacteria	Verrucomicrobiota	Verrucomicrobiae	Verrucomicrobiales	Rubritaleaceae	Luteolibacter
ASV_16S_833	21	13	0	10	10	7	13	12	0	9	10	2	0	0	8	0	0	0	0	2	0	8	0	0	15	0	0	15	0	8	16	23	9	8	11	8	0	6	9		ASV_16S_833	Bacteria	Acidobacteriota	Subgroup_18	NA	NA	NA
ASV_16S_834	19	20	10	14	0	0	0	11	11	18	0	0	16	18	0	0	0	15	0	0	0	20	0	0	0	18	0	20	0	19	0	24	0	0	0	0	0	0	0		ASV_16S_834	Bacteria	Actinobacteriota	Thermoleophilia	Gaiellales	Gaiellaceae	Gaiella
ASV_16S_835	0	0	0	0	0	0	0	0	0	0	0	0	0	0	0	0	0	0	153	0	0	0	100	0	0	0	0	0	0	0	0	0	0	0	0	0	0	0	0		ASV_16S_835	Bacteria	Firmicutes	Bacilli	Bacillales	NA	NA
ASV_16S_836	9	13	0	10	12	6	7	13	15	10	0	0	0	7	0	0	0	11	4	0	0	10	0	0	10	10	0	0	11	11	11	16	12	10	8	0	0	11	15		ASV_16S_836	Bacteria	Chloroflexi	Ktedonobacteria	C0119	NA	NA
ASV_16S_837	0	12	12	0	0	9	12	9	17	9	13	0	8	15	0	0	7	9	0	0	0	13	0	0	7	0	0	12	14	16	11	20	4	9	7	5	0	0	0		ASV_16S_837	Bacteria	Gemmatimonadota	S0134_terrestrial_group	NA	NA	NA
ASV_16S_838	0	10	0	0	0	0	0	0	28	23	14	0	33	0	0	0	0	0	0	0	0	0	0	0	25	0	0	0	23	0	0	0	18	0	0	32	0	21	22		ASV_16S_838	Bacteria	Latescibacterota	NA	NA	NA	NA
ASV_16S_839	0	24	13	0	0	0	0	14	32	0	0	0	0	0	0	0	0	0	0	0	0	0	0	0	21	0	0	26	28	15	26	25	0	0	24	0	0	0	0		ASV_16S_839	Bacteria	Actinobacteriota	MB-A2-108	NA	NA	NA
ASV_16S_840	0	0	20	0	0	0	0	26	27	29	0	0	0	29	0	0	0	0	0	0	0	26	0	0	0	0	0	33	24	0	0	34	0	0	0	0	0	0	0		ASV_16S_840	Bacteria	Actinobacteriota	Thermoleophilia	Solirubrobacterales	67-14	NA
ASV_16S_841	0	0	0	0	35	0	0	0	0	0	0	0	0	37	0	0	41	0	0	0	0	0	0	0	0	0	0	0	35	0	32	36	0	0	31	0	0	0	0		ASV_16S_841	Archaea	Crenarchaeota	Nitrososphaeria	Nitrososphaerales	Nitrososphaeraceae	NA
ASV_16S_842	0	0	0	0	0	17	0	13	0	0	32	0	20	0	0	0	0	26	0	0	0	26	0	0	0	16	0	0	0	0	20	0	26	0	0	0	0	24	27		ASV_16S_842	Bacteria	Actinobacteriota	MB-A2-108	NA	NA	NA
ASV_16S_843	30	0	0	0	0	0	26	0	0	0	0	0	0	0	0	0	0	0	0	0	0	0	0	0	0	23	0	0	0	28	0	0	0	21	44	0	0	40	34		ASV_16S_843	Bacteria	Proteobacteria	Alphaproteobacteria	Rhizobiales	Rhizobiales_Incertae_Sedis	Nordella
ASV_16S_844	21	0	0	0	9	24	17	18	0	20	8	0	0	0	0	0	0	12	0	0	0	14	0	0	10	0	0	29	0	0	19	14	0	0	15	0	0	0	16		ASV_16S_844	Bacteria	Chloroflexi	Chloroflexia	Thermomicrobiales	JG30-KF-CM45	NA
ASV_16S_845	0	0	17	15	0	0	0	0	16	0	0	0	0	16	0	0	0	17	0	0	0	15	0	0	10	13	0	0	0	22	17	17	0	20	12	15	9	14	0		ASV_16S_845	Bacteria	Acidobacteriota	Vicinamibacteria	Vicinamibacterales	NA	NA
ASV_16S_846	0	0	0	0	0	0	0	0	0	0	0	49	0	0	0	0	63	0	0	9	45	0	0	79	0	0	0	0	0	0	0	0	0	0	0	0	0	0	0		ASV_16S_846	Bacteria	Proteobacteria	Alphaproteobacteria	Sphingomonadales	Sphingomonadaceae	Sphingopyxis
ASV_16S_847	29	0	0	0	0	0	16	0	12	0	0	0	0	21	0	0	0	49	0	0	0	0	0	0	0	0	0	38	0	0	39	40	0	0	0	0	0	0	0		ASV_16S_847	Bacteria	Actinobacteriota	Actinobacteria	Propionibacteriales	Nocardioidaceae	Nocardioides
ASV_16S_848	0	6	9	0	5	0	7	9	14	11	11	0	7	7	0	0	0	12	0	0	0	17	0	0	12	7	0	11	15	13	10	16	15	0	0	15	0	8	7		ASV_16S_848	Bacteria	Latescibacterota	NA	NA	NA	NA
ASV_16S_849	0	0	0	0	0	0	0	0	0	0	0	49	0	0	0	0	0	0	0	0	0	28	0	0	0	0	0	0	0	0	55	0	65	0	47	0	0	0	0		ASV_16S_849	Bacteria	Actinobacteriota	Actinobacteria	Streptomycetales	Streptomycetaceae	Streptomyces
ASV_16S_850	0	0	0	0	0	0	0	0	0	0	0	0	0	41	0	0	0	38	0	0	0	0	0	0	25	0	0	34	0	0	39	0	0	0	33	0	0	31	0		ASV_16S_850	Bacteria	Proteobacteria	Gammaproteobacteria	PLTA13	NA	NA
ASV_16S_851	18	0	0	0	21	0	0	20	0	19	27	0	20	0	0	0	0	0	0	0	0	21	0	0	0	15	0	0	0	0	27	18	0	0	20	14	0	0	0		ASV_16S_851	Bacteria	Actinobacteriota	Actinobacteria	Corynebacteriales	Mycobacteriaceae	Mycobacterium
ASV_16S_852	10	0	12	0	0	8	0	0	0	11	27	0	14	9	0	0	0	11	0	0	0	17	0	0	12	11	0	0	15	18	0	18	12	0	7	17	0	0	11		ASV_16S_852	Bacteria	Verrucomicrobiota	Verrucomicrobiae	Chthoniobacterales	Chthoniobacteraceae	Chthoniobacter
ASV_16S_853	0	15	0	0	0	0	35	0	15	0	0	0	0	20	21	0	0	14	0	0	0	0	0	0	0	0	0	0	32	32	0	20	13	0	23	0	0	0	0		ASV_16S_853	Bacteria	Proteobacteria	Alphaproteobacteria	Rhizobiales	Beijerinckiaceae	NA
ASV_16S_854	0	0	0	0	13	0	0	0	0	0	0	0	0	0	0	8	0	0	92	16	0	0	74	7	0	8	0	0	0	5	0	0	0	0	0	0	5	0	12		ASV_16S_854	Bacteria	Firmicutes	Bacilli	Thermoactinomycetales	Thermoactinomycetaceae	Shimazuella
ASV_16S_855	0	0	0	0	0	0	0	0	0	0	0	0	0	0	0	0	0	0	0	240	0	0	0	0	0	0	0	0	0	0	0	0	0	0	0	0	0	0	0		ASV_16S_855	Bacteria	Proteobacteria	Gammaproteobacteria	Burkholderiales	Alcaligenaceae	NA
ASV_16S_856	8	7	13	5	8	0	6	0	17	9	6	0	0	11	0	0	0	17	0	0	0	13	0	0	7	5	0	11	10	16	7	20	0	0	12	15	0	11	5		ASV_16S_856	Bacteria	Proteobacteria	Gammaproteobacteria	Burkholderiales	SC-I-84	NA
ASV_16S_857	0	0	25	0	0	0	0	0	19	28	0	0	0	26	0	0	0	0	0	0	0	0	0	0	26	0	0	25	0	0	0	21	0	0	0	0	0	18	50		ASV_16S_857	Bacteria	Actinobacteriota	Thermoleophilia	Solirubrobacterales	67-14	NA
ASV_16S_858	0	0	0	0	0	0	0	0	0	12	0	8	0	0	0	0	0	0	88	0	0	0	100	0	0	0	13	0	0	0	0	11	0	3	0	2	0	0	0		ASV_16S_858	Bacteria	Firmicutes	Bacilli	Thermoactinomycetales	Thermoactinomycetaceae	Planifilum
ASV_16S_859	20	17	0	0	13	0	0	0	0	0	19	0	0	21	0	0	0	18	20	0	0	0	35	0	0	0	0	0	28	0	24	21	0	0	0	0	0	0	0		ASV_16S_859	Bacteria	Actinobacteriota	Thermoleophilia	Gaiellales	NA	NA
ASV_16S_860	16	17	0	0	0	8	10	0	0	29	0	0	16	0	0	0	0	0	0	0	0	31	0	0	16	0	0	16	0	17	0	30	11	18	0	0	0	0	0		ASV_16S_860	Bacteria	Myxococcota	Polyangia	Polyangiales	Sandaracinaceae	NA
ASV_16S_861	10	9	10	7	0	0	0	6	19	13	9	0	0	12	0	0	0	18	0	0	0	7	0	0	0	12	0	7	9	15	9	18	0	6	17	0	0	13	8		ASV_16S_861	Bacteria	Acidobacteriota	Subgroup_22	NA	NA	NA
ASV_16S_862	6	8	0	0	0	0	0	0	0	0	11	0	0	6	0	0	0	0	88	0	0	8	84	0	0	0	7	0	0	0	0	12	0	4	0	0	0	0	0		ASV_16S_862	Bacteria	Firmicutes	Bacilli	Erysipelotrichales	Erysipelotrichaceae	Turicibacter
ASV_16S_863	0	14	10	0	13	0	21	12	0	11	11	0	9	14	0	0	0	0	0	0	0	13	0	0	0	11	0	18	11	0	0	19	19	0	0	0	0	13	15		ASV_16S_863	Bacteria	Planctomycetota	OM190	NA	NA	NA
ASV_16S_864	0	0	54	0	0	0	0	0	0	0	0	0	49	0	0	0	0	0	0	0	0	0	0	0	0	0	0	0	0	50	37	27	17	0	0	0	0	0	0		ASV_16S_864	Bacteria	Acidobacteriota	Vicinamibacteria	Vicinamibacterales	NA	NA
ASV_16S_865	0	0	0	0	0	0	0	33	0	0	0	0	36	0	0	0	0	44	0	0	0	0	0	0	0	0	0	0	0	0	44	23	0	0	0	0	0	0	54		ASV_16S_865	Bacteria	Firmicutes	Bacilli	Paenibacillales	Paenibacillaceae	Paenibacillus
ASV_16S_866	0	33	40	0	0	0	0	0	0	0	0	0	0	0	0	0	42	42	0	0	0	0	0	0	0	0	0	0	0	0	0	0	0	29	45	0	0	0	0		ASV_16S_866	Bacteria	Proteobacteria	Alphaproteobacteria	Sphingomonadales	Sphingomonadaceae	Sphingomonas
ASV_16S_867	0	15	0	0	0	0	22	0	16	19	0	0	12	16	0	0	0	9	0	0	0	12	0	0	9	12	0	12	8	16	18	23	0	0	0	12	0	0	0		ASV_16S_867	Bacteria	Acidobacteriota	Vicinamibacteria	Vicinamibacterales	Vicinamibacteraceae	NA
ASV_16S_868	0	0	0	0	0	108	0	0	0	0	0	0	0	0	0	0	0	0	60	0	0	63	0	0	0	0	0	0	0	0	0	0	0	0	0	0	0	0	0		ASV_16S_868	Bacteria	Actinobacteriota	Actinobacteria	Micromonosporales	Micromonosporaceae	NA
ASV_16S_869	0	0	0	0	0	0	0	0	0	0	0	0	0	0	0	38	0	0	0	0	0	0	0	113	0	0	80	0	0	0	0	0	0	0	0	0	0	0	0		ASV_16S_869	Bacteria	Actinobacteriota	Actinobacteria	Micrococcales	Microbacteriaceae	NA
ASV_16S_870	28	0	0	0	19	15	0	0	0	0	0	0	0	15	18	0	10	0	0	0	0	11	0	0	0	0	0	30	0	13	17	0	0	14	16	0	0	9	15		ASV_16S_870	Bacteria	Bacteroidota	Bacteroidia	Chitinophagales	Chitinophagaceae	Flavisolibacter
ASV_16S_871	0	39	0	32	28	0	0	0	41	0	0	0	0	0	0	0	0	0	0	0	0	0	0	0	0	30	0	0	37	23	0	0	0	0	0	0	0	0	0		ASV_16S_871	Bacteria	Acidobacteriota	Vicinamibacteria	Vicinamibacterales	Vicinamibacteraceae	NA
ASV_16S_872	0	0	0	0	0	0	0	0	0	23	17	0	0	16	0	0	0	36	0	0	0	0	0	0	19	15	0	21	22	0	20	21	0	20	0	0	0	0	0		ASV_16S_872	Bacteria	Acidobacteriota	Vicinamibacteria	Vicinamibacterales	Vicinamibacteraceae	NA
ASV_16S_873	0	0	0	0	0	0	0	0	0	0	0	170	0	0	0	0	25	0	0	0	35	0	0	0	0	0	0	0	0	0	0	0	0	0	0	0	0	0	0		ASV_16S_873	Bacteria	Bacteroidota	Bacteroidia	Chitinophagales	Chitinophagaceae	Chitinophaga
ASV_16S_874	0	16	0	0	0	0	0	0	20	16	0	0	0	14	0	0	0	16	0	0	0	22	0	0	0	26	0	10	0	19	0	16	11	27	0	0	0	16	0		ASV_16S_874	Bacteria	Latescibacterota	NA	NA	NA	NA
ASV_16S_875	0	0	0	0	0	0	0	25	0	45	0	0	21	0	0	0	0	0	0	0	0	0	0	0	0	16	0	0	0	0	25	30	0	0	0	0	0	0	67		ASV_16S_875	Bacteria	Bacteroidota	Bacteroidia	Flavobacteriales	Flavobacteriaceae	Flavobacterium
ASV_16S_876	0	0	0	0	0	0	0	29	0	0	0	0	0	0	0	0	0	36	0	0	24	0	0	0	0	0	0	25	0	40	0	18	0	0	0	38	0	18	0		ASV_16S_876	Bacteria	Verrucomicrobiota	Verrucomicrobiae	Chthoniobacterales	Chthoniobacteraceae	Chthoniobacter
ASV_16S_877	0	0	0	0	0	0	0	0	26	0	0	0	0	0	0	0	65	0	0	0	0	32	0	0	0	0	0	30	0	0	28	47	0	0	0	0	0	0	0		ASV_16S_877	Bacteria	Proteobacteria	Alphaproteobacteria	Rhizobiales	Xanthobacteraceae	NA
ASV_16S_878	15	0	0	0	10	4	13	10	15	17	14	0	0	0	0	0	0	24	0	0	0	0	6	0	0	14	0	23	8	0	0	16	16	0	0	13	0	9	0		ASV_16S_878	Bacteria	Actinobacteriota	Acidimicrobiia	Microtrichales	NA	NA
ASV_16S_879	8	11	12	10	7	8	10	0	16	0	0	0	0	6	0	0	0	17	0	0	0	0	0	0	13	13	0	14	14	9	8	0	16	9	10	0	5	0	11		ASV_16S_879	Bacteria	NA	NA	NA	NA	NA
ASV_16S_880	16	0	0	10	0	19	0	17	0	21	0	0	0	22	0	0	0	0	0	0	0	0	0	0	28	0	0	17	0	0	0	42	21	0	0	13	0	0	0		ASV_16S_880	Bacteria	Actinobacteriota	Acidimicrobiia	Microtrichales	Iamiaceae	Iamia
ASV_16S_881	14	14	0	0	0	0	0	0	0	0	0	0	25	16	0	0	0	14	0	0	0	0	0	0	0	12	0	0	0	0	18	17	13	15	12	18	0	18	20		ASV_16S_881	Archaea	Crenarchaeota	Nitrososphaeria	Nitrososphaerales	Nitrososphaeraceae	NA
ASV_16S_882	10	18	0	0	47	53	9	0	0	9	0	0	0	0	0	0	0	0	0	0	0	0	0	0	0	0	0	0	0	0	0	0	0	0	0	0	29	50	0		ASV_16S_882	Bacteria	Firmicutes	Bacilli	Paenibacillales	Paenibacillaceae	Paenibacillus
ASV_16S_883	0	33	30	0	16	0	31	0	0	0	0	0	0	18	0	0	0	0	0	0	0	0	0	0	0	0	0	29	0	0	0	37	0	0	19	0	12	0	0		ASV_16S_883	Bacteria	Chloroflexi	Anaerolineae	Caldilineales	Caldilineaceae	NA
ASV_16S_884	0	13	11	14	9	9	0	0	14	0	11	0	9	10	0	0	0	15	0	0	0	15	0	0	13	7	0	0	19	8	14	12	0	0	14	8	0	0	0		ASV_16S_884	Bacteria	Chloroflexi	Ktedonobacteria	C0119	NA	NA
ASV_16S_885	14	0	12	9	0	0	0	0	0	24	0	0	0	11	0	0	0	18	0	0	7	13	0	0	0	0	0	0	18	0	36	23	16	10	0	12	0	0	0		ASV_16S_885	Bacteria	Myxococcota	Polyangia	Haliangiales	Haliangiaceae	Haliangium
ASV_16S_886	0	18	19	25	0	0	0	0	0	23	0	0	0	0	0	0	0	0	0	0	0	0	0	0	0	16	0	0	0	20	35	0	0	22	25	0	0	20	0		ASV_16S_886	Bacteria	Actinobacteriota	Acidimicrobiia	Microtrichales	Iamiaceae	Iamia
ASV_16S_887	0	0	0	0	0	0	23	0	29	0	0	0	0	0	0	0	0	25	0	0	0	33	0	0	0	0	0	0	27	0	0	37	26	0	23	0	0	0	0		ASV_16S_887	Bacteria	Actinobacteriota	Acidimicrobiia	IMCC26256	NA	NA
ASV_16S_888	0	0	0	0	0	0	0	0	0	0	0	30	0	0	0	43	0	0	0	74	0	0	0	65	0	0	11	0	0	0	0	0	0	0	0	0	0	0	0		ASV_16S_888	Bacteria	Myxococcota	Polyangia	Polyangiales	Polyangiaceae	Pajaroellobacter
ASV_16S_889	16	15	14	0	0	11	0	16	20	17	11	0	0	0	0	0	0	30	0	0	14	0	0	0	11	0	0	0	0	0	9	15	0	13	0	0	10	0	0		ASV_16S_889	Bacteria	Planctomycetota	Planctomycetes	Planctomycetales	Rubinisphaeraceae	SH-PL14
ASV_16S_890	14	17	16	0	8	5	0	0	0	9	0	0	0	13	0	0	10	0	0	0	0	6	0	0	13	12	0	11	17	15	0	16	0	9	19	0	0	12	0		ASV_16S_890	Bacteria	NA	NA	NA	NA	NA
ASV_16S_891	9	11	15	10	0	0	8	0	0	7	14	0	15	12	0	0	13	12	0	0	0	8	0	0	8	0	0	22	0	0	12	18	0	6	0	9	0	13	0		ASV_16S_891	Bacteria	Bacteroidota	Bacteroidia	Chitinophagales	Chitinophagaceae	Flavitalea
ASV_16S_892	0	0	0	0	0	0	0	0	0	0	0	101	0	0	0	0	37	0	0	0	28	0	0	56	0	0	0	0	0	0	0	0	0	0	0	0	0	0	0		ASV_16S_892	Bacteria	Proteobacteria	Alphaproteobacteria	Ferrovibrionales	Ferrovibrionaceae	Ferrovibrio
ASV_16S_893	0	0	0	0	0	0	0	0	0	0	0	0	0	0	0	0	0	0	0	37	0	0	0	133	0	0	52	0	0	0	0	0	0	0	0	0	0	0	0		ASV_16S_893	Bacteria	Proteobacteria	Alphaproteobacteria	Rhizobiales	Xanthobacteraceae	NA
ASV_16S_894	15	14	11	0	8	0	5	0	13	0	0	0	14	19	0	0	0	12	0	0	0	0	0	0	14	21	0	14	0	12	15	0	7	0	0	0	0	17	10		ASV_16S_894	Bacteria	Proteobacteria	Alphaproteobacteria	Rhizobiales	Hyphomicrobiaceae	Pedomicrobium
ASV_16S_895	43	0	0	0	0	0	0	0	0	50	0	0	0	0	0	0	0	69	0	0	0	0	0	0	0	0	0	0	0	0	58	0	0	0	0	0	0	0	0		ASV_16S_895	Bacteria	Myxococcota	Myxococcia	Myxococcales	Myxococcaceae	NA
ASV_16S_896	29	0	0	0	0	0	0	0	24	0	0	0	21	0	0	0	0	22	0	0	9	0	0	0	0	0	0	18	25	30	0	19	0	0	0	0	0	23	0		ASV_16S_896	Bacteria	Acidobacteriota	Acidobacteriae	Bryobacterales	Bryobacteraceae	Bryobacter
ASV_16S_897	7	15	16	0	0	0	7	7	10	9	0	0	6	0	8	0	0	13	0	0	0	0	0	0	15	12	0	21	15	11	10	18	0	5	0	14	0	0	0		ASV_16S_897	Bacteria	Bacteroidota	Bacteroidia	Chitinophagales	Chitinophagaceae	NA
ASV_16S_898	15	19	0	0	0	0	0	0	16	19	0	0	0	0	0	0	0	22	0	0	0	0	0	0	0	0	0	24	17	0	16	24	0	0	0	22	0	0	23		ASV_16S_898	Bacteria	Actinobacteriota	Thermoleophilia	Gaiellales	NA	NA
ASV_16S_899	0	0	0	0	0	0	0	0	0	0	26	35	0	0	0	0	32	0	0	0	61	0	0	0	0	0	0	26	0	0	0	0	0	0	19	0	0	18	0		ASV_16S_899	Bacteria	Actinobacteriota	Actinobacteria	Propionibacteriales	Nocardioidaceae	Kribbella
ASV_16S_900	0	0	0	0	0	0	0	0	0	0	0	57	0	0	0	0	81	0	0	0	79	0	0	0	0	0	0	0	0	0	0	0	0	0	0	0	0	0	0		ASV_16S_900	Bacteria	Proteobacteria	Gammaproteobacteria	Xanthomonadales	Xanthomonadaceae	Lysobacter
ASV_16S_901	17	12	0	0	0	10	0	10	9	5	7	0	11	7	0	0	0	6	0	0	0	0	0	0	0	15	0	14	13	7	19	14	11	0	10	0	7	6	6		ASV_16S_901	Bacteria	Proteobacteria	Gammaproteobacteria	NA	NA	NA
ASV_16S_902	16	0	0	0	15	0	0	0	19	0	0	0	0	15	0	0	0	0	0	0	0	0	0	0	0	20	0	17	16	0	12	28	11	11	0	0	9	14	13		ASV_16S_902	Bacteria	Actinobacteriota	Thermoleophilia	Gaiellales	Gaiellaceae	Gaiella
ASV_16S_903	0	0	0	0	0	0	0	0	0	0	0	0	0	0	0	0	0	0	51	68	0	0	48	49	0	0	0	0	0	0	0	0	0	0	0	0	0	0	0		ASV_16S_903	Bacteria	Actinobacteriota	Actinobacteria	Micromonosporales	Micromonosporaceae	Plantactinospora
ASV_16S_904	0	0	0	0	0	0	0	0	0	0	0	86	0	0	0	0	74	0	0	0	55	0	0	0	0	0	0	0	0	0	0	0	0	0	0	0	0	0	0		ASV_16S_904	Bacteria	Proteobacteria	Gammaproteobacteria	Pseudomonadales	Pseudomonadaceae	NA
ASV_16S_905	0	0	0	0	0	0	0	0	0	0	0	0	0	0	0	38	0	0	0	77	0	0	0	26	0	0	74	0	0	0	0	0	0	0	0	0	0	0	0		ASV_16S_905	Bacteria	Actinobacteriota	Actinobacteria	Micromonosporales	Micromonosporaceae	NA
ASV_16S_906	0	0	0	0	0	0	0	0	21	0	0	0	19	20	0	0	0	18	0	0	0	0	0	0	0	0	0	0	16	29	17	22	0	0	18	0	32	0	0		ASV_16S_906	Bacteria	Acidobacteriota	Vicinamibacteria	Vicinamibacterales	NA	NA
ASV_16S_907	36	0	0	0	27	19	0	0	0	0	0	0	0	0	0	0	0	0	0	0	0	0	0	0	0	0	0	0	0	19	30	29	25	0	23	0	0	0	0		ASV_16S_907	Bacteria	Actinobacteriota	Actinobacteria	Corynebacteriales	Mycobacteriaceae	Mycobacterium
ASV_16S_908	19	0	41	0	0	30	45	0	0	0	0	0	0	0	0	0	0	0	0	0	0	31	0	0	0	0	0	0	0	0	0	0	0	11	31	0	0	0	0		ASV_16S_908	Bacteria	Chloroflexi	TK10	NA	NA	NA
ASV_16S_909	0	29	0	0	0	0	0	0	40	0	0	0	0	0	0	0	0	30	0	0	0	0	65	0	0	0	0	0	0	0	0	44	0	0	0	0	0	0	0		ASV_16S_909	Bacteria	Actinobacteriota	Actinobacteria	Micromonosporales	Micromonosporaceae	Luedemannella
ASV_16S_910	0	0	0	0	0	0	29	0	41	0	0	0	0	0	0	0	0	0	0	0	0	0	0	0	0	21	0	25	27	0	0	20	0	14	0	0	0	31	0		ASV_16S_910	Bacteria	Bacteroidota	Bacteroidia	Chitinophagales	Saprospiraceae	NA
ASV_16S_911	0	0	0	0	0	0	0	0	0	0	0	0	0	0	0	0	0	0	0	0	0	0	0	208	0	0	0	0	0	0	0	0	0	0	0	0	0	0	0		ASV_16S_911	Bacteria	Bacteroidota	Bacteroidia	Cytophagales	Spirosomaceae	Dyadobacter
ASV_16S_912	11	0	0	0	13	0	0	0	18	0	10	0	16	10	0	0	0	10	0	0	0	7	13	0	0	0	0	16	9	0	0	14	14	7	0	11	0	12	16		ASV_16S_912	Bacteria	Actinobacteriota	Thermoleophilia	Solirubrobacterales	67-14	NA
ASV_16S_913	21	0	0	12	16	16	15	11	0	0	10	0	0	8	0	0	6	23	0	0	0	15	5	0	0	0	0	14	0	0	19	0	15	0	0	0	0	0	0		ASV_16S_913	Bacteria	Actinobacteriota	Actinobacteria	Corynebacteriales	Mycobacteriaceae	Mycobacterium
ASV_16S_914	11	12	0	10	8	0	14	0	16	0	0	0	0	13	0	0	0	18	0	0	0	0	0	0	0	13	0	17	0	14	15	17	0	0	18	10	0	0	0		ASV_16S_914	Bacteria	Gemmatimonadota	Gemmatimonadetes	Gemmatimonadales	Gemmatimonadaceae	NA
ASV_16S_915	0	0	56	0	0	0	14	0	0	0	10	0	0	0	7	0	10	0	0	0	0	0	0	0	0	0	0	0	0	0	0	0	0	55	0	0	0	54	0		ASV_16S_915	Bacteria	Proteobacteria	Alphaproteobacteria	Micropepsales	Micropepsaceae	NA
ASV_16S_916	0	0	0	0	0	0	0	0	0	0	0	0	0	0	0	0	0	0	0	0	0	0	0	0	0	0	206	0	0	0	0	0	0	0	0	0	0	0	0		ASV_16S_916	Bacteria	Proteobacteria	Alphaproteobacteria	Rhizobiales	Rhizobiaceae	Allorhizobium-Neorhizobium-Pararhizobium-Rhizobium
ASV_16S_917	0	65	0	0	0	0	0	0	0	0	0	0	0	0	0	0	0	0	0	0	0	0	0	0	0	0	0	0	63	0	0	77	0	0	0	0	0	0	0		ASV_16S_917	Bacteria	Acidobacteriota	Vicinamibacteria	Vicinamibacterales	NA	NA
ASV_16S_918	0	16	0	37	0	0	0	11	21	0	0	0	0	0	0	0	0	0	0	0	0	0	0	0	0	0	0	19	0	26	0	31	0	0	25	0	0	19	0		ASV_16S_918	Bacteria	Chloroflexi	Dehalococcoidia	S085	NA	NA
ASV_16S_919	0	9	0	10	0	6	11	0	18	10	7	0	3	14	0	0	4	10	0	0	0	15	0	0	13	11	0	0	8	9	6	7	15	7	8	0	0	3	0		ASV_16S_919	Bacteria	NA	NA	NA	NA	NA
ASV_16S_920	0	0	0	14	15	0	0	0	0	0	0	18	0	0	0	0	0	0	84	8	0	0	56	0	0	0	9	0	0	0	0	0	0	0	0	0	0	0	0		ASV_16S_920	Bacteria	Firmicutes	Bacilli	Paenibacillales	Paenibacillaceae	Paenibacillus
ASV_16S_921	0	0	0	0	0	0	0	36	0	0	0	0	0	0	0	0	0	0	0	0	0	25	0	0	26	0	0	16	17	16	0	24	0	0	0	0	12	19	13		ASV_16S_921	Bacteria	Actinobacteriota	Acidimicrobiia	NA	NA	NA
ASV_16S_922	0	11	0	0	0	0	0	0	0	11	0	31	0	0	0	0	10	8	0	0	20	10	0	0	14	17	0	0	15	0	18	20	12	6	0	0	0	0	0		ASV_16S_922	Bacteria	Bacteroidota	Bacteroidia	Cytophagales	Microscillaceae	Chryseolinea
ASV_16S_923	0	21	0	0	0	0	22	0	0	0	0	14	0	25	0	0	0	25	0	0	11	0	0	0	22	0	0	0	0	0	0	30	14	0	0	0	0	18	0		ASV_16S_923	Bacteria	Proteobacteria	Alphaproteobacteria	Rhodobacterales	Rhodobacteraceae	Amaricoccus
ASV_16S_924	0	0	0	0	0	0	0	0	0	0	0	0	0	0	0	0	0	0	114	0	0	0	88	0	0	0	0	0	0	0	0	0	0	0	0	0	0	0	0		ASV_16S_924	Bacteria	Firmicutes	Bacilli	Bacillales	NA	NA
ASV_16S_925	5	13	7	5	6	0	6	10	6	7	8	2	5	7	4	0	3	8	0	0	0	0	7	0	9	0	0	10	12	8	11	12	13	4	7	6	0	0	0		ASV_16S_925	Bacteria	Chloroflexi	NA	NA	NA	NA
ASV_16S_926	0	0	0	0	0	4	3	0	0	2	5	0	0	0	0	0	143	35	0	0	0	0	0	0	0	9	0	0	0	0	0	0	0	0	0	0	0	0	0		ASV_16S_926	Bacteria	Verrucomicrobiota	Verrucomicrobiae	Verrucomicrobiales	Verrucomicrobiaceae	Roseimicrobium
ASV_16S_927	22	0	0	0	0	0	0	0	0	0	0	0	0	27	0	0	0	0	0	0	0	0	0	0	23	0	0	36	0	0	21	29	0	0	25	0	0	0	17		ASV_16S_927	Bacteria	Actinobacteriota	Thermoleophilia	Gaiellales	Gaiellaceae	Gaiella
ASV_16S_928	0	0	0	0	0	5	0	0	0	0	0	27	0	0	0	0	32	0	0	0	15	0	0	121	0	0	0	0	0	0	0	0	0	0	0	0	0	0	0		ASV_16S_928	Bacteria	Bacteroidota	Bacteroidia	Sphingobacteriales	Sphingobacteriaceae	NA
ASV_16S_929	6	13	10	7	0	0	17	16	0	8	10	0	18	0	0	0	0	0	0	0	0	0	0	0	8	0	0	14	8	7	12	24	0	0	0	0	4	9	8		ASV_16S_929	Bacteria	Verrucomicrobiota	Verrucomicrobiae	Chthoniobacterales	Chthoniobacteraceae	Chthoniobacter
ASV_16S_930	5	10	10	0	8	0	5	0	14	0	14	5	0	0	0	0	10	10	0	0	0	8	0	0	11	11	0	9	8	10	7	10	6	5	11	0	6	0	5		ASV_16S_930	Bacteria	Proteobacteria	Alphaproteobacteria	NA	NA	NA
ASV_16S_931	0	0	0	0	0	0	0	0	0	0	0	0	0	0	0	0	0	0	0	0	0	0	0	0	0	0	0	0	0	0	0	0	0	198	0	0	0	0	0		ASV_16S_931	Bacteria	Proteobacteria	Gammaproteobacteria	Cellvibrionales	Cellvibrionaceae	Cellvibrio
ASV_16S_932	13	7	0	0	0	0	0	14	18	13	0	0	0	0	0	0	0	0	0	0	0	9	0	0	0	0	0	10	16	13	13	17	10	8	0	11	0	15	10		ASV_16S_932	Bacteria	Actinobacteriota	Acidimicrobiia	Microtrichales	Ilumatobacteraceae	NA
ASV_16S_933	30	0	0	0	0	0	23	11	0	0	0	0	0	0	0	0	0	0	0	0	0	0	0	0	0	35	0	0	44	34	19	0	0	0	0	0	0	0	0		ASV_16S_933	Bacteria	Actinobacteriota	Thermoleophilia	Gaiellales	NA	NA
ASV_16S_934	27	22	0	0	0	21	0	25	0	0	0	0	0	21	0	0	0	32	0	0	0	0	0	0	21	0	0	0	27	0	0	0	0	0	0	0	0	0	0		ASV_16S_934	Bacteria	Actinobacteriota	Thermoleophilia	Gaiellales	NA	NA
ASV_16S_935	18	10	0	0	0	0	0	0	0	13	11	0	0	18	0	0	0	14	0	0	0	11	0	0	0	0	0	17	0	12	0	21	0	13	13	12	0	13	0		ASV_16S_935	Bacteria	Proteobacteria	Gammaproteobacteria	Burkholderiales	Nitrosomonadaceae	mle1-7
ASV_16S_936	0	0	19	0	16	0	5	12	0	0	0	0	0	0	0	0	0	9	0	0	0	0	0	0	11	0	0	13	0	0	16	15	10	0	28	20	0	0	22		ASV_16S_936	Bacteria	Actinobacteriota	NA	NA	NA	NA
ASV_16S_937	0	0	17	0	0	0	0	0	0	0	0	0	0	24	0	0	0	0	0	0	0	0	0	0	0	0	0	32	23	36	0	0	22	25	0	0	0	17	0		ASV_16S_937	Bacteria	Acidobacteriota	Holophagae	Subgroup_7	NA	NA
ASV_16S_938	0	0	0	0	0	0	0	0	0	0	0	0	0	0	0	0	0	0	0	195	0	0	0	0	0	0	0	0	0	0	0	0	0	0	0	0	0	0	0		ASV_16S_938	Bacteria	Proteobacteria	Gammaproteobacteria	Burkholderiales	Oxalobacteraceae	NA
ASV_16S_939	0	0	0	0	0	0	0	0	0	34	0	0	0	0	0	0	0	0	0	0	0	31	0	0	0	0	0	30	27	0	0	43	0	0	0	0	0	29	0		ASV_16S_939	Bacteria	Actinobacteriota	Thermoleophilia	Solirubrobacterales	Solirubrobacteraceae	Solirubrobacter
ASV_16S_940	0	0	0	0	0	0	0	0	0	0	0	17	0	0	0	0	25	0	0	11	0	0	0	141	0	0	0	0	0	0	0	0	0	0	0	0	0	0	0		ASV_16S_940	Bacteria	Proteobacteria	Gammaproteobacteria	Burkholderiales	Comamonadaceae	Pseudorhodoferax
ASV_16S_941	0	13	10	0	7	0	8	8	0	0	0	0	9	20	0	0	0	9	0	0	0	0	0	0	9	11	0	0	12	0	14	27	8	0	0	16	7	5	0		ASV_16S_941	Bacteria	Bacteroidota	SJA-28	NA	NA	NA
ASV_16S_942	0	0	44	0	0	0	0	0	0	0	0	0	0	0	0	0	0	33	0	0	0	33	0	0	0	0	0	31	28	0	0	23	0	0	0	0	0	0	0		ASV_16S_942	Bacteria	RCP2-54	NA	NA	NA	NA
ASV_16S_943	0	0	0	0	0	0	0	40	0	0	0	0	0	0	0	0	0	0	0	0	0	45	0	0	0	0	0	0	34	35	0	0	37	0	0	0	0	0	0		ASV_16S_943	Archaea	Crenarchaeota	Nitrososphaeria	Nitrososphaerales	Nitrososphaeraceae	NA
ASV_16S_944	0	0	0	0	0	0	0	0	23	0	0	0	0	21	0	0	0	29	0	0	0	23	0	0	0	27	0	23	22	0	0	23	0	0	0	0	0	0	0		ASV_16S_944	Bacteria	Proteobacteria	Alphaproteobacteria	Rhodobacterales	Rhodobacteraceae	NA
ASV_16S_945	0	0	0	0	0	0	0	0	0	0	0	36	0	0	0	0	44	0	0	0	101	0	10	0	0	0	0	0	0	0	0	0	0	0	0	0	0	0	0		ASV_16S_945	Bacteria	Proteobacteria	Gammaproteobacteria	Pseudomonadales	Pseudomonadaceae	Pseudomonas
ASV_16S_946	17	0	21	0	0	0	0	0	19	0	0	0	0	16	0	0	0	20	0	0	0	0	0	0	0	0	0	12	0	0	19	29	0	0	17	0	0	0	19		ASV_16S_946	Bacteria	Actinobacteriota	Thermoleophilia	Gaiellales	Gaiellaceae	Gaiella
ASV_16S_947	8	12	0	6	15	11	10	14	9	13	0	0	0	0	0	0	0	0	12	0	0	0	0	0	11	0	0	21	17	0	14	0	0	6	10	0	0	0	0		ASV_16S_947	Bacteria	Actinobacteriota	Acidimicrobiia	IMCC26256	NA	NA
ASV_16S_948	0	0	0	16	0	0	24	0	0	0	0	0	0	0	0	0	0	0	0	0	0	0	0	0	24	23	0	0	0	22	0	19	33	0	0	16	0	12	0		ASV_16S_948	Bacteria	Acidobacteriota	Vicinamibacteria	Vicinamibacterales	NA	NA
ASV_16S_949	0	0	0	0	0	0	0	0	0	0	0	53	0	0	0	0	91	0	0	0	45	0	0	0	0	0	0	0	0	0	0	0	0	0	0	0	0	0	0		ASV_16S_949	Bacteria	Actinobacteriota	Actinobacteria	Streptomycetales	Streptomycetaceae	Streptomyces
ASV_16S_950	0	0	0	0	0	0	0	0	0	0	0	50	0	0	0	0	54	0	0	0	85	0	0	0	0	0	0	0	0	0	0	0	0	0	0	0	0	0	0		ASV_16S_950	Bacteria	Proteobacteria	Gammaproteobacteria	Xanthomonadales	Xanthomonadaceae	Pseudoxanthomonas
ASV_16S_951	0	0	0	0	0	0	0	0	0	0	0	0	0	0	0	0	0	0	0	189	0	0	0	0	0	0	0	0	0	0	0	0	0	0	0	0	0	0	0		ASV_16S_951	Bacteria	Proteobacteria	Gammaproteobacteria	Pseudomonadales	Pseudomonadaceae	Pseudomonas
ASV_16S_952	16	8	0	0	0	0	0	0	0	0	0	20	14	9	0	0	24	14	0	0	14	13	0	0	0	0	0	15	0	0	0	14	10	0	0	0	0	0	17		ASV_16S_952	Bacteria	Planctomycetota	Planctomycetes	Gemmatales	Gemmataceae	NA
ASV_16S_953	12	0	13	0	13	0	0	0	7	16	13	0	0	14	0	0	0	12	0	0	0	15	11	0	6	0	0	14	10	0	0	13	0	0	0	0	0	11	8		ASV_16S_953	Bacteria	Chloroflexi	Chloroflexia	Thermomicrobiales	JG30-KF-CM45	NA
ASV_16S_954	36	28	0	26	0	0	0	21	0	0	0	0	19	0	0	0	12	0	0	0	0	0	0	0	0	0	0	0	0	0	0	45	0	0	0	0	0	0	0		ASV_16S_954	Bacteria	Acidobacteriota	Subgroup_11	NA	NA	NA
ASV_16S_955	20	0	16	0	15	0	0	0	17	0	0	0	0	0	0	0	0	0	0	0	0	16	13	0	22	0	0	19	0	0	0	25	0	0	17	0	0	7	0		ASV_16S_955	Bacteria	Actinobacteriota	Thermoleophilia	Solirubrobacterales	67-14	NA
ASV_16S_956	0	0	0	0	0	0	0	0	0	0	0	0	0	0	0	0	19	0	0	0	152	0	0	0	0	0	0	0	0	0	0	0	0	0	0	16	0	0	0		ASV_16S_956	Bacteria	Verrucomicrobiota	Verrucomicrobiae	Opitutales	Opitutaceae	Opitutus
ASV_16S_957	32	0	26	0	0	0	0	16	0	20	0	0	0	0	0	0	0	29	0	0	0	0	0	0	0	0	0	0	0	0	25	23	0	0	0	15	0	0	0		ASV_16S_957	Bacteria	Desulfobacterota	NA	NA	NA	NA
ASV_16S_958	15	9	0	0	0	12	9	9	8	0	12	0	0	7	12	0	0	15	0	0	0	0	0	0	0	9	0	0	11	0	18	7	9	9	0	9	6	0	0		ASV_16S_958	Bacteria	Bacteroidota	Bacteroidia	Chitinophagales	Chitinophagaceae	Aurantisolimonas
ASV_16S_959	0	47	0	0	0	0	0	23	0	0	30	0	0	0	0	0	0	0	0	0	0	0	0	0	0	11	0	37	10	0	0	0	0	28	0	0	0	0	0		ASV_16S_959	Bacteria	Bdellovibrionota	Oligoflexia	0319-6G20	NA	NA
ASV_16S_960	0	0	12	0	0	0	21	0	19	11	0	0	27	0	0	0	0	0	0	0	0	0	0	0	0	0	0	17	0	0	0	27	11	18	23	0	0	0	0		ASV_16S_960	Bacteria	Acidobacteriota	Blastocatellia	Pyrinomonadales	Pyrinomonadaceae	RB41
ASV_16S_961	0	0	0	0	0	0	0	0	7	0	0	0	0	23	0	0	0	0	71	0	0	10	69	0	0	0	0	0	6	0	0	0	0	0	0	0	0	0	0		ASV_16S_961	Bacteria	Firmicutes	Bacilli	Paenibacillales	Paenibacillaceae	Paenibacillus
ASV_16S_962	0	0	0	0	16	0	0	11	21	0	19	0	0	12	0	0	0	0	0	0	0	15	0	0	0	14	0	29	0	0	0	22	0	0	15	0	0	0	11		ASV_16S_962	Bacteria	Proteobacteria	Alphaproteobacteria	Tistrellales	Geminicoccaceae	Candidatus_Alysiosphaera
ASV_16S_963	0	12	0	0	0	19	10	18	17	0	0	13	0	9	0	0	0	9	0	0	0	16	0	0	16	16	0	0	0	0	0	18	0	10	0	0	0	0	0		ASV_16S_963	Bacteria	Planctomycetota	Planctomycetes	Gemmatales	Gemmataceae	NA
ASV_16S_964	0	5	0	0	0	0	10	10	0	13	19	0	0	0	0	0	8	10	0	0	0	10	0	0	14	0	0	10	12	10	5	9	9	0	8	8	0	0	13		ASV_16S_964	Bacteria	Bacteroidota	Bacteroidia	Chitinophagales	Chitinophagaceae	NA
ASV_16S_965	0	0	0	0	0	0	0	0	0	0	0	0	0	0	0	0	0	0	0	0	0	0	0	0	0	0	0	0	0	0	0	0	0	83	0	0	0	100	0		ASV_16S_965	Bacteria	Proteobacteria	Gammaproteobacteria	Cellvibrionales	Cellvibrionaceae	Cellvibrio
ASV_16S_966	18	19	0	0	0	0	0	0	0	18	0	0	0	0	0	0	0	0	0	0	0	14	0	0	0	0	0	15	21	0	20	37	0	20	0	0	0	0	0		ASV_16S_966	Bacteria	Proteobacteria	Gammaproteobacteria	Burkholderiales	Comamonadaceae	NA
ASV_16S_967	0	0	8	0	14	0	0	0	21	0	0	0	0	25	0	0	0	21	0	0	0	20	0	0	18	0	0	10	0	13	0	20	0	0	12	0	0	0	0		ASV_16S_967	Bacteria	Entotheonellaeota	Entotheonellia	Entotheonellales	Entotheonellaceae	NA
ASV_16S_968	0	0	0	0	0	0	0	0	0	0	0	93	0	0	0	0	33	0	0	0	19	0	0	37	0	0	0	0	0	0	0	0	0	0	0	0	0	0	0		ASV_16S_968	Bacteria	Bacteroidota	Bacteroidia	Cytophagales	Spirosomaceae	Dyadobacter
ASV_16S_969	0	0	0	0	0	0	0	0	0	0	0	16	0	0	0	0	102	0	0	0	12	0	0	52	0	0	0	0	0	0	0	0	0	0	0	0	0	0	0		ASV_16S_969	Bacteria	Bacteroidota	Bacteroidia	Chitinophagales	Chitinophagaceae	Pseudoflavitalea
ASV_16S_970	0	0	0	0	0	0	0	0	0	0	0	0	0	11	0	0	0	0	90	11	0	0	53	0	0	0	0	0	0	0	0	17	0	0	0	0	0	0	0		ASV_16S_970	Bacteria	Firmicutes	Bacilli	Thermoactinomycetales	Thermoactinomycetaceae	Thermoflavimicrobium
ASV_16S_971	11	0	0	8	0	0	0	0	0	0	12	0	20	0	0	0	0	17	0	0	0	16	0	0	20	0	0	0	18	0	21	20	0	0	18	0	0	0	0		ASV_16S_971	Bacteria	Actinobacteriota	Actinobacteria	Propionibacteriales	Nocardioidaceae	Nocardioides
ASV_16S_972	0	0	0	11	10	0	0	0	20	0	20	0	0	0	0	0	0	0	0	0	0	16	0	0	0	14	0	10	26	0	21	7	12	14	0	0	0	0	0		ASV_16S_972	Bacteria	Verrucomicrobiota	Verrucomicrobiae	Pedosphaerales	Pedosphaeraceae	ADurb.Bin063-1
ASV_16S_973	0	0	0	0	0	0	0	0	0	0	0	0	0	0	0	0	0	0	0	0	0	0	0	181	0	0	0	0	0	0	0	0	0	0	0	0	0	0	0		ASV_16S_973	Bacteria	Actinobacteriota	Actinobacteria	Micrococcales	Promicromonosporaceae	Promicromonospora
ASV_16S_974	24	0	6	0	16	9	21	0	7	0	0	0	18	13	0	0	0	0	0	0	0	10	0	0	9	15	0	8	0	0	0	12	0	0	0	0	0	0	12		ASV_16S_974	Bacteria	Verrucomicrobiota	Verrucomicrobiae	Pedosphaerales	Pedosphaeraceae	NA
ASV_16S_975	0	0	0	0	0	4	9	7	0	0	0	0	13	13	0	0	0	0	0	0	0	15	0	0	7	0	0	9	16	13	14	17	12	0	0	8	0	12	11		ASV_16S_975	Bacteria	Planctomycetota	Pla3_lineage	NA	NA	NA
ASV_16S_976	28	0	0	0	0	22	19	0	0	24	0	0	0	24	0	0	0	0	0	0	0	0	0	0	0	18	0	23	0	0	0	0	0	0	0	0	0	0	21		ASV_16S_976	Bacteria	Actinobacteriota	Thermoleophilia	Gaiellales	NA	NA
ASV_16S_977	17	14	0	10	0	0	0	0	0	0	0	0	0	0	0	0	0	11	0	0	0	11	0	0	9	20	0	8	10	12	12	17	8	0	0	12	0	8	0		ASV_16S_977	Bacteria	Planctomycetota	Planctomycetes	Pirellulales	Pirellulaceae	Pirellula
ASV_16S_978	6	7	5	9	3	0	6	0	16	7	0	0	0	6	0	0	0	8	0	0	0	18	0	0	8	7	0	5	8	9	5	11	4	5	8	9	5	0	4		ASV_16S_978	Bacteria	NA	NA	NA	NA	NA
ASV_16S_979	9	6	16	9	6	0	8	7	0	6	0	0	0	11	0	0	0	0	0	0	0	0	0	0	0	13	0	13	8	9	12	14	8	10	0	5	0	0	8		ASV_16S_979	Bacteria	Acidobacteriota	Vicinamibacteria	Vicinamibacterales	NA	NA
ASV_16S_980	8	10	6	0	10	0	12	11	6	0	9	0	9	9	4	0	0	0	0	0	0	4	0	0	6	0	0	11	16	9	3	11	7	0	7	0	0	0	10		ASV_16S_980	Bacteria	Bacteroidota	Bacteroidia	Sphingobacteriales	NA	NA
ASV_16S_981	0	0	0	0	101	0	0	0	0	0	0	26	7	0	0	0	17	0	0	0	17	0	0	0	0	0	0	0	0	0	0	10	0	0	0	0	0	0	0		ASV_16S_981	Bacteria	Proteobacteria	Alphaproteobacteria	Rhizobiales	Rhizobiaceae	Ensifer
ASV_16S_982	0	0	0	0	0	0	0	14	0	0	0	0	0	36	0	0	0	0	33	0	0	0	42	0	0	25	0	0	0	0	0	28	0	0	0	0	0	0	0		ASV_16S_982	Bacteria	Firmicutes	Bacilli	Paenibacillales	Paenibacillaceae	Paenibacillus
ASV_16S_983	0	31	44	0	0	0	0	35	0	0	0	0	0	0	0	0	0	0	0	0	0	0	0	0	0	0	0	30	0	0	0	37	0	0	0	0	0	0	0		ASV_16S_983	Bacteria	Actinobacteriota	Thermoleophilia	Solirubrobacterales	NA	NA
ASV_16S_984	0	0	0	0	0	0	17	10	26	0	10	0	0	0	0	0	0	14	0	0	0	8	0	0	10	0	0	11	13	0	12	17	0	10	19	0	0	0	0		ASV_16S_984	Bacteria	Verrucomicrobiota	Verrucomicrobiae	Pedosphaerales	Pedosphaeraceae	NA
ASV_16S_985	0	0	0	0	0	0	0	0	0	29	0	0	0	0	0	0	0	0	0	0	0	0	0	0	0	0	0	42	36	0	30	0	0	0	0	0	0	40	0		ASV_16S_985	Bacteria	Chloroflexi	KD4-96	NA	NA	NA
ASV_16S_986	13	0	0	0	6	10	0	0	9	4	12	0	0	14	0	0	0	21	0	0	0	0	0	0	0	11	0	17	0	15	11	16	7	0	0	0	0	9	0		ASV_16S_986	Bacteria	Verrucomicrobiota	Verrucomicrobiae	Opitutales	Opitutaceae	Opitutus
ASV_16S_987	0	0	0	0	0	10	11	0	10	12	0	0	0	26	0	0	0	0	0	0	0	0	0	0	22	0	0	0	11	28	0	27	6	0	0	0	0	12	0		ASV_16S_987	Bacteria	Acidobacteriota	Vicinamibacteria	Vicinamibacterales	Vicinamibacteraceae	NA
ASV_16S_988	0	0	0	0	0	0	0	30	0	0	24	0	0	0	0	0	0	29	0	5	0	0	0	0	0	0	0	37	0	22	0	28	0	0	0	0	0	0	0		ASV_16S_988	Bacteria	Myxococcota	Polyangia	Haliangiales	Haliangiaceae	Haliangium
ASV_16S_989	0	13	0	0	9	11	0	11	15	0	0	8	0	0	0	0	0	0	0	0	0	0	0	0	10	0	0	9	9	0	14	22	0	0	14	0	11	17	0		ASV_16S_989	Bacteria	NB1-j	NA	NA	NA	NA
ASV_16S_990	0	0	0	0	0	0	0	0	0	0	53	42	0	0	0	0	0	0	0	41	29	0	0	8	0	0	0	0	0	0	0	0	0	0	0	0	0	0	0		ASV_16S_990	Bacteria	Proteobacteria	Gammaproteobacteria	Xanthomonadales	Xanthomonadaceae	NA
ASV_16S_991	10	0	18	0	0	13	0	0	0	12	0	11	18	0	0	0	0	27	0	0	8	0	0	0	0	0	0	0	13	17	0	0	15	0	0	0	0	10	0		ASV_16S_991	Bacteria	Proteobacteria	Alphaproteobacteria	Tistrellales	Geminicoccaceae	Candidatus_Alysiosphaera
ASV_16S_992	0	0	0	0	0	0	0	23	0	0	0	0	0	40	0	0	0	0	0	0	0	0	0	0	0	0	0	0	0	52	0	23	34	0	0	0	0	0	0		ASV_16S_992	Bacteria	Acidobacteriota	Vicinamibacteria	Vicinamibacterales	Vicinamibacteraceae	NA
ASV_16S_993	22	0	0	0	21	0	0	0	0	19	0	0	0	24	0	0	19	0	0	0	0	0	0	0	0	0	0	0	0	0	20	17	16	0	0	0	13	0	0		ASV_16S_993	Bacteria	Bacteroidota	Bacteroidia	Chitinophagales	Chitinophagaceae	Parasegetibacter
ASV_16S_994	18	11	11	0	0	7	0	0	9	10	11	0	0	0	0	0	0	0	0	0	0	15	0	0	0	10	0	7	14	0	14	13	0	0	16	0	0	5	0		ASV_16S_994	Bacteria	Actinobacteriota	Thermoleophilia	Gaiellales	NA	NA
ASV_16S_995	0	0	0	35	0	0	0	0	41	0	0	0	0	0	0	0	0	0	0	0	0	0	0	0	0	0	0	52	0	0	0	43	0	0	0	0	0	0	0		ASV_16S_995	Bacteria	Acidobacteriota	Vicinamibacteria	Vicinamibacterales	Vicinamibacteraceae	NA
ASV_16S_996	0	0	0	22	0	14	0	0	23	0	0	0	0	0	0	0	0	28	0	0	0	32	0	0	0	0	0	0	0	0	0	33	0	0	0	0	0	19	0		ASV_16S_996	Bacteria	Actinobacteriota	Thermoleophilia	Gaiellales	NA	NA
ASV_16S_997	0	0	0	0	0	0	0	0	0	0	0	134	0	0	0	0	37	0	0	0	0	0	0	0	0	0	0	0	0	0	0	0	0	0	0	0	0	0	0		ASV_16S_997	Bacteria	Verrucomicrobiota	Verrucomicrobiae	Chthoniobacterales	Chthoniobacteraceae	Chthoniobacter
ASV_16S_998	0	0	0	0	0	0	0	0	0	0	0	18	0	0	0	0	0	0	0	41	0	0	0	112	0	0	0	0	0	0	0	0	0	0	0	0	0	0	0		ASV_16S_998	Bacteria	Proteobacteria	Alphaproteobacteria	Rhizobiales	Rhizobiaceae	NA
ASV_16S_999	0	0	0	0	0	0	0	0	0	0	0	12	0	0	0	0	17	0	0	0	20	0	0	122	0	0	0	0	0	0	0	0	0	0	0	0	0	0	0		ASV_16S_999	Bacteria	Bacteroidota	Bacteroidia	Sphingobacteriales	Sphingobacteriaceae	Pedobacter
ASV_16S_1000	0	17	0	0	0	0	0	0	0	0	4	0	0	10	0	0	0	0	0	0	0	11	0	0	17	6	0	0	18	0	0	21	19	14	0	19	8	6	0		ASV_16S_1000	Bacteria	Actinobacteriota	Thermoleophilia	Solirubrobacterales	Solirubrobacteraceae	Conexibacter
ASV_16S_1001	0	8	14	0	0	0	0	0	18	0	0	0	0	0	0	0	0	33	0	0	0	0	0	0	0	0	0	28	0	0	0	27	0	0	22	0	20	0	0		ASV_16S_1001	Bacteria	Chloroflexi	Dehalococcoidia	S085	NA	NA
ASV_16S_1002	0	0	14	0	0	0	0	17	0	18	0	0	0	15	0	0	0	0	0	0	0	19	0	0	14	8	0	17	22	14	0	0	0	0	0	0	11	0	0		ASV_16S_1002	Bacteria	Actinobacteriota	Thermoleophilia	Gaiellales	NA	NA
ASV_16S_1003	16	0	0	0	0	0	0	0	0	0	0	0	0	0	0	0	0	0	66	0	0	11	75	0	0	0	0	0	0	0	0	0	0	0	0	0	0	0	0		ASV_16S_1003	Bacteria	Firmicutes	Bacilli	Bacillales	Planococcaceae	Lysinibacillus
ASV_16S_1004	7	11	13	9	0	10	0	0	13	12	11	0	13	17	0	0	0	0	0	0	0	5	0	0	0	0	0	11	0	0	10	0	0	0	0	10	0	10	5		ASV_16S_1004	Bacteria	Myxococcota	Polyangia	Polyangiales	Sandaracinaceae	NA
ASV_16S_1005	0	20	0	0	0	0	23	0	15	0	0	0	0	21	0	0	0	0	0	0	0	0	0	0	0	15	0	0	22	0	12	0	0	0	0	0	0	0	39		ASV_16S_1005	Bacteria	Chloroflexi	Dehalococcoidia	S085	NA	NA
ASV_16S_1006	0	14	0	0	0	0	0	0	0	0	0	0	0	0	0	0	0	0	49	0	0	9	53	0	7	0	12	0	12	0	0	10	0	0	0	0	0	0	0		ASV_16S_1006	Bacteria	Firmicutes	Bacilli	Bacillales	NA	NA
ASV_16S_1007	0	0	0	26	0	0	0	20	0	0	0	17	0	0	0	0	0	0	0	0	0	0	0	0	18	0	0	0	0	0	19	34	0	0	20	0	0	12	0		ASV_16S_1007	Bacteria	Proteobacteria	Alphaproteobacteria	Rhizobiales	Hyphomicrobiaceae	Pedomicrobium
ASV_16S_1008	0	0	0	0	0	0	25	0	0	0	0	0	0	0	0	0	0	30	0	0	0	0	0	0	0	0	0	24	0	0	0	37	20	0	0	0	0	0	30		ASV_16S_1008	Bacteria	Actinobacteriota	Actinobacteria	Propionibacteriales	Nocardioidaceae	Nocardioides
ASV_16S_1009	0	0	0	0	0	0	0	0	0	0	0	0	0	0	0	22	0	0	0	111	0	0	0	33	0	0	0	0	0	0	0	0	0	0	0	0	0	0	0		ASV_16S_1009	Bacteria	Actinobacteriota	Actinobacteria	Micrococcales	Microbacteriaceae	Agromyces
ASV_16S_1010	21	5	0	0	15	7	0	13	0	14	10	0	0	0	0	0	0	0	0	0	0	0	0	0	0	0	0	0	0	0	13	20	0	0	0	13	13	0	21		ASV_16S_1010	Bacteria	Actinobacteriota	Actinobacteria	Micrococcales	Microbacteriaceae	Agromyces
ASV_16S_1011	18	0	0	0	15	15	22	20	0	0	0	0	0	0	0	0	0	0	0	0	0	27	0	0	0	0	0	0	20	0	28	0	0	0	0	0	0	0	0		ASV_16S_1011	Bacteria	Planctomycetota	Planctomycetes	Pirellulales	Pirellulaceae	Pirellula
ASV_16S_1012	0	11	13	5	6	5	0	0	0	0	0	0	6	4	0	0	0	11	0	0	0	11	0	0	11	10	0	5	4	16	0	12	0	6	5	6	8	10	0		ASV_16S_1012	Bacteria	Chloroflexi	NA	NA	NA	NA
ASV_16S_1013	0	0	0	0	0	22	0	0	0	30	0	0	22	29	0	0	16	0	0	0	0	0	0	0	0	0	0	0	0	27	0	0	0	0	0	0	0	19	0		ASV_16S_1013	Bacteria	Bacteroidota	Bacteroidia	Chitinophagales	Chitinophagaceae	Ferruginibacter
ASV_16S_1014	0	0	0	0	0	0	0	0	37	0	0	0	0	0	0	0	0	0	0	0	0	0	0	0	0	0	0	48	0	0	0	80	0	0	0	0	0	0	0		ASV_16S_1014	Bacteria	Actinobacteriota	Thermoleophilia	Solirubrobacterales	Solirubrobacteraceae	Solirubrobacter
ASV_16S_1015	0	0	0	0	0	0	0	0	16	0	16	0	8	12	0	0	0	30	0	0	0	6	0	0	0	0	0	21	0	7	0	10	20	0	9	10	0	0	0		ASV_16S_1015	Bacteria	NB1-j	NA	NA	NA	NA
ASV_16S_1016	35	0	0	0	0	0	0	0	0	21	16	0	0	0	0	0	0	32	0	0	0	0	0	0	0	28	0	0	32	0	0	0	0	0	0	0	0	0	0		ASV_16S_1016	Bacteria	Acidobacteriota	Blastocatellia	Pyrinomonadales	Pyrinomonadaceae	RB41
ASV_16S_1017	25	15	0	0	12	0	0	24	21	0	0	0	14	0	0	0	0	0	0	0	0	0	0	0	16	19	0	0	0	0	0	18	0	0	0	0	0	0	0		ASV_16S_1017	Bacteria	Acidobacteriota	Vicinamibacteria	Vicinamibacterales	Vicinamibacteraceae	NA
ASV_16S_1018	0	14	72	0	0	0	0	0	0	0	0	0	0	0	0	0	0	0	0	0	0	0	0	0	0	0	0	0	0	0	0	0	0	41	0	0	0	37	0		ASV_16S_1018	Bacteria	Bacteroidota	Bacteroidia	Flavobacteriales	Flavobacteriaceae	Flavobacterium
ASV_16S_1019	0	0	0	0	0	0	0	0	0	0	0	0	0	0	0	88	0	0	0	0	0	0	0	76	0	0	0	0	0	0	0	0	0	0	0	0	0	0	0		ASV_16S_1019	Bacteria	Actinobacteriota	Actinobacteria	Corynebacteriales	Mycobacteriaceae	Mycobacterium
ASV_16S_1020	13	0	0	0	0	0	0	7	0	0	0	0	0	12	12	0	0	20	2	0	0	15	0	0	17	11	0	0	0	12	15	19	0	0	8	0	0	0	0		ASV_16S_1020	Bacteria	Planctomycetota	Planctomycetes	Pirellulales	Pirellulaceae	NA
ASV_16S_1021	0	0	0	0	0	34	0	0	0	0	0	0	0	36	0	0	0	0	0	0	0	0	0	0	0	0	0	33	0	0	0	0	15	0	45	0	0	0	0		ASV_16S_1021	Bacteria	Actinobacteriota	Thermoleophilia	Gaiellales	NA	NA
ASV_16S_1022	0	0	0	0	0	9	0	0	0	0	0	126	0	0	0	0	28	0	0	0	0	0	0	0	0	0	0	0	0	0	0	0	0	0	0	0	0	0	0		ASV_16S_1022	Bacteria	Verrucomicrobiota	Verrucomicrobiae	Chthoniobacterales	Chthoniobacteraceae	Chthoniobacter
ASV_16S_1023	0	0	0	0	0	0	0	0	55	0	0	0	0	38	0	0	0	0	0	0	0	0	0	0	0	0	0	41	0	0	29	0	0	0	0	0	0	0	0		ASV_16S_1023	Bacteria	Actinobacteriota	Acidimicrobiia	Microtrichales	NA	NA
ASV_16S_1024	0	0	0	0	0	0	0	0	0	0	7	0	0	0	0	0	0	0	86	0	0	0	63	0	0	0	7	0	0	0	0	0	0	0	0	0	0	0	0		ASV_16S_1024	Bacteria	Firmicutes	Bacilli	Bacillales	Bacillaceae	Bacillus
ASV_16S_1025	0	0	0	0	0	0	0	0	0	0	0	0	0	0	0	0	0	0	75	11	0	0	77	0	0	0	0	0	0	0	0	0	0	0	0	0	0	0	0		ASV_16S_1025	Bacteria	Actinobacteriota	Actinobacteria	Micromonosporales	Micromonosporaceae	Salinispora
ASV_16S_1026	14	0	16	0	0	16	16	0	0	0	0	0	0	0	10	0	0	18	0	0	0	0	0	0	0	0	0	14	17	0	24	17	0	0	0	0	0	0	0		ASV_16S_1026	Bacteria	Verrucomicrobiota	Verrucomicrobiae	Chthoniobacterales	Chthoniobacteraceae	Candidatus_Udaeobacter
ASV_16S_1027	9	0	0	0	16	11	0	16	0	0	12	0	8	0	0	0	0	0	0	0	0	0	0	0	12	0	0	21	0	0	12	16	0	6	0	12	0	0	11		ASV_16S_1027	Bacteria	Actinobacteriota	Actinobacteria	Micrococcales	Cellulomonadaceae	Pseudactinotalea
ASV_16S_1028	9	8	0	12	0	0	0	13	0	12	0	0	13	0	0	0	0	0	0	0	0	7	0	0	11	0	0	13	10	0	0	12	15	7	0	11	9	0	0		ASV_16S_1028	Bacteria	Actinobacteriota	NA	NA	NA	NA
ASV_16S_1029	0	16	0	0	0	0	11	16	22	0	0	0	0	0	0	0	0	0	0	0	0	0	0	0	13	17	0	29	0	0	0	16	0	0	22	0	0	0	0		ASV_16S_1029	Bacteria	Actinobacteriota	Thermoleophilia	Gaiellales	NA	NA
ASV_16S_1030	24	25	0	0	10	0	0	0	19	0	0	0	0	18	0	0	0	0	0	0	0	0	0	0	0	0	0	18	0	0	16	31	0	0	0	0	0	0	0		ASV_16S_1030	Bacteria	Proteobacteria	Alphaproteobacteria	Rhizobiales	Xanthobacteraceae	NA
ASV_16S_1031	0	11	0	0	0	10	0	0	31	0	18	5	0	13	0	7	10	12	0	0	0	0	6	0	0	0	0	11	0	0	0	8	0	0	0	0	8	11	0		ASV_16S_1031	Bacteria	Acidobacteriota	Blastocatellia	2022-11-24	NA	NA
ASV_16S_1032	0	13	6	7	0	0	11	7	0	11	17	0	0	0	0	0	0	0	0	0	0	0	0	0	13	0	0	14	15	11	0	17	0	8	0	0	0	0	10		ASV_16S_1032	Bacteria	Planctomycetota	Planctomycetes	Gemmatales	Gemmataceae	NA
ASV_16S_1033	0	8	5	0	0	8	0	7	8	5	0	0	5	4	0	0	0	6	0	0	0	7	0	0	8	0	0	5	12	16	13	7	8	0	12	6	0	0	10		ASV_16S_1033	Bacteria	NA	NA	NA	NA	NA
ASV_16S_1034	0	0	76	0	0	0	0	0	0	0	0	0	0	0	0	0	0	0	0	0	0	0	0	0	0	0	0	0	0	0	0	0	0	84	0	0	0	0	0		ASV_16S_1034	Bacteria	Proteobacteria	Gammaproteobacteria	Cellvibrionales	Cellvibrionaceae	Cellvibrio
ASV_16S_1035	0	0	27	0	29	20	0	0	0	25	0	0	0	33	0	0	0	0	0	0	0	0	0	0	0	0	0	0	0	0	26	0	0	0	0	0	0	0	0		ASV_16S_1035	Bacteria	Actinobacteriota	Acidimicrobiia	IMCC26256	NA	NA
ASV_16S_1036	0	0	9	11	0	17	0	10	13	0	0	0	12	0	0	0	0	12	0	0	0	11	0	0	0	8	0	11	0	0	0	16	0	0	0	10	9	11	0		ASV_16S_1036	Bacteria	Bacteroidota	Bacteroidia	Sphingobacteriales	KD3-93	NA
ASV_16S_1037	7	0	0	0	0	0	0	0	0	0	10	35	0	0	0	0	16	0	0	0	65	0	0	23	0	0	0	3	0	0	0	0	0	0	0	0	0	0	0		ASV_16S_1037	Bacteria	Bacteroidota	Bacteroidia	Cytophagales	Spirosomaceae	Dyadobacter
ASV_16S_1038	0	0	27	0	0	0	26	0	0	0	0	0	40	0	0	0	0	0	0	0	0	0	0	0	0	28	0	0	0	0	0	0	0	38	0	0	0	0	0		ASV_16S_1038	Bacteria	Acidobacteriota	Subgroup_5	NA	NA	NA
ASV_16S_1039	0	0	0	0	0	0	0	0	0	0	0	0	0	0	8	89	0	0	0	26	0	0	0	35	0	0	0	0	0	0	0	0	0	0	0	0	0	0	0		ASV_16S_1039	Bacteria	Proteobacteria	Alphaproteobacteria	Acetobacterales	Acetobacteraceae	Roseomonas
ASV_16S_1040	45	0	0	0	0	0	20	0	0	0	27	0	0	0	0	0	0	0	0	0	0	0	0	0	0	0	0	0	0	0	33	0	0	0	0	32	0	0	0		ASV_16S_1040	Bacteria	Actinobacteriota	Thermoleophilia	Solirubrobacterales	67-14	NA
ASV_16S_1041	11	0	25	10	0	0	0	0	0	0	24	10	0	27	0	0	0	28	0	0	0	0	0	0	0	0	0	0	0	0	0	22	0	0	0	0	0	0	0		ASV_16S_1041	Bacteria	Proteobacteria	Alphaproteobacteria	Rhizobiales	Rhizobiales_Incertae_Sedis	Bauldia
ASV_16S_1042	0	0	0	0	0	0	0	0	0	0	0	0	0	0	0	0	68	0	0	0	89	0	0	0	0	0	0	0	0	0	0	0	0	0	0	0	0	0	0		ASV_16S_1042	Bacteria	Actinobacteriota	Actinobacteria	NA	NA	NA
ASV_16S_1043	0	0	0	0	0	0	0	0	0	0	0	0	0	0	0	0	0	0	0	0	0	0	0	0	0	0	0	0	0	0	0	0	0	38	0	0	0	119	0		ASV_16S_1043	Bacteria	Firmicutes	Bacilli	Paenibacillales	Paenibacillaceae	Paenibacillus
ASV_16S_1044	0	0	0	0	0	0	10	11	8	11	7	0	11	0	0	0	0	0	0	0	0	12	0	0	13	0	0	0	16	13	9	9	5	0	0	0	0	14	7		ASV_16S_1044	Bacteria	Planctomycetota	Planctomycetes	Gemmatales	Gemmataceae	Fimbriiglobus
ASV_16S_1045	8	9	9	0	0	0	0	7	9	8	0	0	9	8	0	0	5	11	2	0	0	9	6	0	0	0	0	0	0	0	14	10	10	7	7	3	4	0	0		ASV_16S_1045	Bacteria	Armatimonadota	NA	NA	NA	NA
ASV_16S_1046	0	0	0	0	12	12	0	0	0	14	13	0	0	0	0	0	12	23	0	0	0	0	0	0	0	16	0	0	0	0	16	12	0	0	9	16	0	0	0		ASV_16S_1046	Bacteria	Proteobacteria	Gammaproteobacteria	CCD24	NA	NA
ASV_16S_1047	0	0	0	0	0	0	0	0	0	0	0	0	0	0	0	0	0	0	98	0	0	0	57	0	0	0	0	0	0	0	0	0	0	0	0	0	0	0	0		ASV_16S_1047	Bacteria	Firmicutes	Bacilli	Bacillales	NA	NA
ASV_16S_1048	0	0	0	0	0	0	0	0	0	0	0	0	0	0	0	0	0	0	0	0	0	0	0	155	0	0	0	0	0	0	0	0	0	0	0	0	0	0	0		ASV_16S_1048	Bacteria	Actinobacteriota	Actinobacteria	Micrococcales	Promicromonosporaceae	Promicromonospora
ASV_16S_1049	33	72	27	0	0	22	0	0	0	0	0	0	0	0	0	0	0	0	0	0	0	0	0	0	0	0	0	0	0	0	0	0	0	0	0	0	0	0	0		ASV_16S_1049	Bacteria	Actinobacteriota	Actinobacteria	Streptomycetales	Streptomycetaceae	Kitasatospora
ASV_16S_1050	0	0	0	0	0	0	0	0	0	0	21	0	0	0	0	0	0	0	0	133	0	0	0	0	0	0	0	0	0	0	0	0	0	0	0	0	0	0	0		ASV_16S_1050	Bacteria	Firmicutes	Bacilli	Paenibacillales	Paenibacillaceae	Paenibacillus
ASV_16S_1051	0	0	0	0	0	0	0	0	0	0	0	0	0	0	0	30	0	0	0	24	0	0	0	0	0	0	100	0	0	0	0	0	0	0	0	0	0	0	0		ASV_16S_1051	Bacteria	Firmicutes	Bacilli	Paenibacillales	Paenibacillaceae	Paenibacillus
ASV_16S_1052	0	0	0	0	16	0	0	0	0	0	0	0	20	0	0	0	0	0	0	0	0	0	0	0	0	0	0	18	0	25	47	27	0	0	0	0	0	0	0		ASV_16S_1052	Bacteria	Acidobacteriota	Vicinamibacteria	Vicinamibacterales	Vicinamibacteraceae	NA
ASV_16S_1053	0	0	0	0	0	0	0	0	0	0	0	91	0	0	0	0	24	0	0	0	38	0	0	0	0	0	0	0	0	0	0	0	0	0	0	0	0	0	0		ASV_16S_1053	Bacteria	Bacteroidota	Bacteroidia	Chitinophagales	Chitinophagaceae	Chitinophaga
ASV_16S_1054	16	0	0	17	0	0	11	0	0	0	0	0	0	0	0	0	0	0	0	0	0	0	0	0	14	13	0	0	0	0	22	9	0	19	20	0	11	0	0		ASV_16S_1054	Bacteria	Proteobacteria	Alphaproteobacteria	Rhizobiales	Xanthobacteraceae	Pseudorhodoplanes
ASV_16S_1055	13	7	11	6	0	0	0	8	13	10	0	0	0	11	0	0	0	9	0	0	0	9	0	0	0	9	0	8	0	0	0	15	11	6	0	0	6	0	0		ASV_16S_1055	Bacteria	Chloroflexi	Chloroflexia	Thermomicrobiales	JG30-KF-CM45	NA
ASV_16S_1056	6	11	0	0	5	6	7	0	9	7	4	0	10	7	0	2	0	11	0	0	3	9	4	0	0	9	0	8	8	5	0	8	7	0	0	3	0	0	3		ASV_16S_1056	Bacteria	Planctomycetota	Planctomycetes	Pirellulales	Pirellulaceae	Blastopirellula
ASV_16S_1057	0	25	0	0	0	0	0	0	23	0	0	0	0	0	0	0	0	0	0	0	28	29	0	0	0	28	0	0	0	0	0	0	0	19	0	0	0	0	0		ASV_16S_1057	Bacteria	Proteobacteria	Alphaproteobacteria	Sphingomonadales	Sphingomonadaceae	Sphingomonas
ASV_16S_1058	0	0	0	0	0	0	0	0	0	0	0	0	0	0	0	0	0	0	0	0	0	0	0	0	0	0	152	0	0	0	0	0	0	0	0	0	0	0	0		ASV_16S_1058	Bacteria	Proteobacteria	Alphaproteobacteria	Sphingomonadales	Sphingomonadaceae	Novosphingobium
ASV_16S_1059	29	0	0	0	0	0	0	24	18	0	0	0	0	0	0	0	0	0	0	0	0	9	0	0	0	0	0	16	0	0	0	20	0	0	18	0	0	17	0		ASV_16S_1059	Bacteria	Actinobacteriota	Thermoleophilia	Solirubrobacterales	67-14	NA
ASV_16S_1060	0	25	0	0	0	23	0	0	0	0	0	0	0	0	0	0	0	0	0	0	0	19	0	0	0	0	0	18	0	0	0	0	0	0	22	0	0	22	22		ASV_16S_1060	Bacteria	Bacteroidota	Bacteroidia	Chitinophagales	Chitinophagaceae	Parasegetibacter
ASV_16S_1061	0	0	0	0	17	0	0	8	15	7	19	0	13	0	0	0	0	12	0	0	0	0	0	0	5	13	0	0	0	0	0	12	0	0	15	0	15	0	0		ASV_16S_1061	Bacteria	NA	NA	NA	NA	NA
ASV_16S_1062	8	15	0	9	0	7	0	0	0	17	0	0	0	14	0	0	0	0	0	0	0	0	0	0	0	0	0	15	0	21	28	16	0	0	0	0	0	0	0		ASV_16S_1062	Bacteria	Proteobacteria	Alphaproteobacteria	Sphingomonadales	Sphingomonadaceae	NA
ASV_16S_1063	0	0	18	15	0	0	0	6	17	14	0	0	0	9	0	0	0	0	0	0	0	0	0	0	11	10	0	21	0	0	0	0	18	0	0	0	0	0	11		ASV_16S_1063	Bacteria	Planctomycetota	Planctomycetes	Pirellulales	Pirellulaceae	Pirellula
ASV_16S_1064	0	0	15	21	0	0	0	0	0	25	0	0	0	0	0	0	0	0	0	0	0	0	0	0	0	0	0	30	0	21	0	0	0	0	0	19	0	18	0		ASV_16S_1064	Bacteria	Planctomycetota	Phycisphaerae	Tepidisphaerales	WD2101_soil_group	NA
ASV_16S_1065	0	0	0	18	0	0	0	0	0	0	0	0	0	25	0	0	0	18	0	0	0	0	0	0	19	20	0	0	22	0	0	0	20	7	0	0	0	0	0		ASV_16S_1065	Bacteria	Chloroflexi	Dehalococcoidia	S085	NA	NA
ASV_16S_1066	0	0	0	0	0	0	36	0	0	0	0	0	0	0	0	0	0	0	0	0	0	0	0	0	0	0	0	33	0	0	0	30	0	0	0	0	0	0	50		ASV_16S_1066	Bacteria	Actinobacteriota	Acidimicrobiia	Microtrichales	NA	NA
ASV_16S_1067	0	0	0	0	0	0	0	0	0	0	0	0	0	0	0	0	0	0	0	0	0	0	0	149	0	0	0	0	0	0	0	0	0	0	0	0	0	0	0		ASV_16S_1067	Bacteria	Proteobacteria	Alphaproteobacteria	Rhizobiales	Xanthobacteraceae	Starkeya
ASV_16S_1068	15	0	11	0	13	0	0	10	0	0	0	0	0	0	0	0	14	11	0	0	8	0	0	0	0	11	0	15	0	0	17	0	0	14	9	0	0	0	0		ASV_16S_1068	Bacteria	Planctomycetota	Planctomycetes	Gemmatales	Gemmataceae	NA
ASV_16S_1069	14	0	0	12	0	0	0	0	0	0	9	0	0	0	27	0	0	19	0	0	0	0	0	0	0	15	0	14	0	14	0	0	12	0	0	0	0	0	12		ASV_16S_1069	Bacteria	Chloroflexi	TK10	NA	NA	NA
ASV_16S_1070	0	21	0	0	0	0	0	0	0	0	0	27	0	0	0	0	0	0	0	0	14	0	0	44	15	0	0	0	0	27	0	0	0	0	0	0	0	0	0		ASV_16S_1070	Bacteria	Proteobacteria	Alphaproteobacteria	Caulobacterales	Caulobacteraceae	Phenylobacterium
ASV_16S_1071	0	0	25	0	0	0	0	0	0	20	15	0	0	28	0	0	0	19	0	0	0	0	0	0	0	0	0	0	0	0	0	15	20	6	0	0	0	0	0		ASV_16S_1071	Bacteria	Proteobacteria	Gammaproteobacteria	Burkholderiales	SC-I-84	NA
ASV_16S_1072	0	0	15	0	0	0	0	0	0	0	0	0	0	0	0	0	0	40	0	0	0	0	0	0	0	0	0	31	0	0	16	29	0	0	0	17	0	0	0		ASV_16S_1072	Bacteria	Actinobacteriota	Thermoleophilia	Solirubrobacterales	Solirubrobacteraceae	Solirubrobacter
ASV_16S_1073	0	0	14	0	0	0	0	0	0	0	0	0	0	0	0	0	0	0	0	0	0	0	0	0	10	0	0	26	0	0	28	38	12	0	20	0	0	0	0		ASV_16S_1073	Bacteria	Actinobacteriota	Thermoleophilia	Solirubrobacterales	Solirubrobacteraceae	Solirubrobacter
ASV_16S_1074	0	0	0	0	13	0	0	0	17	18	0	0	0	25	7	0	10	0	0	0	0	0	0	0	0	0	0	0	0	0	0	25	0	0	0	0	0	18	15		ASV_16S_1074	Bacteria	Latescibacterota	NA	NA	NA	NA
ASV_16S_1075	0	0	0	0	0	0	71	0	0	0	0	0	0	0	0	0	0	0	0	0	0	0	0	0	0	0	0	0	0	0	77	0	0	0	0	0	0	0	0		ASV_16S_1075	Bacteria	Actinobacteriota	Thermoleophilia	Solirubrobacterales	67-14	NA
ASV_16S_1076	19	0	0	16	0	0	0	13	11	0	0	0	0	11	0	0	0	0	0	0	0	8	0	0	0	0	0	0	5	0	14	21	0	8	0	0	21	0	0		ASV_16S_1076	Bacteria	Proteobacteria	Alphaproteobacteria	Rhizobiales	Rhizobiales_Incertae_Sedis	Nordella
ASV_16S_1077	0	0	0	0	0	0	0	0	0	0	34	0	0	0	0	0	0	36	0	0	0	0	0	0	0	0	0	37	0	0	0	40	0	0	0	0	0	0	0		ASV_16S_1077	Bacteria	Actinobacteriota	Thermoleophilia	Solirubrobacterales	Solirubrobacteraceae	Solirubrobacter
ASV_16S_1078	0	0	0	0	0	0	0	0	0	0	0	0	0	0	0	0	0	0	85	13	0	0	49	0	0	0	0	0	0	0	0	0	0	0	0	0	0	0	0		ASV_16S_1078	Bacteria	Firmicutes	Bacilli	Thermoactinomycetales	Thermoactinomycetaceae	NA
ASV_16S_1079	0	16	0	0	0	0	0	0	0	0	0	0	23	0	0	0	0	0	0	0	0	0	0	0	21	0	0	0	24	0	23	39	0	0	0	0	0	0	0		ASV_16S_1079	Bacteria	Acidobacteriota	Vicinamibacteria	Vicinamibacterales	NA	NA
ASV_16S_1080	0	0	0	0	0	0	0	27	16	0	0	0	0	0	16	0	0	33	0	0	0	0	0	0	0	13	0	21	0	0	0	20	0	0	0	0	0	0	0		ASV_16S_1080	Bacteria	Actinobacteriota	Actinobacteria	Pseudonocardiales	Pseudonocardiaceae	Pseudonocardia
ASV_16S_1081	0	9	7	0	0	7	7	9	0	0	6	2	0	0	0	0	0	15	0	0	0	14	0	0	10	3	0	0	7	10	0	13	0	5	12	0	0	0	9		ASV_16S_1081	Bacteria	Chloroflexi	Anaerolineae	RBG-13-54-9	NA	NA
ASV_16S_1082	20	20	0	0	0	0	0	0	0	0	28	0	0	26	0	0	0	22	0	0	0	0	0	0	13	15	0	0	0	0	0	0	0	0	0	0	0	0	0		ASV_16S_1082	Bacteria	Actinobacteriota	Actinobacteria	Pseudonocardiales	Pseudonocardiaceae	Pseudonocardia
ASV_16S_1083	11	0	9	9	0	0	0	0	0	0	0	0	0	0	0	0	0	20	0	0	0	0	0	0	11	0	0	0	13	15	0	21	0	0	13	10	12	0	0		ASV_16S_1083	Bacteria	Gemmatimonadota	Gemmatimonadetes	Gemmatimonadales	Gemmatimonadaceae	NA
ASV_16S_1084	0	0	0	0	0	0	0	0	0	0	0	0	0	0	0	144	0	0	0	0	0	0	0	0	0	0	0	0	0	0	0	0	0	0	0	0	0	0	0		ASV_16S_1084	Bacteria	Proteobacteria	Gammaproteobacteria	Xanthomonadales	Xanthomonadaceae	Pseudoxanthomonas
ASV_16S_1085	15	0	0	0	16	0	10	14	20	0	0	0	0	11	0	0	0	0	0	0	0	0	0	0	22	14	0	0	13	0	0	8	0	0	0	0	0	0	0		ASV_16S_1085	Bacteria	Planctomycetota	Planctomycetes	Pirellulales	Pirellulaceae	Pirellula
ASV_16S_1086	0	0	16	9	0	0	0	0	15	16	0	0	0	0	0	0	0	0	0	0	0	16	0	0	0	14	0	16	23	0	0	18	0	0	0	0	0	0	0		ASV_16S_1086	Bacteria	Proteobacteria	Gammaproteobacteria	Burkholderiales	TRA3-20	NA
ASV_16S_1087	0	0	0	0	0	0	66	0	0	49	0	0	0	0	0	0	0	0	0	0	0	0	0	0	0	28	0	0	0	0	0	0	0	0	0	0	0	0	0		ASV_16S_1087	Bacteria	Actinobacteriota	Actinobacteria	Micromonosporales	Micromonosporaceae	NA
ASV_16S_1088	0	0	0	0	0	0	0	21	0	0	34	0	0	0	0	0	0	18	0	0	0	0	0	0	32	0	0	14	0	0	24	0	0	0	0	0	0	0	0		ASV_16S_1088	Bacteria	Actinobacteriota	Acidimicrobiia	Microtrichales	NA	NA
ASV_16S_1089	0	0	0	0	0	0	0	0	0	0	0	0	0	0	4	139	0	0	0	0	0	0	0	0	0	0	0	0	0	0	0	0	0	0	0	0	0	0	0		ASV_16S_1089	Bacteria	Bacteroidota	Bacteroidia	Cytophagales	Spirosomaceae	Dyadobacter
ASV_16S_1090	0	6	8	9	0	0	8	0	0	0	0	0	8	8	0	0	0	9	0	0	0	0	0	0	8	0	0	0	12	15	15	8	11	8	0	0	0	9	0		ASV_16S_1090	Bacteria	Verrucomicrobiota	Verrucomicrobiae	Chthoniobacterales	Chthoniobacteraceae	Candidatus_Udaeobacter
ASV_16S_1091	0	0	0	11	0	0	0	0	9	12	0	0	14	0	0	0	0	20	0	0	0	15	0	0	0	6	0	23	0	0	0	0	14	13	5	0	0	0	0		ASV_16S_1091	Bacteria	Bacteroidota	Bacteroidia	Sphingobacteriales	env.OPS_17	NA
ASV_16S_1092	10	0	0	7	0	0	6	0	8	11	8	0	7	9	0	0	0	11	0	0	0	6	0	0	7	9	0	0	0	0	7	10	0	8	7	0	0	0	10		ASV_16S_1092	Bacteria	Chloroflexi	JG30-KF-CM66	NA	NA	NA
ASV_16S_1093	0	0	36	0	0	0	0	0	29	0	0	0	0	22	0	0	0	18	0	0	0	0	0	0	13	0	0	0	0	0	0	0	0	0	23	0	0	0	0		ASV_16S_1093	Bacteria	Chloroflexi	Dehalococcoidia	S085	NA	NA
ASV_16S_1094	0	0	0	23	0	0	0	0	0	0	0	0	26	0	0	0	0	0	44	0	0	0	48	0	0	0	0	0	0	0	0	0	0	0	0	0	0	0	0		ASV_16S_1094	Bacteria	Firmicutes	Bacilli	Paenibacillales	Paenibacillaceae	Paenibacillus
ASV_16S_1095	0	0	0	0	0	0	0	0	0	0	0	32	0	0	0	0	0	0	0	0	0	0	0	109	0	0	0	0	0	0	0	0	0	0	0	0	0	0	0		ASV_16S_1095	Bacteria	Proteobacteria	Alphaproteobacteria	Rhizobiales	Devosiaceae	Devosia
ASV_16S_1096	0	14	17	0	0	0	0	0	20	0	18	0	0	0	0	0	0	0	0	0	0	0	0	0	0	0	0	0	18	0	28	0	0	25	0	0	0	0	0		ASV_16S_1096	Bacteria	Planctomycetota	Planctomycetes	Gemmatales	Gemmataceae	NA
ASV_16S_1097	0	0	11	0	0	0	0	0	0	10	0	0	6	13	0	0	0	12	0	0	0	7	0	0	0	8	0	0	10	9	8	20	0	0	14	12	0	0	0		ASV_16S_1097	Bacteria	Proteobacteria	Gammaproteobacteria	Xanthomonadales	Xanthomonadaceae	Arenimonas
ASV_16S_1098	22	0	0	0	0	11	0	0	0	10	9	0	12	10	0	0	0	20	0	0	0	0	0	0	0	0	0	0	0	0	21	10	0	14	0	0	0	0	0		ASV_16S_1098	Bacteria	Proteobacteria	Alphaproteobacteria	Rhizobiales	NA	NA
ASV_16S_1099	19	0	0	7	0	7	0	0	0	10	0	0	0	14	0	0	0	7	0	0	0	0	0	0	9	8	0	11	0	0	16	18	0	4	0	9	0	0	0		ASV_16S_1099	Bacteria	Actinobacteriota	Acidimicrobiia	IMCC26256	NA	NA
ASV_16S_1100	0	15	0	17	0	0	0	0	23	0	0	0	0	0	0	0	0	0	0	0	0	0	0	0	21	0	0	23	0	0	23	0	0	0	0	17	0	0	0		ASV_16S_1100	Bacteria	Proteobacteria	Gammaproteobacteria	Burkholderiales	SC-I-84	NA
ASV_16S_1101	0	0	0	0	0	0	0	15	0	0	0	0	0	0	0	0	0	16	0	0	0	0	0	0	0	21	0	18	0	18	0	22	15	0	0	0	0	14	0		ASV_16S_1101	Bacteria	Actinobacteriota	Thermoleophilia	Solirubrobacterales	67-14	NA
ASV_16S_1102	0	0	0	0	0	0	0	0	0	0	0	28	0	0	0	0	0	0	64	0	0	0	31	0	0	0	0	0	16	0	0	0	0	0	0	0	0	0	0		ASV_16S_1102	Bacteria	Firmicutes	Bacilli	Paenibacillales	Paenibacillaceae	Paenibacillus
ASV_16S_1103	43	0	0	0	0	0	0	0	0	0	0	0	0	0	0	0	0	0	0	0	0	0	0	0	0	0	0	58	0	0	0	0	37	0	0	0	0	0	0		ASV_16S_1103	Bacteria	Proteobacteria	Alphaproteobacteria	Rhizobiales	Xanthobacteraceae	NA
ASV_16S_1104	32	0	0	0	0	0	0	28	0	0	0	0	0	0	0	0	0	0	0	0	0	0	0	0	0	0	0	36	0	0	0	42	0	0	0	0	0	0	0		ASV_16S_1104	Bacteria	Actinobacteriota	Thermoleophilia	Gaiellales	NA	NA
ASV_16S_1105	17	19	0	0	0	0	0	11	0	0	0	0	0	25	0	0	0	0	0	0	0	20	0	0	0	0	0	0	0	0	0	19	14	13	0	0	0	0	0		ASV_16S_1105	Bacteria	NA	NA	NA	NA	NA
ASV_16S_1106	10	11	0	0	8	0	0	0	9	6	0	0	9	15	0	0	0	13	0	0	0	8	0	0	0	0	0	0	0	0	12	15	0	7	0	8	0	7	0		ASV_16S_1106	Bacteria	Actinobacteriota	Thermoleophilia	Gaiellales	NA	NA
ASV_16S_1107	0	0	8	0	0	0	15	0	0	11	12	0	9	0	0	0	6	14	0	0	0	0	0	0	5	10	0	9	10	0	14	0	0	8	0	0	6	0	0		ASV_16S_1107	Bacteria	Acidobacteriota	Subgroup_25	NA	NA	NA
ASV_16S_1108	24	0	0	0	0	0	13	13	0	22	24	0	0	0	0	0	0	23	0	0	0	0	0	0	0	0	0	0	0	0	0	0	17	0	0	0	0	0	0		ASV_16S_1108	Bacteria	Actinobacteriota	MB-A2-108	NA	NA	NA
ASV_16S_1109	19	0	0	0	0	0	0	0	0	13	16	0	0	0	0	0	0	19	0	0	0	16	0	0	0	0	0	0	0	0	0	0	0	15	0	18	0	0	20		ASV_16S_1109	Bacteria	Chloroflexi	KD4-96	NA	NA	NA
ASV_16S_1110	0	13	7	10	0	0	0	0	0	0	0	0	13	0	0	0	0	0	0	0	0	8	0	0	0	0	0	12	9	8	0	10	15	0	13	18	0	0	0		ASV_16S_1110	Bacteria	Planctomycetota	Planctomycetes	Pirellulales	Pirellulaceae	Pirellula
ASV_16S_1111	0	0	0	8	7	0	0	0	0	0	0	0	0	12	0	0	0	23	0	0	0	0	0	0	0	0	0	0	15	18	0	23	0	0	15	0	0	0	15		ASV_16S_1111	Bacteria	Planctomycetota	Planctomycetes	Pirellulales	Pirellulaceae	Pirellula
ASV_16S_1112	0	0	0	0	0	0	0	0	0	0	0	0	0	0	0	0	0	0	0	0	0	0	0	136	0	0	0	0	0	0	0	0	0	0	0	0	0	0	0		ASV_16S_1112	Bacteria	Proteobacteria	Alphaproteobacteria	Sphingomonadales	Sphingomonadaceae	Sphingomonas
ASV_16S_1113	37	0	0	0	0	0	0	0	0	0	0	0	0	0	0	0	0	0	0	0	0	0	0	0	0	0	0	0	0	29	0	0	35	0	0	0	0	0	34		ASV_16S_1113	Bacteria	Actinobacteriota	Thermoleophilia	Solirubrobacterales	Solirubrobacteraceae	Conexibacter
ASV_16S_1114	21	0	0	0	0	0	0	0	0	0	0	0	0	0	0	0	0	0	65	0	0	0	49	0	0	0	0	0	0	0	0	0	0	0	0	0	0	0	0		ASV_16S_1114	Bacteria	Firmicutes	Clostridia	Clostridia_or	Hungateiclostridiaceae	Ruminiclostridium
ASV_16S_1115	17	0	0	0	0	0	0	0	0	0	21	0	0	0	0	0	0	0	0	0	0	0	0	0	0	18	0	0	21	0	18	17	0	0	23	0	0	0	0		ASV_16S_1115	Bacteria	Actinobacteriota	Thermoleophilia	Gaiellales	Gaiellaceae	Gaiella
ASV_16S_1116	0	9	0	0	0	7	15	0	10	15	0	0	0	6	0	0	0	0	0	0	0	0	0	0	0	7	0	11	7	0	6	17	7	0	18	0	0	0	0		ASV_16S_1116	Bacteria	Actinobacteriota	NA	NA	NA	NA
ASV_16S_1117	23	13	0	0	0	0	0	0	0	0	24	0	0	27	0	0	0	0	0	0	0	0	0	0	23	0	0	0	0	0	0	0	24	0	0	0	0	0	0		ASV_16S_1117	Bacteria	Chloroflexi	Dehalococcoidia	S085	NA	NA
ASV_16S_1118	15	0	0	0	0	0	0	0	0	11	0	0	16	0	0	0	0	0	0	0	0	0	43	0	0	0	0	0	16	0	0	0	0	0	0	13	0	20	0		ASV_16S_1118	Bacteria	Firmicutes	Clostridia	Lachnospirales	Lachnospiraceae	Herbinix
ASV_16S_1119	0	0	0	0	0	19	0	0	0	16	15	0	0	0	0	0	0	0	0	0	0	0	0	0	0	0	0	9	0	0	0	19	17	0	9	20	0	0	10		ASV_16S_1119	Bacteria	Bacteroidota	Bacteroidia	Cytophagales	Microscillaceae	Ohtaekwangia
ASV_16S_1120	11	0	7	0	0	0	0	12	0	0	10	0	5	0	0	0	0	12	0	0	0	8	0	0	0	11	0	0	10	0	8	13	8	8	10	0	0	0	0		ASV_16S_1120	Bacteria	Actinobacteriota	NA	NA	NA	NA
ASV_16S_1121	0	14	21	0	0	0	0	0	19	0	0	0	19	0	0	0	0	0	0	0	0	14	0	0	0	18	0	0	0	0	0	0	0	0	16	0	0	0	12		ASV_16S_1121	Bacteria	Actinobacteriota	Acidimicrobiia	Microtrichales	Iamiaceae	Iamia
ASV_16S_1122	0	0	0	0	0	0	0	26	33	0	24	0	0	32	0	0	0	0	0	0	0	0	0	0	0	0	0	0	0	0	0	18	0	0	0	0	0	0	0		ASV_16S_1122	Bacteria	Proteobacteria	Gammaproteobacteria	Burkholderiales	Comamonadaceae	NA
ASV_16S_1123	0	0	0	0	0	0	0	0	0	12	0	0	0	0	0	0	0	0	58	0	0	0	63	0	0	0	0	0	0	0	0	0	0	0	0	0	0	0	0		ASV_16S_1123	Bacteria	Firmicutes	Bacilli	Paenibacillales	Paenibacillaceae	Paenibacillus
ASV_16S_1124	0	0	0	0	0	0	0	0	0	0	0	0	0	0	0	0	0	0	0	0	0	0	0	0	0	22	0	31	0	0	24	30	0	0	26	0	0	0	0		ASV_16S_1124	Bacteria	Actinobacteriota	Thermoleophilia	Gaiellales	Gaiellaceae	Gaiella
ASV_16S_1125	0	19	0	0	0	0	0	19	0	13	0	0	11	0	0	0	0	0	4	0	0	0	7	0	0	0	0	10	12	0	0	14	9	0	0	0	0	14	0		ASV_16S_1125	Bacteria	Actinobacteriota	Thermoleophilia	Gaiellales	NA	NA
ASV_16S_1126	0	0	0	0	0	13	14	10	0	0	0	0	7	0	0	0	0	25	0	0	0	0	0	0	12	20	0	0	19	0	12	0	0	0	0	0	0	0	0		ASV_16S_1126	Bacteria	NA	NA	NA	NA	NA
ASV_16S_1127	0	0	0	0	0	0	0	0	0	0	0	0	0	0	0	0	69	0	0	24	0	0	0	39	0	0	0	0	0	0	0	0	0	0	0	0	0	0	0		ASV_16S_1127	Bacteria	Proteobacteria	Alphaproteobacteria	Caulobacterales	Caulobacteraceae	Brevundimonas
ASV_16S_1128	0	0	0	0	0	0	0	0	0	0	0	0	0	0	0	0	31	0	0	0	13	0	0	88	0	0	0	0	0	0	0	0	0	0	0	0	0	0	0		ASV_16S_1128	Bacteria	Bacteroidota	Bacteroidia	Chitinophagales	Chitinophagaceae	NA
ASV_16S_1129	0	0	0	0	0	0	0	0	0	0	0	0	0	0	0	0	0	0	0	132	0	0	0	0	0	0	0	0	0	0	0	0	0	0	0	0	0	0	0		ASV_16S_1129	Bacteria	Proteobacteria	Gammaproteobacteria	Burkholderiales	Oxalobacteraceae	Massilia
ASV_16S_1130	0	26	0	0	0	0	0	0	0	0	0	0	26	0	0	0	0	0	0	0	0	0	15	0	0	0	0	41	0	0	0	0	0	0	23	0	0	0	0		ASV_16S_1130	Bacteria	Actinobacteriota	Thermoleophilia	Solirubrobacterales	67-14	NA
ASV_16S_1131	0	0	34	0	0	0	16	0	0	0	0	0	0	0	0	0	0	0	0	0	0	14	0	0	0	0	0	0	0	5	0	0	0	39	0	0	0	23	0		ASV_16S_1131	Bacteria	Bacteroidota	Bacteroidia	Cytophagales	Microscillaceae	Ohtaekwangia
ASV_16S_1132	16	0	0	0	15	0	0	26	0	18	17	0	0	0	0	0	0	18	0	0	0	0	0	0	0	0	0	0	0	0	0	0	0	0	20	0	0	0	0		ASV_16S_1132	Bacteria	Actinobacteriota	Actinobacteria	Micrococcales	Microbacteriaceae	Agromyces
ASV_16S_1133	8	0	0	0	10	0	0	10	8	0	0	0	0	0	0	0	0	12	3	0	0	0	0	0	0	14	0	10	7	0	0	13	4	4	0	9	0	7	11		ASV_16S_1133	Bacteria	Myxococcota	Polyangia	Polyangiales	BIrii41	NA
ASV_16S_1134	0	4	0	4	0	7	3	0	7	10	4	0	0	9	0	0	0	12	0	0	0	10	0	0	6	3	0	16	6	0	0	8	2	0	10	0	2	0	7		ASV_16S_1134	Bacteria	Chloroflexi	Anaerolineae	Anaerolineales	Anaerolineaceae	NA
ASV_16S_1135	0	0	11	0	4	6	0	8	0	0	11	0	10	0	0	0	0	9	0	0	0	0	0	0	15	6	0	13	0	7	0	14	3	0	8	0	5	0	0		ASV_16S_1135	Bacteria	Proteobacteria	Gammaproteobacteria	Burkholderiales	Nitrosomonadaceae	mle1-7
ASV_16S_1136	0	20	0	0	0	0	0	0	0	26	0	23	0	0	0	0	0	0	0	0	0	20	0	0	0	0	0	19	21	0	0	0	0	0	0	0	0	0	0		ASV_16S_1136	Bacteria	Planctomycetota	Planctomycetes	Pirellulales	Pirellulaceae	NA
ASV_16S_1137	0	5	14	7	0	9	0	13	0	0	0	0	0	0	0	0	0	15	0	0	0	0	0	0	6	0	0	0	0	10	0	10	9	12	0	13	0	0	6		ASV_16S_1137	Bacteria	Myxococcota	bacteriap25	NA	NA	NA
ASV_16S_1138	0	0	0	0	0	0	0	0	0	0	0	0	0	0	0	0	0	0	56	0	0	0	73	0	0	0	0	0	0	0	0	0	0	0	0	0	0	0	0		ASV_16S_1138	Bacteria	Firmicutes	Bacilli	Bacillales	Planococcaceae	Lysinibacillus
ASV_16S_1139	0	0	0	0	0	0	0	0	0	0	0	0	0	0	0	0	0	0	56	0	0	0	72	0	0	0	0	0	0	0	0	0	0	0	0	0	0	0	0		ASV_16S_1139	Bacteria	Actinobacteriota	Actinobacteria	Micromonosporales	Micromonosporaceae	NA
ASV_16S_1140	0	0	0	0	0	0	0	0	0	0	0	0	0	0	0	0	0	0	0	0	0	16	4	97	0	0	0	0	0	0	0	0	0	0	0	0	0	0	11		ASV_16S_1140	Bacteria	Verrucomicrobiota	Verrucomicrobiae	Verrucomicrobiales	Rubritaleaceae	Luteolibacter
ASV_16S_1141	41	0	0	0	0	0	0	0	0	0	14	0	0	0	0	0	0	0	0	0	21	0	0	0	0	0	0	0	0	0	0	0	0	0	0	0	51	0	0		ASV_16S_1141	Bacteria	Proteobacteria	Gammaproteobacteria	Burkholderiales	Oxalobacteraceae	Massilia
ASV_16S_1142	7	0	8	5	2	0	6	0	8	0	9	0	8	4	0	0	9	13	0	0	5	10	0	0	0	8	0	10	0	0	6	0	4	0	0	5	0	0	0		ASV_16S_1142	Bacteria	Planctomycetota	Planctomycetes	Planctomycetales	NA	NA
ASV_16S_1143	0	15	9	0	0	18	0	0	0	0	0	0	0	0	0	0	0	0	0	0	0	0	0	0	19	17	0	23	0	0	0	26	0	0	0	0	0	0	0		ASV_16S_1143	Bacteria	Proteobacteria	Alphaproteobacteria	Tistrellales	Geminicoccaceae	NA
ASV_16S_1144	0	12	0	0	0	0	0	13	10	13	9	0	13	0	0	0	0	0	0	0	0	0	0	0	7	0	0	0	0	0	11	15	12	12	0	0	0	0	0		ASV_16S_1144	Bacteria	Armatimonadota	NA	NA	NA	NA
ASV_16S_1145	0	0	11	0	0	7	0	0	0	0	0	0	10	8	0	0	0	21	0	0	0	9	0	0	0	16	0	4	0	7	4	9	5	0	0	0	0	16	0		ASV_16S_1145	Bacteria	Verrucomicrobiota	Verrucomicrobiae	Verrucomicrobiales	Verrucomicrobiaceae	Verrucomicrobium
ASV_16S_1146	0	0	8	0	0	0	0	0	0	0	0	0	0	0	0	0	0	0	48	0	0	0	49	22	0	0	0	0	0	0	0	0	0	0	0	0	0	0	0		ASV_16S_1146	Bacteria	Actinobacteriota	Actinobacteria	Micromonosporales	Micromonosporaceae	Plantactinospora
ASV_16S_1147	0	0	0	0	0	0	0	0	12	0	0	5	0	18	0	0	0	14	0	0	0	0	0	0	0	0	0	19	0	12	0	20	0	0	13	0	0	14	0		ASV_16S_1147	Bacteria	Chloroflexi	Anaerolineae	RBG-13-54-9	NA	NA
ASV_16S_1148	0	0	0	0	0	0	0	0	0	0	0	25	0	0	0	0	49	0	0	0	28	0	0	25	0	0	0	0	0	0	0	0	0	0	0	0	0	0	0		ASV_16S_1148	Bacteria	Bacteroidota	Bacteroidia	Chitinophagales	Chitinophagaceae	Pseudoflavitalea
ASV_16S_1149	15	0	0	8	9	0	4	0	8	14	5	0	9	0	0	0	5	0	0	0	0	7	0	0	0	5	0	6	0	4	0	7	7	6	0	0	0	0	7		ASV_16S_1149	Bacteria	Actinobacteriota	Acidimicrobiia	Microtrichales	Microtrichaceae	NA
ASV_16S_1150	10	0	0	0	0	0	0	0	0	0	8	0	18	16	0	0	8	10	0	0	10	9	0	0	0	8	0	0	0	5	0	8	0	7	0	0	0	0	9		ASV_16S_1150	Bacteria	Planctomycetota	Planctomycetes	Planctomycetales	Rubinisphaeraceae	SH-PL14
ASV_16S_1151	0	17	0	0	0	0	0	0	0	0	8	17	0	0	0	11	0	10	0	0	10	0	0	30	0	0	0	0	10	0	0	13	0	0	0	0	0	0	0		ASV_16S_1151	Bacteria	Chloroflexi	Chloroflexia	Thermomicrobiales	JG30-KF-CM45	NA
ASV_16S_1152	0	16	0	0	0	0	0	0	18	0	0	0	0	26	0	0	0	0	0	0	0	0	0	0	0	20	0	25	0	0	0	21	0	0	0	0	0	0	0		ASV_16S_1152	Bacteria	Acidobacteriota	Vicinamibacteria	Vicinamibacterales	NA	NA
ASV_16S_1153	0	15	0	0	0	0	13	0	0	0	9	0	0	0	0	0	0	0	0	0	0	12	0	0	10	0	0	17	0	0	0	28	22	0	0	0	0	0	0		ASV_16S_1153	Bacteria	Myxococcota	Polyangia	Polyangiales	Sandaracinaceae	NA
ASV_16S_1154	0	12	16	0	0	0	13	0	19	0	0	0	0	0	0	0	0	18	0	0	0	0	0	0	15	0	0	0	0	0	0	20	13	0	0	0	0	0	0		ASV_16S_1154	Bacteria	Acidobacteriota	Vicinamibacteria	Vicinamibacterales	NA	NA
ASV_16S_1155	0	0	0	0	0	0	0	0	0	0	35	0	33	32	0	0	0	26	0	0	0	0	0	0	0	0	0	0	0	0	0	0	0	0	0	0	0	0	0		ASV_16S_1155	Bacteria	Chloroflexi	KD4-96	NA	NA	NA
ASV_16S_1156	0	0	0	0	0	0	0	0	0	0	0	34	0	0	0	0	54	0	0	0	38	0	0	0	0	0	0	0	0	0	0	0	0	0	0	0	0	0	0		ASV_16S_1156	Bacteria	Planctomycetota	Phycisphaerae	Tepidisphaerales	WD2101_soil_group	NA
ASV_16S_1157	0	0	0	0	0	0	0	0	0	0	0	0	0	0	0	17	0	0	16	52	0	0	19	22	0	0	0	0	0	0	0	0	0	0	0	0	0	0	0		ASV_16S_1157	Bacteria	Actinobacteriota	Actinobacteria	Streptosporangiales	Streptosporangiaceae	Acrocarpospora
ASV_16S_1158	0	0	0	0	0	0	0	0	0	0	0	0	0	0	0	0	0	0	0	0	0	0	126	0	0	0	0	0	0	0	0	0	0	0	0	0	0	0	0		ASV_16S_1158	Bacteria	Firmicutes	Bacilli	Paenibacillales	Paenibacillaceae	Paenibacillus
ASV_16S_1159	13	0	0	0	4	5	0	0	0	0	28	26	0	0	0	0	0	0	0	0	10	0	0	10	0	0	0	5	3	0	0	4	0	0	0	6	11	0	0		ASV_16S_1159	Bacteria	Bdellovibrionota	Bdellovibrionia	Bdellovibrionales	Bdellovibrionaceae	Bdellovibrio
ASV_16S_1160	5	8	0	0	0	0	0	0	6	0	4	0	0	0	0	0	4	0	28	0	0	0	49	0	0	4	0	0	0	0	0	13	0	0	0	4	0	0	0		ASV_16S_1160	Bacteria	Firmicutes	Symbiobacteriia	Symbiobacteriales	Symbiobacteraceae	Symbiobacterium
ASV_16S_1161	0	17	0	0	0	18	0	0	0	17	0	0	27	0	0	0	0	26	0	0	0	0	0	0	0	0	0	20	0	0	0	0	0	0	0	0	0	0	0		ASV_16S_1161	Bacteria	Actinobacteriota	Thermoleophilia	Solirubrobacterales	NA	NA
ASV_16S_1162	0	0	22	0	0	0	0	0	0	0	20	0	28	0	0	0	0	0	0	0	0	0	0	0	31	0	0	0	0	0	0	0	0	0	24	0	0	0	0		ASV_16S_1162	Bacteria	Actinobacteriota	Actinobacteria	Frankiales	NA	NA
ASV_16S_1163	0	0	0	0	0	0	0	0	20	10	0	0	0	13	0	0	0	0	0	0	0	0	0	0	0	0	0	13	14	12	0	20	0	0	13	10	0	0	0		ASV_16S_1163	Bacteria	Planctomycetota	OM190	NA	NA	NA
ASV_16S_1164	49	0	0	0	0	0	0	0	0	0	0	0	0	0	0	0	0	0	0	0	0	0	0	0	0	0	0	0	0	0	0	75	0	0	0	0	0	0	0		ASV_16S_1164	Bacteria	Acidobacteriota	Vicinamibacteria	Vicinamibacterales	NA	NA
ASV_16S_1165	12	0	0	13	0	0	0	17	0	0	0	0	0	15	0	0	0	12	0	0	0	12	0	0	0	0	0	16	0	0	0	18	0	0	0	9	0	0	0		ASV_16S_1165	Bacteria	Proteobacteria	Gammaproteobacteria	Burkholderiales	TRA3-20	NA
ASV_16S_1166	8	14	0	0	8	11	0	0	0	0	0	0	11	0	8	0	0	15	0	0	0	0	0	0	0	0	0	0	0	18	0	16	15	0	0	0	0	0	0		ASV_16S_1166	Bacteria	Verrucomicrobiota	Verrucomicrobiae	Verrucomicrobiales	Verrucomicrobiaceae	Roseimicrobium
ASV_16S_1167	0	11	0	0	0	28	15	0	22	0	0	0	16	0	0	0	0	0	0	0	0	0	0	0	0	0	0	0	0	0	0	17	0	0	0	15	0	0	0		ASV_16S_1167	Bacteria	Myxococcota	Polyangia	Haliangiales	Haliangiaceae	Haliangium
ASV_16S_1168	0	0	19	14	0	0	0	0	14	0	0	0	0	17	0	0	0	0	0	0	0	13	0	0	0	0	0	16	0	19	12	0	0	0	0	0	0	0	0		ASV_16S_1168	Bacteria	Proteobacteria	Gammaproteobacteria	Burkholderiales	TRA3-20	NA
ASV_16S_1169	0	0	0	7	0	0	0	0	0	11	0	0	0	0	0	0	0	12	0	0	0	6	0	0	10	0	0	0	12	18	15	13	0	0	0	0	0	7	13		ASV_16S_1169	Bacteria	Proteobacteria	Gammaproteobacteria	Burkholderiales	Nitrosomonadaceae	MND1
ASV_16S_1170	0	0	0	0	0	36	0	0	0	0	0	0	0	0	0	0	0	0	0	0	0	0	0	0	0	0	0	0	50	0	0	38	0	0	0	0	0	0	0		ASV_16S_1170	Bacteria	Actinobacteriota	Actinobacteria	Frankiales	Nakamurellaceae	Nakamurella
ASV_16S_1171	0	0	0	0	0	0	0	0	0	32	0	0	0	0	0	0	0	0	0	0	0	0	0	0	0	0	0	0	0	51	0	41	0	0	0	0	0	0	0		ASV_16S_1171	Bacteria	Actinobacteriota	Thermoleophilia	Gaiellales	Gaiellaceae	Gaiella
ASV_16S_1172	0	0	0	0	0	0	0	0	0	0	0	11	0	0	0	0	31	0	0	0	68	0	0	14	0	0	0	0	0	0	0	0	0	0	0	0	0	0	0		ASV_16S_1172	Bacteria	Bacteroidota	Bacteroidia	Cytophagales	Microscillaceae	Ohtaekwangia
ASV_16S_1173	0	0	0	20	9	0	0	14	0	0	0	0	0	0	0	0	0	0	0	0	0	0	0	0	0	0	0	0	0	26	0	0	28	0	0	26	0	0	0		ASV_16S_1173	Bacteria	Bacteroidota	Bacteroidia	Chitinophagales	Saprospiraceae	NA
ASV_16S_1174	27	0	0	30	0	0	19	0	15	0	0	0	0	0	0	0	0	0	0	0	0	20	0	0	0	0	0	0	0	0	11	0	0	0	0	0	0	0	0		ASV_16S_1174	Bacteria	Acidobacteriota	Subgroup_5	NA	NA	NA
ASV_16S_1175	0	8	0	7	0	0	13	0	0	0	0	0	15	8	0	0	0	0	0	0	0	0	0	0	0	10	0	0	0	7	0	13	0	9	10	12	0	10	0		ASV_16S_1175	Bacteria	Actinobacteriota	Thermoleophilia	Solirubrobacterales	67-14	NA
ASV_16S_1176	0	0	0	10	4	0	0	9	0	8	0	0	7	12	0	0	0	9	0	0	0	11	0	0	10	9	0	9	9	10	0	0	0	5	0	0	0	0	0		ASV_16S_1176	Bacteria	Planctomycetota	Planctomycetes	Gemmatales	Gemmataceae	NA
ASV_16S_1177	0	0	0	0	0	0	0	0	0	0	0	0	0	0	24	0	0	35	0	0	0	0	0	0	0	0	0	0	0	0	0	0	27	0	0	36	0	0	0		ASV_16S_1177	Bacteria	Actinobacteriota	Acidimicrobiia	Microtrichales	NA	NA
ASV_16S_1178	15	29	0	0	0	0	12	0	0	19	0	0	0	0	0	0	0	0	0	0	0	0	0	0	0	0	0	0	0	0	0	25	0	0	0	0	21	0	0		ASV_16S_1178	Bacteria	Chloroflexi	TK10	NA	NA	NA
ASV_16S_1179	0	0	12	0	0	11	8	0	0	19	0	0	0	0	0	0	4	11	0	0	0	0	0	0	0	8	0	0	0	0	0	19	0	16	0	0	0	13	0		ASV_16S_1179	Bacteria	Actinobacteriota	Thermoleophilia	NA	NA	NA
ASV_16S_1180	0	0	0	0	0	0	0	0	0	10	0	0	11	15	0	0	0	14	0	0	0	8	0	0	14	0	0	13	0	0	13	23	0	0	0	0	0	0	0		ASV_16S_1180	Bacteria	Actinobacteriota	NA	NA	NA	NA
ASV_16S_1181	23	0	0	0	0	0	0	0	0	0	0	0	0	25	0	0	0	0	0	0	0	0	0	0	0	0	0	20	0	0	19	33	0	0	0	0	0	0	0		ASV_16S_1181	Bacteria	Chloroflexi	Gitt-GS-136	NA	NA	NA
ASV_16S_1182	21	0	0	0	0	0	14	17	0	14	0	0	0	9	0	0	0	0	0	0	0	10	0	0	0	9	0	0	0	26	0	0	0	0	0	0	0	0	0		ASV_16S_1182	Bacteria	Proteobacteria	Gammaproteobacteria	Burkholderiales	Nitrosomonadaceae	mle1-7
ASV_16S_1183	0	0	16	0	0	0	0	18	0	24	0	0	0	0	0	0	0	18	0	0	0	0	0	0	0	0	0	19	0	0	0	25	0	0	0	0	0	0	0		ASV_16S_1183	Bacteria	Chloroflexi	KD4-96	NA	NA	NA
ASV_16S_1184	0	0	0	0	0	0	0	36	0	0	0	0	0	0	0	0	0	40	0	0	0	0	0	0	0	0	0	0	0	0	0	0	44	0	0	0	0	0	0		ASV_16S_1184	Bacteria	Myxococcota	Polyangia	Haliangiales	Haliangiaceae	Haliangium
ASV_16S_1185	0	0	0	0	0	0	0	0	0	0	0	0	0	0	0	0	0	0	0	0	0	0	0	120	0	0	0	0	0	0	0	0	0	0	0	0	0	0	0		ASV_16S_1185	Bacteria	Bacteroidota	Bacteroidia	Flavobacteriales	Flavobacteriaceae	Flavobacterium
ASV_16S_1186	17	0	15	0	0	0	0	0	0	11	14	0	0	0	0	0	0	0	0	0	0	0	0	0	23	0	0	0	26	0	0	0	0	13	0	0	0	0	0		ASV_16S_1186	Bacteria	Gemmatimonadota	Gemmatimonadetes	Gemmatimonadales	Gemmatimonadaceae	Gemmatimonas
ASV_16S_1187	5	9	9	7	9	8	0	0	10	0	5	0	0	0	0	0	0	6	0	0	0	14	0	0	9	0	0	0	0	9	0	7	0	4	0	0	0	0	8		ASV_16S_1187	Bacteria	Methylomirabilota	Methylomirabilia	Rokubacteriales	NA	NA
ASV_16S_1188	0	14	0	0	0	0	14	0	0	0	0	0	18	0	0	0	0	23	0	0	0	15	0	0	0	12	0	0	0	0	16	7	0	0	0	0	0	0	0		ASV_16S_1188	Bacteria	Myxococcota	Polyangia	Polyangiales	Phaselicystidaceae	Phaselicystis
ASV_16S_1189	0	0	8	0	6	0	0	0	0	15	0	0	0	6	0	0	0	0	0	0	0	9	0	0	0	10	0	9	0	0	0	23	0	5	0	9	6	13	0		ASV_16S_1189	Bacteria	Chloroflexi	Chloroflexia	Chloroflexales	Roseiflexaceae	NA
ASV_16S_1190	0	0	0	0	0	0	22	0	0	0	0	0	0	0	0	0	0	22	0	0	0	0	0	0	0	0	0	0	0	0	0	22	26	0	0	27	0	0	0		ASV_16S_1190	Bacteria	Proteobacteria	Alphaproteobacteria	Sphingomonadales	Sphingomonadaceae	Sphingomonas
ASV_16S_1191	0	0	0	0	0	0	0	38	0	0	0	0	41	0	0	0	0	40	0	0	0	0	0	0	0	0	0	0	0	0	0	0	0	0	0	0	0	0	0		ASV_16S_1191	Bacteria	Actinobacteriota	Actinobacteria	Micrococcales	Micrococcaceae	Pseudarthrobacter
ASV_16S_1192	0	0	0	0	0	0	0	0	0	0	0	43	0	0	0	0	0	0	0	58	0	0	0	18	0	0	0	0	0	0	0	0	0	0	0	0	0	0	0		ASV_16S_1192	Bacteria	Planctomycetota	Planctomycetes	Isosphaerales	Isosphaeraceae	Tundrisphaera
ASV_16S_1193	0	0	0	0	0	0	0	0	0	0	0	0	0	24	0	0	0	33	0	0	0	18	0	0	0	0	0	0	0	0	20	24	0	0	0	0	0	0	0		ASV_16S_1193	Bacteria	Verrucomicrobiota	Verrucomicrobiae	Chthoniobacterales	Xiphinematobacteraceae	Candidatus_Xiphinematobacter
ASV_16S_1194	0	0	0	0	0	0	0	0	0	0	0	0	0	0	0	0	0	0	0	0	0	0	0	0	0	0	0	0	0	0	36	52	0	0	31	0	0	0	0		ASV_16S_1194	Bacteria	Actinobacteriota	Thermoleophilia	Solirubrobacterales	67-14	NA
ASV_16S_1195	14	18	0	21	0	0	0	0	0	14	0	0	0	25	0	0	0	0	0	0	0	0	0	0	0	0	0	0	26	0	0	0	0	0	0	0	0	0	0		ASV_16S_1195	Bacteria	Myxococcota	Polyangia	Polyangiales	Sandaracinaceae	NA
ASV_16S_1196	0	10	0	0	6	8	0	0	5	0	0	0	0	4	0	0	0	0	33	0	0	0	45	0	7	0	0	0	0	0	0	0	0	0	0	0	0	0	0		ASV_16S_1196	Bacteria	Firmicutes	Clostridia	Clostridiales	Clostridiaceae	Clostridium_sensu_stricto_1
ASV_16S_1197	0	0	0	0	0	0	0	19	0	0	0	0	0	0	0	0	0	0	0	0	38	21	0	0	0	0	0	0	0	0	0	22	18	0	0	0	0	0	0		ASV_16S_1197	Bacteria	Actinobacteriota	Actinobacteria	Streptomycetales	Streptomycetaceae	Streptomyces
ASV_16S_1198	0	0	0	0	0	0	0	0	0	0	0	0	0	0	0	0	0	0	40	0	0	0	0	0	0	24	0	0	24	0	0	0	0	0	0	0	0	30	0		ASV_16S_1198	Bacteria	Firmicutes	Bacilli	Paenibacillales	Paenibacillaceae	Paenibacillus
ASV_16S_1199	6	0	0	0	0	0	0	12	11	12	0	0	0	0	0	0	0	13	0	0	0	16	0	0	8	0	0	0	12	0	0	12	0	0	0	0	0	0	15		ASV_16S_1199	Bacteria	Verrucomicrobiota	Verrucomicrobiae	Verrucomicrobiales	Verrucomicrobiaceae	NA
ASV_16S_1200	0	10	16	0	0	0	0	16	0	0	14	0	10	0	0	0	0	16	0	0	0	0	0	0	0	0	0	0	18	0	0	0	17	0	0	0	0	0	0		ASV_16S_1200	Bacteria	Bacteroidota	Bacteroidia	Chitinophagales	Chitinophagaceae	Flavisolibacter
ASV_16S_1201	0	0	0	12	0	0	0	0	0	0	0	0	0	0	0	0	0	0	49	0	0	0	56	0	0	0	0	0	0	0	0	0	0	0	0	0	0	0	0		ASV_16S_1201	Bacteria	Firmicutes	Bacilli	Bacillales	Bacillaceae	NA
ASV_16S_1202	0	0	0	0	0	0	0	0	0	12	9	0	8	11	0	0	10	19	0	0	0	0	0	0	0	0	0	14	0	0	0	23	0	0	11	0	0	0	0		ASV_16S_1202	Bacteria	Actinobacteriota	Acidimicrobiia	Microtrichales	Microtrichaceae	Sva0996_marine_group
ASV_16S_1203	0	0	0	0	0	0	0	0	0	0	0	0	0	0	0	0	0	0	0	51	11	0	0	55	0	0	0	0	0	0	0	0	0	0	0	0	0	0	0		ASV_16S_1203	Bacteria	Proteobacteria	Alphaproteobacteria	Rhizobiales	Rhizobiaceae	Pseudochrobactrum
ASV_16S_1204	0	0	0	0	0	0	0	0	0	0	0	36	0	0	0	0	38	0	0	0	42	0	0	0	0	0	0	0	0	0	0	0	0	0	0	0	0	0	0		ASV_16S_1204	Bacteria	Proteobacteria	Alphaproteobacteria	Rhizobiales	Rhizobiaceae	Aminobacter
ASV_16S_1205	0	0	0	0	0	0	0	0	0	0	0	0	0	24	0	0	0	0	0	0	0	0	0	0	0	0	0	0	24	0	0	39	0	0	0	0	0	29	0		ASV_16S_1205	Bacteria	Chloroflexi	Gitt-GS-136	NA	NA	NA
ASV_16S_1206	0	0	0	0	0	0	0	0	0	0	0	0	0	0	0	0	0	0	0	76	0	0	0	40	0	0	0	0	0	0	0	0	0	0	0	0	0	0	0		ASV_16S_1206	Bacteria	Proteobacteria	Alphaproteobacteria	Sphingomonadales	Sphingomonadaceae	Sphingomonas
ASV_16S_1207	27	0	0	0	0	0	0	12	0	23	0	0	0	0	0	0	0	0	0	0	0	0	2	0	0	0	0	0	21	30	0	0	0	0	0	0	0	0	0		ASV_16S_1207	Bacteria	Acidobacteriota	Subgroup_22	NA	NA	NA
ASV_16S_1208	0	0	0	0	0	0	0	0	0	0	0	0	0	0	0	16	0	0	3	3	0	0	18	0	0	0	75	0	0	0	0	0	0	0	0	0	0	0	0		ASV_16S_1208	Bacteria	Acidobacteriota	Acidobacteriae	Acidobacteriales	Acidobacteriaceae_(Subgroup_1)	Edaphobacter
ASV_16S_1209	0	0	0	0	0	0	0	0	0	0	0	0	0	0	0	0	0	0	0	0	0	0	0	115	0	0	0	0	0	0	0	0	0	0	0	0	0	0	0		ASV_16S_1209	Bacteria	Bacteroidota	Bacteroidia	Cytophagales	Spirosomaceae	Dyadobacter
ASV_16S_1210	0	0	0	0	0	0	0	0	0	0	0	0	0	0	0	0	0	0	0	0	0	0	0	0	31	21	0	0	0	33	0	30	0	0	0	0	0	0	0		ASV_16S_1210	Bacteria	Acidobacteriota	Vicinamibacteria	Vicinamibacterales	Vicinamibacteraceae	NA
ASV_16S_1211	17	0	0	16	0	0	0	20	0	16	0	0	0	0	0	0	0	0	0	0	0	17	0	0	0	16	0	0	0	0	0	0	0	0	0	0	0	0	12		ASV_16S_1211	Bacteria	Proteobacteria	Alphaproteobacteria	NA	NA	NA
ASV_16S_1212	0	0	34	0	0	53	0	0	0	0	0	0	0	0	0	0	0	0	0	0	0	0	0	0	0	0	0	0	0	0	0	27	0	0	0	0	0	0	0		ASV_16S_1212	Bacteria	Acidobacteriota	Vicinamibacteria	Subgroup_17	NA	NA
ASV_16S_1213	0	0	14	0	0	0	0	0	0	0	0	0	0	0	0	0	0	0	0	0	0	17	0	0	0	0	0	0	0	27	0	0	0	29	0	27	0	0	0		ASV_16S_1213	Bacteria	Proteobacteria	Gammaproteobacteria	Burkholderiales	Comamonadaceae	NA
ASV_16S_1214	0	0	0	0	11	0	0	0	0	0	7	0	0	0	0	0	0	16	0	0	0	13	0	0	13	0	0	20	0	0	0	16	11	0	0	0	7	0	0		ASV_16S_1214	Bacteria	Acidobacteriota	Blastocatellia	Blastocatellales	Blastocatellaceae	Aridibacter
ASV_16S_1215	0	0	0	0	0	0	0	42	0	0	0	0	0	0	0	0	0	0	0	0	0	0	0	0	31	0	0	0	0	0	0	0	41	0	0	0	0	0	0		ASV_16S_1215	Bacteria	Acidobacteriota	Vicinamibacteria	Vicinamibacterales	NA	NA
ASV_16S_1216	0	0	0	0	0	0	0	22	12	0	0	0	0	19	0	0	0	0	0	0	0	11	0	0	13	10	0	0	0	0	0	0	0	0	0	10	9	0	8		ASV_16S_1216	Bacteria	Actinobacteriota	MB-A2-108	NA	NA	NA
ASV_16S_1217	0	0	0	0	0	0	0	0	40	0	32	0	0	0	0	0	0	0	0	0	0	0	0	0	42	0	0	0	0	0	0	0	0	0	0	0	0	0	0		ASV_16S_1217	Bacteria	Acidobacteriota	Vicinamibacteria	Vicinamibacterales	Vicinamibacteraceae	NA
ASV_16S_1218	0	0	0	0	0	0	0	0	0	0	0	0	0	0	0	0	0	0	62	0	0	0	52	0	0	0	0	0	0	0	0	0	0	0	0	0	0	0	0		ASV_16S_1218	Bacteria	Firmicutes	Bacilli	Bacillales	Planococcaceae	NA
ASV_16S_1219	0	16	0	0	0	0	0	13	0	0	0	0	0	12	0	0	0	12	0	0	0	0	0	0	19	0	0	0	22	0	0	0	9	0	10	0	0	0	0		ASV_16S_1219	Bacteria	Acidobacteriota	Vicinamibacteria	Vicinamibacterales	NA	NA
ASV_16S_1220	0	0	0	0	0	0	16	0	0	0	0	0	0	0	0	0	0	19	0	0	0	23	0	0	0	16	0	17	0	0	0	0	14	8	0	0	0	0	0		ASV_16S_1220	Bacteria	Verrucomicrobiota	Verrucomicrobiae	Pedosphaerales	Pedosphaeraceae	NA
ASV_16S_1221	0	0	0	0	0	0	0	0	0	0	0	0	0	0	0	0	0	0	52	0	0	0	61	0	0	0	0	0	0	0	0	0	0	0	0	0	0	0	0		ASV_16S_1221	Bacteria	Firmicutes	Bacilli	Bacillales	NA	NA
ASV_16S_1222	0	0	0	0	0	0	0	0	0	0	0	0	0	0	0	0	0	0	35	0	0	0	14	0	0	0	0	0	0	0	0	28	0	0	0	0	36	0	0		ASV_16S_1222	Bacteria	Actinobacteriota	Actinobacteria	Streptomycetales	Streptomycetaceae	NA
ASV_16S_1223	0	0	0	0	0	0	0	0	0	0	0	0	0	0	0	0	0	0	0	0	0	0	0	113	0	0	0	0	0	0	0	0	0	0	0	0	0	0	0		ASV_16S_1223	Bacteria	Proteobacteria	Alphaproteobacteria	Acetobacterales	Acetobacteraceae	Roseomonas
ASV_16S_1224	16	0	0	12	0	0	15	0	20	0	0	0	0	0	0	0	0	16	0	0	0	0	15	0	0	0	0	0	0	0	0	0	0	18	0	0	0	0	0		ASV_16S_1224	Bacteria	Proteobacteria	Alphaproteobacteria	Rhizobiales	Beijerinckiaceae	Psychroglaciecola
ASV_16S_1225	9	6	0	0	0	0	0	7	0	10	0	0	5	3	0	0	0	11	0	0	0	12	0	0	0	0	0	0	11	7	9	0	8	0	9	0	0	5	0		ASV_16S_1225	Bacteria	Bacteroidota	Bacteroidia	Chitinophagales	Chitinophagaceae	Edaphobaculum
ASV_16S_1226	0	0	0	0	0	0	0	0	0	0	0	25	0	0	0	0	29	0	0	0	20	0	0	38	0	0	0	0	0	0	0	0	0	0	0	0	0	0	0		ASV_16S_1226	Bacteria	Proteobacteria	Alphaproteobacteria	Reyranellales	Reyranellaceae	Reyranella
ASV_16S_1227	0	0	0	0	0	0	0	0	0	0	0	0	0	0	0	0	0	0	0	0	0	23	0	0	0	35	0	0	0	54	0	0	0	0	0	0	0	0	0		ASV_16S_1227	Bacteria	Verrucomicrobiota	Verrucomicrobiae	UA11	NA	NA
ASV_16S_1228	32	0	0	0	0	0	39	0	0	0	0	0	0	0	0	0	0	0	0	0	0	0	0	0	0	0	0	40	0	0	0	0	0	0	0	0	0	0	0		ASV_16S_1228	Bacteria	Verrucomicrobiota	Verrucomicrobiae	Chthoniobacterales	Chthoniobacteraceae	Candidatus_Udaeobacter
ASV_16S_1229	12	0	17	0	0	10	0	9	0	5	0	0	0	5	0	0	0	9	0	0	0	15	0	0	0	0	0	0	13	8	0	0	0	8	0	0	0	0	0		ASV_16S_1229	Bacteria	Proteobacteria	Alphaproteobacteria	Rhizobiales	KF-JG30-B3	NA
ASV_16S_1230	0	7	0	0	0	0	0	11	0	12	10	0	0	0	0	0	0	0	0	0	0	8	0	0	0	0	0	0	13	0	13	10	0	0	16	11	0	0	0		ASV_16S_1230	Bacteria	Actinobacteriota	Acidimicrobiia	Microtrichales	NA	NA
ASV_16S_1231	0	0	15	19	0	0	0	10	0	0	0	0	0	0	0	0	0	17	0	0	0	0	0	0	0	13	0	0	0	0	0	19	0	0	0	18	0	0	0		ASV_16S_1231	Bacteria	Acidobacteriota	Holophagae	Subgroup_7	NA	NA
ASV_16S_1232	0	0	14	6	14	0	0	0	0	18	15	0	11	0	0	0	0	0	0	0	0	0	0	0	0	0	0	0	0	0	0	18	15	0	0	0	0	0	0		ASV_16S_1232	Bacteria	Actinobacteriota	MB-A2-108	NA	NA	NA
ASV_16S_1233	0	0	0	0	0	12	0	0	16	0	18	0	0	0	0	0	0	0	0	0	0	0	0	0	17	0	0	0	0	0	17	11	20	0	0	0	0	0	0		ASV_16S_1233	Bacteria	Desulfobacterota	NA	NA	NA	NA
ASV_16S_1234	0	0	0	0	0	29	18	0	0	0	0	0	0	26	0	0	0	0	0	0	0	37	0	0	0	0	0	0	0	0	0	0	0	0	0	0	0	0	0		ASV_16S_1234	Bacteria	Bdellovibrionota	Bdellovibrionia	Bacteriovoracales	Bacteriovoracaceae	Peredibacter
ASV_16S_1235	0	0	0	0	0	0	0	21	0	17	28	0	0	23	0	0	0	0	0	0	0	0	0	0	0	0	0	0	0	0	0	0	0	0	21	0	0	0	0		ASV_16S_1235	Bacteria	Actinobacteriota	Actinobacteria	Frankiales	NA	NA
ASV_16S_1236	0	0	0	0	0	0	0	0	0	0	0	60	0	0	0	0	50	0	0	0	0	0	0	0	0	0	0	0	0	0	0	0	0	0	0	0	0	0	0		ASV_16S_1236	Bacteria	Proteobacteria	Gammaproteobacteria	Burkholderiales	Oxalobacteraceae	Noviherbaspirillum
ASV_16S_1237	0	0	0	0	0	0	0	0	0	0	0	0	0	0	0	0	0	0	0	0	0	39	0	0	0	32	0	0	0	39	0	0	0	0	0	0	0	0	0		ASV_16S_1237	Bacteria	Bacteroidota	Bacteroidia	Cytophagales	Microscillaceae	NA
ASV_16S_1238	31	0	0	0	0	0	0	0	0	0	0	0	0	0	0	0	0	0	0	0	0	0	0	18	0	0	0	0	0	0	0	30	0	30	0	0	0	0	0		ASV_16S_1238	Bacteria	Actinobacteriota	Acidimicrobiia	IMCC26256	NA	NA
ASV_16S_1239	6	0	11	9	0	0	0	0	0	0	0	0	0	0	0	0	0	13	0	0	0	9	0	0	6	9	0	15	0	0	12	0	11	0	0	8	0	0	0		ASV_16S_1239	Bacteria	Acidobacteriota	Blastocatellia	DS-100	NA	NA
ASV_16S_1240	0	0	10	0	0	0	0	0	0	9	0	0	0	10	0	0	8	0	0	0	0	0	0	0	0	0	0	23	8	0	19	0	0	0	0	0	9	13	0		ASV_16S_1240	Bacteria	Bacteroidota	Bacteroidia	Sphingobacteriales	AKYH767	NA
ASV_16S_1241	0	0	0	14	0	0	0	14	0	29	0	0	0	20	0	0	0	0	0	0	0	0	0	0	0	0	0	0	0	0	0	14	18	0	0	0	0	0	0		ASV_16S_1241	Bacteria	Acidobacteriota	Acidobacteriae	Bryobacterales	Bryobacteraceae	Bryobacter
ASV_16S_1242	0	0	0	0	0	0	0	19	0	0	0	0	0	42	0	0	0	12	0	0	0	0	0	0	0	16	0	0	8	0	0	12	0	0	0	0	0	0	0		ASV_16S_1242	Bacteria	Bdellovibrionota	Oligoflexia	0319-6G20	NA	NA
ASV_16S_1243	27	12	0	16	0	0	0	0	0	14	0	0	0	0	0	0	0	0	0	0	0	0	0	0	21	0	0	0	0	0	17	0	0	0	0	0	0	0	0		ASV_16S_1243	Bacteria	Actinobacteriota	Rubrobacteria	Rubrobacterales	Rubrobacteriaceae	Rubrobacter
ASV_16S_1244	21	0	0	0	0	15	0	0	0	0	0	0	0	0	0	0	0	0	0	0	0	0	0	0	0	0	0	0	0	0	0	28	23	0	0	20	0	0	0		ASV_16S_1244	Bacteria	Actinobacteriota	Thermoleophilia	NA	NA	NA
ASV_16S_1245	0	6	0	0	7	0	0	22	0	0	21	0	0	0	0	0	0	11	0	0	0	0	0	0	0	0	0	15	0	0	0	0	0	0	17	0	0	0	8		ASV_16S_1245	Bacteria	Actinobacteriota	Rubrobacteria	Rubrobacterales	Rubrobacteriaceae	Rubrobacter
ASV_16S_1246	0	0	13	8	0	11	0	0	0	0	13	0	0	0	0	0	0	0	0	0	0	11	0	0	9	0	0	12	0	0	0	14	0	0	0	0	0	6	10		ASV_16S_1246	Bacteria	Proteobacteria	Alphaproteobacteria	Tistrellales	Geminicoccaceae	NA
ASV_16S_1247	0	0	0	10	0	5	0	12	0	0	7	0	0	0	0	0	0	0	0	0	0	9	0	0	16	0	0	12	11	0	0	14	0	0	0	11	0	0	0		ASV_16S_1247	Bacteria	Proteobacteria	Gammaproteobacteria	Burkholderiales	Nitrosomonadaceae	MND1
ASV_16S_1248	0	0	0	0	0	0	0	0	0	27	0	0	0	0	0	0	14	0	0	0	0	0	0	0	0	0	0	0	35	0	0	20	0	0	0	0	0	0	11		ASV_16S_1248	Bacteria	Proteobacteria	Gammaproteobacteria	Xanthomonadales	Rhodanobacteraceae	Ahniella
ASV_16S_1249	0	0	0	0	0	0	0	0	0	0	0	0	0	0	0	0	0	0	44	0	0	0	63	0	0	0	0	0	0	0	0	0	0	0	0	0	0	0	0		ASV_16S_1249	Bacteria	Actinobacteriota	Actinobacteria	Micromonosporales	Micromonosporaceae	Micromonospora
ASV_16S_1250	0	13	0	0	0	11	8	8	0	0	0	0	0	11	0	0	7	0	0	0	0	0	0	0	0	6	0	5	0	5	13	0	0	0	5	6	0	0	8		ASV_16S_1250	Bacteria	Myxococcota	Myxococcia	Myxococcales	Myxococcaceae	P3OB-42
ASV_16S_1251	0	11	14	0	0	0	0	0	0	0	0	0	0	0	0	0	0	8	0	0	0	0	0	0	0	0	0	19	4	0	8	12	0	5	17	0	8	0	0		ASV_16S_1251	Bacteria	Verrucomicrobiota	Verrucomicrobiae	Opitutales	Opitutaceae	Opitutus
ASV_16S_1252	0	0	0	0	0	0	0	37	0	35	0	0	0	0	0	0	0	0	0	0	0	0	0	0	0	0	0	0	0	0	0	0	0	0	0	34	0	0	0		ASV_16S_1252	Bacteria	Actinobacteriota	Actinobacteria	Micrococcales	Cellulomonadaceae	Cellulomonas
ASV_16S_1253	0	0	0	0	0	0	0	10	11	9	0	0	0	0	0	0	0	9	0	0	0	0	0	0	0	8	0	18	0	5	8	8	0	0	13	7	0	0	0		ASV_16S_1253	Bacteria	Chloroflexi	Chloroflexia	Thermomicrobiales	JG30-KF-CM45	NA
ASV_16S_1254	0	0	0	0	0	0	0	0	0	0	0	21	0	0	0	0	16	0	0	0	0	0	0	69	0	0	0	0	0	0	0	0	0	0	0	0	0	0	0		ASV_16S_1254	Bacteria	Bacteroidota	Bacteroidia	Cytophagales	Spirosomaceae	NA
ASV_16S_1255	0	0	0	0	15	0	0	0	0	0	0	0	0	44	0	0	0	13	0	0	0	0	15	0	0	18	0	0	0	0	0	0	0	0	0	0	0	0	0		ASV_16S_1255	Bacteria	Actinobacteriota	Thermoleophilia	Solirubrobacterales	67-14	NA
ASV_16S_1256	0	0	0	0	0	17	0	0	20	0	0	0	0	12	0	0	0	0	0	0	0	0	20	0	18	0	0	0	0	0	18	0	0	0	0	0	0	0	0		ASV_16S_1256	Bacteria	Actinobacteriota	Thermoleophilia	Gaiellales	NA	NA
ASV_16S_1257	0	0	0	0	0	20	0	0	0	0	20	0	0	0	0	0	0	0	0	0	0	0	0	0	0	0	0	24	0	0	0	16	0	0	24	0	0	0	0		ASV_16S_1257	Bacteria	Proteobacteria	Alphaproteobacteria	Sphingomonadales	Sphingomonadaceae	Sphingomonas
ASV_16S_1258	0	0	0	0	0	14	13	0	0	0	0	0	0	0	0	0	0	19	0	0	0	0	0	0	0	0	0	28	0	0	0	0	15	0	15	0	0	0	0		ASV_16S_1258	Bacteria	Actinobacteriota	Thermoleophilia	Solirubrobacterales	Solirubrobacteraceae	Solirubrobacter
ASV_16S_1259	0	0	0	0	0	0	0	23	0	0	26	0	0	0	0	0	0	0	0	0	0	0	0	0	0	24	0	0	0	0	31	0	0	0	0	0	0	0	0		ASV_16S_1259	Bacteria	Proteobacteria	Alphaproteobacteria	Rhizobiales	Beijerinckiaceae	Microvirga
ASV_16S_1260	0	0	0	0	0	0	0	0	0	0	0	37	0	0	0	0	21	0	0	0	46	0	0	0	0	0	0	0	0	0	0	0	0	0	0	0	0	0	0		ASV_16S_1260	Bacteria	Actinobacteriota	Actinobacteria	Propionibacteriales	Propionibacteriaceae	Haloactinopolyspora
ASV_16S_1261	0	0	0	0	0	0	0	0	0	0	0	26	0	0	0	0	44	0	0	0	34	0	0	0	0	0	0	0	0	0	0	0	0	0	0	0	0	0	0		ASV_16S_1261	Bacteria	Actinobacteriota	Actinobacteria	NA	NA	NA
ASV_16S_1262	0	0	0	0	0	0	0	0	0	0	0	0	0	0	0	0	18	0	0	0	0	0	0	86	0	0	0	0	0	0	0	0	0	0	0	0	0	0	0		ASV_16S_1262	Bacteria	Bacteroidota	Bacteroidia	Chitinophagales	Chitinophagaceae	Chitinophaga
ASV_16S_1263	5	0	0	0	0	0	0	0	10	13	0	0	0	8	0	0	0	5	0	0	0	0	0	0	7	11	0	0	0	13	7	0	0	0	0	11	4	9	0		ASV_16S_1263	Bacteria	Latescibacterota	NA	NA	NA	NA
ASV_16S_1264	0	20	13	0	0	0	0	7	11	0	0	0	0	7	0	0	0	0	0	0	0	0	0	0	0	13	0	0	0	21	0	0	11	0	0	0	0	0	0		ASV_16S_1264	Bacteria	Bacteroidota	Bacteroidia	Chitinophagales	Chitinophagaceae	Terrimonas
ASV_16S_1265	0	0	0	0	36	0	0	0	0	0	31	0	0	0	0	0	0	0	0	0	0	0	0	0	0	0	0	0	0	0	0	0	0	0	0	36	0	0	0		ASV_16S_1265	Bacteria	Acidobacteriota	Subgroup_5	NA	NA	NA
ASV_16S_1266	0	0	0	0	0	0	0	0	0	0	14	0	0	0	0	0	0	0	0	0	0	0	0	0	0	0	0	0	19	0	0	26	0	0	25	0	0	19	0		ASV_16S_1266	Bacteria	Proteobacteria	Alphaproteobacteria	Rhodobacterales	Rhodobacteraceae	NA
ASV_16S_1267	0	0	0	0	0	0	0	0	0	0	0	0	0	0	0	0	0	0	0	0	0	0	0	103	0	0	0	0	0	0	0	0	0	0	0	0	0	0	0		ASV_16S_1267	Bacteria	Bacteroidota	Bacteroidia	Flavobacteriales	Flavobacteriaceae	Flavobacterium
ASV_16S_1268	32	0	0	0	21	24	0	0	0	0	25	0	0	0	0	0	0	0	0	0	0	0	0	0	0	0	0	0	0	0	0	0	0	0	0	0	0	0	0		ASV_16S_1268	Bacteria	Bacteroidota	Bacteroidia	Flavobacteriales	Flavobacteriaceae	Flavobacterium
ASV_16S_1269	16	0	0	0	0	0	0	0	14	0	0	0	0	12	0	0	0	25	0	0	0	12	0	0	0	9	0	6	0	0	0	0	0	0	0	0	0	8	0		ASV_16S_1269	Bacteria	Sumerlaeota	Sumerlaeia	Sumerlaeales	Sumerlaeaceae	Sumerlaea
ASV_16S_1270	10	8	0	0	0	8	0	0	0	0	0	0	0	0	0	0	0	12	0	0	0	8	0	0	0	0	0	0	11	18	0	15	0	0	0	0	0	0	12		ASV_16S_1270	Bacteria	Bacteroidota	Bacteroidia	Sphingobacteriales	AKYH767	NA
ASV_16S_1271	0	0	7	0	0	0	0	9	8	5	4	0	7	7	0	0	0	5	0	0	0	3	0	0	5	0	0	6	0	0	8	12	0	0	7	0	0	4	5		ASV_16S_1271	Bacteria	Actinobacteriota	Acidimicrobiia	NA	NA	NA
ASV_16S_1272	0	0	0	0	0	9	10	0	0	7	3	0	0	5	0	0	0	0	0	0	0	16	0	0	0	15	0	6	0	15	0	0	0	0	0	0	7	9	0		ASV_16S_1272	Bacteria	Myxococcota	Polyangia	Polyangiales	BIrii41	NA
ASV_16S_1273	0	0	0	0	0	0	13	0	0	5	7	0	0	0	0	0	0	8	0	0	0	14	0	0	8	0	0	16	0	0	0	7	11	4	0	0	0	9	0		ASV_16S_1273	Bacteria	Bacteroidota	Bacteroidia	Chitinophagales	Chitinophagaceae	NA
ASV_16S_1274	0	0	0	0	0	0	0	0	18	0	0	0	0	0	0	0	0	0	0	0	0	0	0	0	22	12	0	17	0	0	16	0	0	10	0	7	0	0	0		ASV_16S_1274	Bacteria	Planctomycetota	Planctomycetes	Pirellulales	Pirellulaceae	Pirellula
ASV_16S_1275	0	0	0	0	0	0	0	0	0	0	9	4	12	0	0	0	0	8	0	0	0	0	0	0	13	0	0	11	13	7	0	17	0	8	0	0	0	0	0		ASV_16S_1275	Bacteria	Planctomycetota	Planctomycetes	NA	NA	NA
ASV_16S_1276	0	0	0	0	0	0	0	0	0	0	0	0	0	0	0	0	32	0	0	0	70	0	0	0	0	0	0	0	0	0	0	0	0	0	0	0	0	0	0		ASV_16S_1276	Bacteria	Proteobacteria	Gammaproteobacteria	Xanthomonadales	Xanthomonadaceae	Lysobacter
ASV_16S_1277	0	0	0	0	0	0	0	0	0	0	0	0	0	0	0	0	0	0	42	0	0	0	36	0	6	0	0	0	0	0	0	18	0	0	0	0	0	0	0		ASV_16S_1277	Bacteria	Firmicutes	Bacilli	Paenibacillales	Paenibacillaceae	Paenibacillus
ASV_16S_1278	0	0	0	0	0	0	0	0	0	0	0	0	0	0	0	0	0	0	0	50	0	0	0	52	0	0	0	0	0	0	0	0	0	0	0	0	0	0	0		ASV_16S_1278	Bacteria	Actinobacteriota	Actinobacteria	Propionibacteriales	Nocardioidaceae	Nocardioides
ASV_16S_1279	14	0	0	0	0	0	0	13	0	0	0	0	13	0	0	0	10	13	0	0	9	0	0	0	0	0	0	0	0	0	13	16	0	0	0	0	0	0	0		ASV_16S_1279	Bacteria	Actinobacteriota	Thermoleophilia	NA	NA	NA
ASV_16S_1280	9	0	0	0	0	0	0	0	0	12	0	0	0	0	0	0	0	0	0	0	0	0	0	0	14	19	0	0	12	20	0	0	0	9	0	0	0	6	0		ASV_16S_1280	Bacteria	Planctomycetota	Planctomycetes	Pirellulales	Pirellulaceae	NA
ASV_16S_1281	0	0	29	0	0	0	0	0	0	0	0	0	0	0	0	0	0	24	0	0	0	0	0	0	31	0	0	0	0	0	17	0	0	0	0	0	0	0	0		ASV_16S_1281	Archaea	Crenarchaeota	Nitrososphaeria	Nitrososphaerales	Nitrososphaeraceae	NA
ASV_16S_1282	0	0	0	0	0	0	13	16	0	14	15	0	0	0	0	0	0	0	0	0	0	0	0	0	0	0	0	11	0	0	0	22	0	0	0	0	0	10	0		ASV_16S_1282	Bacteria	Actinobacteriota	Thermoleophilia	Solirubrobacterales	Solirubrobacteraceae	NA
ASV_16S_1283	0	0	0	0	0	0	0	0	20	0	0	0	0	0	0	0	0	0	0	0	39	0	0	0	0	0	0	21	0	0	0	21	0	0	0	0	0	0	0		ASV_16S_1283	Bacteria	Proteobacteria	Gammaproteobacteria	Burkholderiales	Comamonadaceae	NA
ASV_16S_1284	0	0	0	0	0	0	0	0	0	18	0	0	0	0	0	0	0	7	0	0	0	0	0	0	0	8	0	0	9	0	0	25	0	23	0	0	0	0	11		ASV_16S_1284	Bacteria	Planctomycetota	Planctomycetes	Gemmatales	Gemmataceae	NA
ASV_16S_1285	0	0	0	0	0	0	0	0	0	0	0	0	0	0	0	0	0	0	48	0	0	0	44	0	0	0	9	0	0	0	0	0	0	0	0	0	0	0	0		ASV_16S_1285	Bacteria	Firmicutes	Bacilli	Thermoactinomycetales	Thermoactinomycetaceae	Thermoflavimicrobium
ASV_16S_1286	0	20	40	0	0	21	0	0	0	0	0	0	0	0	0	0	0	0	0	0	0	0	0	0	0	0	0	0	0	0	0	0	0	0	0	0	0	19	0		ASV_16S_1286	Bacteria	Proteobacteria	Alphaproteobacteria	Micropepsales	Micropepsaceae	NA
ASV_16S_1287	0	17	0	0	0	0	0	0	13	0	0	0	0	0	0	0	0	14	0	0	0	8	0	0	0	0	0	0	0	0	0	15	0	0	10	16	0	7	0		ASV_16S_1287	Bacteria	Planctomycetota	OM190	NA	NA	NA
ASV_16S_1288	0	12	0	0	0	9	0	0	0	0	6	4	6	5	0	0	0	0	23	0	0	0	13	5	0	0	4	0	8	0	0	0	0	0	0	0	0	5	0		ASV_16S_1288	Bacteria	Firmicutes	Clostridia	Peptostreptococcales-Tissierellales	Peptostreptococcaceae	Terrisporobacter
ASV_16S_1289	0	0	0	0	0	0	15	0	0	0	0	0	0	21	0	0	0	13	0	0	0	0	25	0	0	0	0	0	0	14	12	0	0	0	0	0	0	0	0		ASV_16S_1289	Bacteria	Actinobacteriota	Actinobacteria	Micrococcales	Intrasporangiaceae	Tetrasphaera
ASV_16S_1290	0	0	0	0	0	0	0	0	0	0	0	0	0	0	29	0	0	20	0	0	0	0	0	0	0	0	0	19	0	0	0	0	0	32	0	0	0	0	0		ASV_16S_1290	Bacteria	Bacteroidota	Bacteroidia	Flavobacteriales	Flavobacteriaceae	Flavobacterium
ASV_16S_1291	0	0	0	0	0	0	0	0	0	0	0	0	0	0	0	0	0	0	52	0	0	0	43	0	0	0	0	0	0	0	0	5	0	0	0	0	0	0	0		ASV_16S_1291	Bacteria	Firmicutes	Bacilli	Bacillales	Bacillaceae	NA
ASV_16S_1292	14	0	10	0	0	10	6	11	0	0	8	0	0	0	0	0	0	0	0	0	0	0	0	0	0	0	0	0	0	0	0	16	0	0	0	13	11	0	0		ASV_16S_1292	Bacteria	Bacteroidota	Bacteroidia	Chitinophagales	Chitinophagaceae	Dinghuibacter
ASV_16S_1293	0	0	10	0	0	0	0	0	0	0	13	0	19	15	0	0	0	0	0	0	0	10	0	0	12	0	0	0	20	0	0	0	0	0	0	0	0	0	0		ASV_16S_1293	Bacteria	Planctomycetota	Planctomycetes	Gemmatales	Gemmataceae	Gemmata
ASV_16S_1294	0	0	3	0	0	10	0	8	0	0	14	0	0	13	0	0	0	12	0	0	0	10	0	0	0	0	0	10	0	11	0	8	0	0	0	0	0	0	0		ASV_16S_1294	Bacteria	Bdellovibrionota	Bdellovibrionia	Bdellovibrionales	Bdellovibrionaceae	OM27_clade
ASV_16S_1295	0	0	0	0	0	0	0	0	0	0	18	0	0	0	0	0	0	13	0	0	0	0	0	0	0	0	0	0	20	0	0	28	0	0	20	0	0	0	0		ASV_16S_1295	Bacteria	Actinobacteriota	Actinobacteria	Propionibacteriales	Nocardioidaceae	Nocardioides
ASV_16S_1296	0	0	0	0	0	0	0	0	0	0	0	0	0	0	0	0	0	0	0	0	0	0	99	0	0	0	0	0	0	0	0	0	0	0	0	0	0	0	0		ASV_16S_1296	Bacteria	Actinobacteriota	Actinobacteria	Streptomycetales	Streptomycetaceae	Streptomyces
ASV_16S_1297	20	0	0	0	0	0	0	0	0	0	0	0	0	19	0	0	0	0	0	0	0	0	0	0	16	0	0	0	0	0	16	16	0	0	0	0	0	11	0		ASV_16S_1297	Bacteria	Bacteroidota	Bacteroidia	Chitinophagales	Chitinophagaceae	Ferruginibacter
ASV_16S_1298	0	0	0	0	0	22	0	0	0	0	0	0	0	0	0	0	0	0	0	0	0	0	0	0	0	0	0	0	42	0	0	34	0	0	0	0	0	0	0		ASV_16S_1298	Bacteria	Actinobacteriota	Actinobacteria	Frankiales	NA	NA
ASV_16S_1299	0	0	0	0	0	0	0	0	0	0	0	20	0	0	0	0	29	0	0	0	49	0	0	0	0	0	0	0	0	0	0	0	0	0	0	0	0	0	0		ASV_16S_1299	Bacteria	Bacteroidota	Bacteroidia	Chitinophagales	Chitinophagaceae	Niastella
ASV_16S_1300	0	0	0	16	0	0	0	0	0	12	15	0	0	0	0	0	0	0	0	0	0	20	0	0	0	0	0	0	0	0	17	17	0	0	0	0	0	0	0		ASV_16S_1300	Bacteria	Bacteroidota	Bacteroidia	Cytophagales	Cytophagaceae	Sporocytophaga
ASV_16S_1301	0	0	0	6	7	0	7	6	0	0	0	5	0	9	0	0	0	11	0	0	0	7	0	0	0	7	0	0	0	0	0	8	3	4	0	3	0	7	7		ASV_16S_1301	Bacteria	Myxococcota	Polyangia	Polyangiales	NA	NA
ASV_16S_1302	0	0	0	0	0	0	0	0	0	0	0	31	0	0	0	0	20	0	0	20	0	0	0	26	0	0	0	0	0	0	0	0	0	0	0	0	0	0	0		ASV_16S_1302	Bacteria	Planctomycetota	Planctomycetes	Isosphaerales	Isosphaeraceae	Singulisphaera
ASV_16S_1303	0	0	0	0	0	0	0	0	0	0	0	0	0	0	0	0	0	0	0	58	6	0	0	33	0	0	0	0	0	0	0	0	0	0	0	0	0	0	0		ASV_16S_1303	Bacteria	Actinobacteriota	Actinobacteria	Propionibacteriales	Nocardioidaceae	Mumia
ASV_16S_1304	20	0	0	0	0	33	0	0	0	23	0	0	0	0	0	0	0	20	0	0	0	0	0	0	0	0	0	0	0	0	0	0	0	0	0	0	0	0	0		ASV_16S_1304	Bacteria	Actinobacteriota	Acidimicrobiia	Microtrichales	NA	NA
ASV_16S_1305	5	0	0	0	11	9	0	8	0	0	0	0	0	0	0	0	0	10	0	0	0	0	0	0	4	0	0	12	9	0	8	0	8	0	12	0	0	0	0		ASV_16S_1305	Bacteria	Chloroflexi	Chloroflexia	Thermomicrobiales	JG30-KF-CM45	NA
ASV_16S_1306	0	23	0	0	0	0	0	0	0	0	0	0	0	19	0	0	0	21	0	0	0	0	0	0	0	0	0	0	0	0	0	33	0	0	0	0	0	0	0		ASV_16S_1306	Bacteria	Proteobacteria	Gammaproteobacteria	Burkholderiales	Nitrosomonadaceae	966-1
ASV_16S_1307	0	9	0	8	10	0	5	0	0	0	0	5	0	0	0	0	8	0	7	0	0	0	13	0	0	0	0	0	0	0	0	14	0	0	0	6	11	0	0		ASV_16S_1307	Bacteria	Myxococcota	Myxococcia	Myxococcales	Myxococcaceae	NA
ASV_16S_1308	0	0	0	0	0	8	0	0	14	10	0	0	11	15	0	0	0	0	0	0	0	0	0	0	13	0	0	15	10	0	0	0	0	0	0	0	0	0	0		ASV_16S_1308	Bacteria	Proteobacteria	Alphaproteobacteria	Rhodobacterales	Rhodobacteraceae	NA
ASV_16S_1309	0	0	0	0	0	0	13	0	0	0	0	0	0	0	0	0	0	21	0	0	0	0	0	0	11	0	0	0	0	0	0	35	0	0	0	0	0	16	0		ASV_16S_1309	Bacteria	Actinobacteriota	Thermoleophilia	Gaiellales	NA	NA
ASV_16S_1310	0	0	0	0	0	0	0	0	14	0	0	0	0	12	0	0	0	0	13	0	0	0	18	0	0	0	0	0	0	0	16	0	0	0	23	0	0	0	0		ASV_16S_1310	Bacteria	Actinobacteriota	Thermoleophilia	Solirubrobacterales	Solirubrobacteraceae	Solirubrobacter
ASV_16S_1311	0	0	0	0	0	0	0	0	0	0	0	0	0	0	0	33	0	0	0	0	0	0	0	0	0	0	63	0	0	0	0	0	0	0	0	0	0	0	0		ASV_16S_1311	Bacteria	Firmicutes	Bacilli	Paenibacillales	Paenibacillaceae	Paenibacillus
ASV_16S_1312	8	10	0	0	0	0	7	0	7	0	0	0	4	0	0	0	0	0	0	0	0	0	0	0	0	12	0	11	0	6	9	14	7	0	0	0	0	0	0		ASV_16S_1312	Bacteria	Chloroflexi	OLB14	NA	NA	NA
ASV_16S_1313	0	3	0	0	0	0	0	0	0	0	0	18	0	0	0	11	0	0	0	48	15	0	0	0	0	0	0	0	0	0	0	0	0	0	0	0	0	0	0		ASV_16S_1313	Bacteria	Planctomycetota	Planctomycetes	Isosphaerales	Isosphaeraceae	Singulisphaera
ASV_16S_1314	0	0	0	6	0	0	0	0	0	0	0	0	0	0	0	0	0	0	0	0	51	0	0	0	0	0	0	0	11	4	0	13	0	0	0	0	0	10	0		ASV_16S_1314	Bacteria	Actinobacteriota	Actinobacteria	Corynebacteriales	Nocardiaceae	Rhodococcus
ASV_16S_1315	0	0	0	0	6	0	0	0	0	17	0	0	13	11	0	0	0	0	0	0	8	0	0	0	0	0	0	0	16	8	0	16	0	0	0	0	0	0	0		ASV_16S_1315	Bacteria	NB1-j	NA	NA	NA	NA
ASV_16S_1316	0	0	0	0	0	7	0	0	14	0	0	0	0	0	0	0	0	7	0	0	0	9	0	0	0	0	0	7	0	14	9	5	0	6	17	0	0	0	0		ASV_16S_1316	Bacteria	Actinobacteriota	MB-A2-108	NA	NA	NA
ASV_16S_1317	0	0	0	0	0	0	0	26	0	12	0	0	0	0	0	0	0	0	0	0	0	23	0	0	0	0	0	20	0	0	0	0	0	0	0	0	0	0	14		ASV_16S_1317	Bacteria	Proteobacteria	Gammaproteobacteria	Burkholderiales	Nitrosomonadaceae	966-1
ASV_16S_1318	0	0	0	0	0	0	0	0	0	0	0	0	0	0	0	0	0	31	0	0	0	38	0	0	0	0	0	0	0	0	0	0	26	0	0	0	0	0	0		ASV_16S_1318	Bacteria	Actinobacteriota	Thermoleophilia	Solirubrobacterales	67-14	NA
ASV_16S_1319	0	0	0	0	0	0	0	0	0	0	0	0	0	0	0	0	0	0	0	0	0	0	0	60	0	0	0	0	0	0	0	0	0	27	0	0	0	8	0		ASV_16S_1319	Bacteria	Proteobacteria	Alphaproteobacteria	Caulobacterales	Caulobacteraceae	Caulobacter
ASV_16S_1320	0	0	0	0	0	0	0	0	0	0	0	0	0	0	0	0	0	0	0	0	0	0	0	0	0	31	0	0	0	64	0	0	0	0	0	0	0	0	0		ASV_16S_1320	Bacteria	Bdellovibrionota	Bdellovibrionia	Bacteriovoracales	Bacteriovoracaceae	Peredibacter
ASV_16S_1321	0	26	0	11	0	0	0	0	0	0	14	0	0	0	0	0	0	0	0	0	0	0	0	0	0	0	0	0	0	0	0	34	9	0	0	0	0	0	0		ASV_16S_1321	Bacteria	Actinobacteriota	Thermoleophilia	Solirubrobacterales	67-14	NA
ASV_16S_1322	0	0	0	0	0	0	26	0	0	18	0	0	0	23	0	0	0	0	0	0	0	0	0	0	0	0	0	0	0	27	0	0	0	0	0	0	0	0	0		ASV_16S_1322	Bacteria	Acidobacteriota	Vicinamibacteria	Subgroup_17	NA	NA
ASV_16S_1323	12	0	0	7	0	0	0	7	7	0	0	0	0	5	0	0	0	0	0	0	0	0	0	0	8	0	0	0	0	9	9	12	0	6	11	0	0	0	0		ASV_16S_1323	Bacteria	Chloroflexi	TK10	NA	NA	NA
ASV_16S_1324	9	0	0	4	0	6	0	9	10	0	0	0	4	0	0	0	0	16	0	0	0	0	0	0	0	0	0	15	0	0	0	11	0	0	0	0	0	9	0		ASV_16S_1324	Bacteria	Actinobacteriota	Actinobacteria	Streptosporangiales	Thermomonosporaceae	Actinocorallia
ASV_16S_1325	7	8	10	8	0	0	0	0	12	0	0	0	6	0	0	0	0	0	0	0	0	0	0	0	5	0	0	11	0	0	0	7	0	5	0	0	0	7	7		ASV_16S_1325	Bacteria	Bacteroidota	Bacteroidia	Chitinophagales	Chitinophagaceae	NA
ASV_16S_1326	0	22	0	0	0	0	0	0	0	0	0	0	0	0	0	0	0	0	0	0	0	17	0	0	0	0	0	0	0	0	19	15	0	0	0	20	0	0	0		ASV_16S_1326	Bacteria	Actinobacteriota	Actinobacteria	Kineosporiales	Kineosporiaceae	Kineosporia
ASV_16S_1327	0	0	0	10	0	0	0	0	0	13	0	0	0	0	0	0	0	15	0	0	0	0	0	0	0	6	0	16	0	0	0	14	0	0	0	19	0	0	0		ASV_16S_1327	Bacteria	Proteobacteria	Gammaproteobacteria	Xanthomonadales	Rhodanobacteraceae	NA
ASV_16S_1328	0	0	0	0	0	33	0	0	0	0	0	0	0	0	0	0	0	0	0	0	0	0	0	0	0	0	0	0	35	0	0	0	0	0	0	0	0	25	0		ASV_16S_1328	Bacteria	Proteobacteria	Alphaproteobacteria	Sphingomonadales	Sphingomonadaceae	Sphingomonas
ASV_16S_1329	0	0	0	0	0	0	0	0	0	0	0	6	0	0	0	55	0	0	0	32	0	0	0	0	0	0	0	0	0	0	0	0	0	0	0	0	0	0	0		ASV_16S_1329	Bacteria	Proteobacteria	Alphaproteobacteria	Rhizobiales	Devosiaceae	Devosia
ASV_16S_1330	0	0	0	0	0	0	0	0	0	0	0	0	0	0	0	93	0	0	0	0	0	0	0	0	0	0	0	0	0	0	0	0	0	0	0	0	0	0	0		ASV_16S_1330	Bacteria	Proteobacteria	Gammaproteobacteria	Burkholderiales	Alcaligenaceae	Pigmentiphaga
ASV_16S_1331	0	0	0	0	0	0	0	0	0	0	0	0	0	0	0	0	0	0	15	49	0	0	29	0	0	0	0	0	0	0	0	0	0	0	0	0	0	0	0		ASV_16S_1331	Bacteria	Firmicutes	Bacilli	Paenibacillales	Paenibacillaceae	Paenibacillus
ASV_16S_1332	0	0	6	0	0	5	0	10	9	0	0	0	0	0	0	0	0	0	0	0	0	6	0	0	0	0	0	8	7	0	13	8	7	0	0	5	0	8	0		ASV_16S_1332	Bacteria	Actinobacteriota	Acidimicrobiia	Microtrichales	NA	NA
ASV_16S_1333	0	0	0	0	0	0	0	92	0	0	0	0	0	0	0	0	0	0	0	0	0	0	0	0	0	0	0	0	0	0	0	0	0	0	0	0	0	0	0		ASV_16S_1333	Bacteria	Actinobacteriota	Actinobacteria	Micromonosporales	Micromonosporaceae	NA
ASV_16S_1334	0	0	0	0	0	0	0	0	0	0	8	0	0	0	0	0	0	0	33	0	0	0	51	0	0	0	0	0	0	0	0	0	0	0	0	0	0	0	0		ASV_16S_1334	Bacteria	Firmicutes	Limnochordia	Limnochordia_or	Limnochordia_fa	Hydrogenispora
ASV_16S_1335	0	4	6	0	0	0	5	0	8	3	0	0	0	0	0	0	0	8	0	0	0	0	0	0	9	12	0	3	0	8	0	7	0	0	5	0	0	4	9		ASV_16S_1335	Bacteria	NA	NA	NA	NA	NA
ASV_16S_1336	0	0	0	0	0	4	0	0	0	0	7	0	0	0	0	0	0	0	0	0	0	0	0	0	9	0	0	13	0	0	15	0	0	0	0	38	5	0	0		ASV_16S_1336	Bacteria	Cyanobacteria	Vampirivibrionia	Vampirovibrionales	Vampirovibrionaceae	Vampirovibrio
ASV_16S_1337	0	0	0	0	0	0	0	18	19	0	0	0	0	0	0	0	0	0	0	0	0	0	0	0	16	18	0	20	0	0	0	0	0	0	0	0	0	0	0		ASV_16S_1337	Bacteria	Actinobacteriota	Acidimicrobiia	Microtrichales	NA	NA
ASV_16S_1338	0	0	0	0	0	0	0	0	17	0	0	0	0	16	0	0	0	23	0	0	0	0	0	0	0	0	0	0	0	0	0	35	0	0	0	0	0	0	0		ASV_16S_1338	Bacteria	Actinobacteriota	Thermoleophilia	Solirubrobacterales	Solirubrobacteraceae	Solirubrobacter
ASV_16S_1339	0	0	0	0	0	0	0	0	0	0	0	0	0	0	0	0	0	0	43	0	0	0	48	0	0	0	0	0	0	0	0	0	0	0	0	0	0	0	0		ASV_16S_1339	Bacteria	Firmicutes	Bacilli	Alicyclobacillales	Alicyclobacillaceae	Tumebacillus
ASV_16S_1340	9	0	0	0	14	9	0	8	0	0	0	0	0	0	0	0	0	0	0	0	0	8	0	0	0	6	0	0	0	0	12	11	0	7	0	0	6	0	0		ASV_16S_1340	Bacteria	Bacteroidota	Bacteroidia	Chitinophagales	Chitinophagaceae	Flavihumibacter
ASV_16S_1341	5	5	0	6	0	3	10	2	0	7	0	0	3	7	2	0	4	0	0	0	3	2	0	0	5	0	0	0	0	5	8	8	0	0	0	5	0	0	0		ASV_16S_1341	Bacteria	Dependentiae	Babeliae	Babeliales	Vermiphilaceae	NA
ASV_16S_1342	0	13	0	14	0	0	0	0	0	0	0	0	0	0	9	0	0	0	0	0	0	21	0	0	15	0	0	0	0	0	0	18	0	0	0	0	0	0	0		ASV_16S_1342	Bacteria	Planctomycetota	Planctomycetes	Gemmatales	Gemmataceae	NA
ASV_16S_1343	0	0	0	0	0	0	0	19	0	0	0	0	0	13	0	0	0	37	0	0	0	0	0	0	0	0	0	0	0	0	0	0	0	0	21	0	0	0	0		ASV_16S_1343	Bacteria	Chloroflexi	Dehalococcoidia	S085	NA	NA
ASV_16S_1344	0	0	0	0	0	0	0	0	0	0	0	16	0	0	0	0	19	0	0	0	34	0	0	21	0	0	0	0	0	0	0	0	0	0	0	0	0	0	0		ASV_16S_1344	Bacteria	Proteobacteria	Gammaproteobacteria	Steroidobacterales	Steroidobacteraceae	Steroidobacter
ASV_16S_1345	0	0	0	0	0	0	0	0	0	0	0	0	0	19	0	0	0	24	0	0	0	25	0	0	0	22	0	0	0	0	0	0	0	0	0	0	0	0	0		ASV_16S_1345	Bacteria	Planctomycetota	Planctomycetes	Gemmatales	Gemmataceae	Gemmata
ASV_16S_1346	0	0	0	0	0	0	0	0	0	0	0	0	0	0	0	90	0	0	0	0	0	0	0	0	0	0	0	0	0	0	0	0	0	0	0	0	0	0	0		ASV_16S_1346	Bacteria	Proteobacteria	Alphaproteobacteria	Acetobacterales	Acetobacteraceae	Roseomonas
ASV_16S_1347	0	0	0	0	0	0	0	0	0	0	0	0	0	0	0	0	0	44	0	46	0	0	0	0	0	0	0	0	0	0	0	0	0	0	0	0	0	0	0		ASV_16S_1347	Bacteria	Actinobacteriota	Actinobacteria	Micromonosporales	Micromonosporaceae	Micromonospora
ASV_16S_1348	0	0	0	0	0	0	0	0	0	0	0	0	0	0	0	0	0	0	0	0	0	0	90	0	0	0	0	0	0	0	0	0	0	0	0	0	0	0	0		ASV_16S_1348	Bacteria	Firmicutes	Bacilli	Alicyclobacillales	Alicyclobacillaceae	Tumebacillus
ASV_16S_1349	12	0	0	15	0	0	14	0	0	0	0	0	0	21	0	0	0	0	0	0	0	0	0	0	11	0	0	0	16	0	0	0	0	0	0	0	0	0	0		ASV_16S_1349	Bacteria	Acidobacteriota	Vicinamibacteria	Vicinamibacterales	NA	NA
ASV_16S_1350	10	16	0	0	0	0	0	0	0	0	0	0	0	0	0	0	0	9	0	0	0	0	0	0	14	0	0	0	19	0	0	0	21	0	0	0	0	0	0		ASV_16S_1350	Bacteria	Acidobacteriota	Vicinamibacteria	Subgroup_17	NA	NA
ASV_16S_1351	0	13	11	0	0	6	5	8	0	0	0	0	0	0	0	0	0	7	0	0	0	5	0	0	7	8	0	0	0	0	0	10	9	0	0	0	0	0	0		ASV_16S_1351	Bacteria	Nitrospirota	Nitrospiria	Nitrospirales	Nitrospiraceae	Nitrospira
ASV_16S_1352	0	0	0	27	0	25	0	0	37	0	0	0	0	0	0	0	0	0	0	0	0	0	0	0	0	0	0	0	0	0	0	0	0	0	0	0	0	0	0		ASV_16S_1352	Bacteria	Actinobacteriota	Thermoleophilia	Solirubrobacterales	67-14	NA
ASV_16S_1353	0	0	0	0	0	0	0	12	15	9	0	0	13	8	0	0	0	0	0	0	0	12	0	0	0	0	0	8	12	0	0	0	0	0	0	0	0	0	0		ASV_16S_1353	Bacteria	Myxococcota	Polyangia	Polyangiales	BIrii41	NA
ASV_16S_1354	0	0	0	0	0	0	0	0	0	0	0	43	0	0	0	0	0	0	0	0	8	0	0	38	0	0	0	0	0	0	0	0	0	0	0	0	0	0	0		ASV_16S_1354	Bacteria	Bacteroidota	Bacteroidia	Cytophagales	Microscillaceae	Ohtaekwangia
ASV_16S_1355	0	0	0	0	0	0	0	0	0	0	0	34	0	0	0	0	0	0	0	0	0	0	0	55	0	0	0	0	0	0	0	0	0	0	0	0	0	0	0		ASV_16S_1355	Bacteria	Proteobacteria	Alphaproteobacteria	Caulobacterales	Caulobacteraceae	Brevundimonas
ASV_16S_1356	10	15	0	0	0	0	0	0	17	0	0	0	0	16	0	0	0	0	0	0	0	0	0	0	0	0	0	0	0	0	0	30	0	0	0	0	0	0	0		ASV_16S_1356	Bacteria	Chloroflexi	KD4-96	NA	NA	NA
ASV_16S_1357	9	14	0	0	13	0	0	0	0	15	12	0	0	0	0	0	0	0	0	0	0	0	0	0	0	0	0	0	0	0	13	0	0	0	0	0	0	0	12		ASV_16S_1357	Bacteria	Fibrobacterota	Fibrobacteria	Fibrobacterales	Fibrobacteraceae	possible_genus_04
ASV_16S_1358	0	0	11	6	0	0	0	0	0	6	0	0	0	7	0	0	0	10	0	0	0	0	0	0	0	0	0	12	10	0	9	0	6	0	5	0	0	6	0		ASV_16S_1358	Bacteria	Gemmatimonadota	S0134_terrestrial_group	NA	NA	NA
ASV_16S_1359	0	0	0	0	0	0	0	0	0	0	0	0	0	0	0	0	0	0	47	0	0	0	41	0	0	0	0	0	0	0	0	0	0	0	0	0	0	0	0		ASV_16S_1359	Bacteria	Firmicutes	Bacilli	Bacillales	Planococcaceae	NA
ASV_16S_1360	0	19	0	0	0	0	0	0	0	0	0	0	0	12	0	0	0	0	0	0	0	0	0	0	22	0	0	19	0	0	0	15	0	0	0	0	0	0	0		ASV_16S_1360	Bacteria	Acidobacteriota	Vicinamibacteria	Subgroup_17	NA	NA
ASV_16S_1361	0	7	0	0	0	0	0	0	11	5	0	0	0	0	0	0	0	11	0	0	0	0	0	0	9	0	0	10	9	6	0	0	0	5	7	0	0	0	7		ASV_16S_1361	Bacteria	Proteobacteria	Gammaproteobacteria	JG36-GS-52	NA	NA
ASV_16S_1362	0	0	10	0	0	0	0	0	0	0	0	0	0	0	0	0	19	0	0	0	0	14	0	0	0	15	0	17	0	0	0	12	0	0	0	0	0	0	0		ASV_16S_1362	Bacteria	Acidobacteriota	Blastocatellia	Pyrinomonadales	Pyrinomonadaceae	RB41
ASV_16S_1363	0	0	0	8	0	6	0	10	0	11	0	0	0	0	0	0	4	12	0	0	0	0	0	0	0	9	0	0	9	0	0	0	7	0	0	0	6	5	0		ASV_16S_1363	Bacteria	Planctomycetota	Planctomycetes	Gemmatales	Gemmataceae	NA
ASV_16S_1364	0	0	0	0	0	0	0	0	0	0	0	0	0	0	0	0	0	0	47	0	0	0	40	0	0	0	0	0	0	0	0	0	0	0	0	0	0	0	0		ASV_16S_1364	Bacteria	Firmicutes	Clostridia	Clostridiales	Clostridiaceae	Clostridium_sensu_stricto_1
ASV_16S_1365	0	0	0	0	0	0	0	0	0	0	0	0	0	0	0	0	0	0	37	0	0	0	50	0	0	0	0	0	0	0	0	0	0	0	0	0	0	0	0		ASV_16S_1365	Bacteria	Firmicutes	Bacilli	Bacillales	Bacillaceae	Anoxybacillus
ASV_16S_1366	0	0	0	0	0	0	0	0	0	0	0	0	0	0	0	0	0	0	0	0	0	0	0	0	31	0	0	0	0	32	0	0	0	24	0	0	0	0	0		ASV_16S_1366	Bacteria	Proteobacteria	Gammaproteobacteria	Burkholderiales	Nitrosomonadaceae	MND1
ASV_16S_1367	0	5	5	0	0	9	0	0	0	0	0	0	6	5	0	0	5	8	0	0	0	11	0	0	0	0	0	0	0	9	0	0	8	0	0	0	8	7	0		ASV_16S_1367	Bacteria	Acidobacteriota	Acidobacteriae	Acidobacteriae_or	Acidobacteriae_fa	Paludibaculum
ASV_16S_1368	0	0	0	0	0	9	0	0	9	13	0	0	0	0	0	0	0	18	0	0	0	0	0	0	0	0	0	12	0	0	11	0	0	0	0	0	0	0	14		ASV_16S_1368	Bacteria	Proteobacteria	Alphaproteobacteria	Rhizobiales	Beijerinckiaceae	Microvirga
ASV_16S_1369	0	0	0	0	0	0	0	0	21	0	0	0	0	0	0	0	0	0	0	0	0	0	0	0	0	0	0	14	0	0	0	22	5	0	0	17	7	0	0		ASV_16S_1369	Bacteria	Proteobacteria	Gammaproteobacteria	Burkholderiales	TRA3-20	NA
ASV_16S_1370	0	0	0	0	0	0	0	0	0	0	0	41	0	0	0	0	45	0	0	0	0	0	0	0	0	0	0	0	0	0	0	0	0	0	0	0	0	0	0		ASV_16S_1370	Bacteria	Verrucomicrobiota	Verrucomicrobiae	Verrucomicrobiales	Verrucomicrobiaceae	Roseimicrobium
ASV_16S_1371	0	0	0	0	0	0	0	0	0	0	0	6	0	0	0	60	0	0	0	20	0	0	0	0	0	0	0	0	0	0	0	0	0	0	0	0	0	0	0		ASV_16S_1371	NA	NA	NA	NA	NA	NA
ASV_16S_1372	0	0	0	0	0	0	0	0	0	0	0	0	0	0	0	0	39	0	0	0	0	0	0	0	0	0	0	0	0	47	0	0	0	0	0	0	0	0	0		ASV_16S_1372	Bacteria	Myxococcota	Polyangia	Haliangiales	Haliangiaceae	Haliangium
ASV_16S_1373	0	0	0	0	0	0	0	0	0	0	0	0	0	0	0	0	0	0	0	0	0	0	0	0	0	0	0	0	0	31	0	0	23	0	0	0	13	0	19		ASV_16S_1373	Bacteria	Acidobacteriota	Subgroup_5	NA	NA	NA
ASV_16S_1374	9	6	0	6	7	0	5	0	0	7	0	0	0	8	0	0	0	0	0	0	0	0	0	0	9	0	0	11	0	0	0	12	0	5	0	0	0	0	0		ASV_16S_1374	Bacteria	Actinobacteriota	Acidimicrobiia	IMCC26256	NA	NA
ASV_16S_1375	0	7	0	6	0	0	0	5	0	0	0	0	0	0	0	0	0	7	0	0	0	6	0	0	0	0	0	0	10	7	9	10	0	0	0	0	4	7	7		ASV_16S_1375	Bacteria	Acidobacteriota	Subgroup_11	NA	NA	NA
ASV_16S_1376	0	0	0	0	25	0	0	0	0	0	0	0	0	0	0	0	0	0	0	0	0	0	0	0	19	0	0	0	0	0	0	25	0	16	0	0	0	0	0		ASV_16S_1376	Bacteria	Myxococcota	Polyangia	Polyangiales	Sandaracinaceae	NA
ASV_16S_1377	0	0	0	0	0	0	0	0	0	0	0	0	0	0	0	30	0	0	0	23	0	0	5	17	0	0	10	0	0	0	0	0	0	0	0	0	0	0	0		ASV_16S_1377	Bacteria	Actinobacteriota	Actinobacteria	Propionibacteriales	Nocardioidaceae	Actinopolymorpha
ASV_16S_1378	0	0	0	0	0	0	0	0	0	0	0	0	0	0	0	0	0	0	34	0	0	0	51	0	0	0	0	0	0	0	0	0	0	0	0	0	0	0	0		ASV_16S_1378	Bacteria	Firmicutes	Bacilli	Bacillales	NA	NA
ASV_16S_1379	16	0	0	0	0	0	0	0	0	12	0	0	0	12	0	0	0	0	0	0	0	0	0	0	0	22	0	0	0	0	8	14	0	0	0	0	0	0	0		ASV_16S_1379	Bacteria	Bdellovibrionota	Bdellovibrionia	Bdellovibrionales	Bdellovibrionaceae	OM27_clade
ASV_16S_1380	14	0	0	0	0	0	0	0	0	10	0	0	0	15	0	0	0	0	0	0	0	0	0	0	0	0	0	0	0	0	16	21	0	0	0	0	0	8	0		ASV_16S_1380	Bacteria	Actinobacteriota	Thermoleophilia	Solirubrobacterales	67-14	NA
ASV_16S_1381	8	0	0	0	8	0	0	0	0	10	7	0	0	0	0	0	0	0	0	0	4	0	0	0	0	0	0	6	0	0	0	13	0	0	10	0	0	10	8		ASV_16S_1381	Bacteria	Nitrospirota	Nitrospiria	Nitrospirales	Nitrospiraceae	Nitrospira
ASV_16S_1382	0	0	0	6	0	0	5	9	0	0	0	0	0	0	0	0	0	10	0	0	0	5	0	0	8	5	0	0	7	0	8	4	11	6	0	0	0	0	0		ASV_16S_1382	Bacteria	Verrucomicrobiota	Verrucomicrobiae	Chthoniobacterales	Chthoniobacteraceae	Chthoniobacter
ASV_16S_1383	0	0	0	0	0	0	0	30	0	0	0	0	38	0	0	0	0	16	0	0	0	0	0	0	0	0	0	0	0	0	0	0	0	0	0	0	0	0	0		ASV_16S_1383	Bacteria	Firmicutes	Bacilli	Paenibacillales	Paenibacillaceae	NA
ASV_16S_1384	0	0	0	0	0	0	0	0	0	0	0	84	0	0	0	0	0	0	0	0	0	0	0	0	0	0	0	0	0	0	0	0	0	0	0	0	0	0	0		ASV_16S_1384	Bacteria	Myxococcota	Myxococcia	Myxococcales	Myxococcaceae	Myxococcus
ASV_16S_1385	0	0	0	0	0	0	0	0	0	0	0	15	0	0	0	0	0	0	38	0	0	0	31	0	0	0	0	0	0	0	0	0	0	0	0	0	0	0	0		ASV_16S_1385	Bacteria	Firmicutes	Limnochordia	Limnochordales	Limnochordaceae	NA
ASV_16S_1386	0	0	0	0	0	0	0	0	0	0	30	0	0	53	0	0	0	0	0	0	0	0	0	0	0	0	0	0	0	0	0	0	0	0	0	0	0	0	0		ASV_16S_1386	Bacteria	Proteobacteria	Alphaproteobacteria	Rhizobiales	Xanthobacteraceae	NA
ASV_16S_1387	0	0	0	0	0	0	0	0	0	0	0	17	0	0	0	0	66	0	0	0	0	0	0	0	0	0	0	0	0	0	0	0	0	0	0	0	0	0	0		ASV_16S_1387	Bacteria	Bacteroidota	Bacteroidia	Chitinophagales	Chitinophagaceae	Terrimonas
ASV_16S_1388	0	0	0	0	0	0	0	0	0	0	0	0	0	21	0	0	0	21	0	0	0	0	0	0	0	0	0	0	0	0	19	0	0	0	22	0	0	0	0		ASV_16S_1388	Bacteria	Actinobacteriota	Thermoleophilia	Gaiellales	NA	NA
ASV_16S_1389	0	0	0	0	0	0	0	0	0	0	0	0	0	0	0	0	83	0	0	0	0	0	0	0	0	0	0	0	0	0	0	0	0	0	0	0	0	0	0		ASV_16S_1389	Bacteria	Actinobacteriota	Thermoleophilia	Solirubrobacterales	Solirubrobacteraceae	NA
ASV_16S_1390	0	0	0	0	0	0	0	0	0	0	0	0	0	0	0	0	0	83	0	0	0	0	0	0	0	0	0	0	0	0	0	0	0	0	0	0	0	0	0		ASV_16S_1390	Bacteria	Actinobacteriota	Actinobacteria	Micromonosporales	Micromonosporaceae	NA
ASV_16S_1391	0	0	0	0	0	0	0	0	0	0	0	0	0	0	0	0	0	0	0	0	0	0	0	60	0	0	0	9	0	0	0	0	6	0	0	8	0	0	0		ASV_16S_1391	Bacteria	Bacteroidota	Bacteroidia	Sphingobacteriales	Sphingobacteriaceae	Pedobacter
ASV_16S_1392	0	13	10	0	0	5	8	4	0	15	0	0	0	0	0	0	0	0	0	0	0	9	0	0	0	9	0	0	0	0	3	0	6	0	0	0	0	0	0		ASV_16S_1392	Bacteria	Planctomycetota	Planctomycetes	Gemmatales	Gemmataceae	NA
ASV_16S_1393	0	0	9	0	0	0	0	0	0	0	0	0	0	0	0	0	0	0	0	0	0	0	0	0	0	10	0	0	0	8	0	28	13	0	0	0	0	14	0		ASV_16S_1393	Bacteria	Proteobacteria	Gammaproteobacteria	Burkholderiales	Nitrosomonadaceae	Ellin6067
ASV_16S_1394	0	0	0	0	48	0	0	0	0	0	0	0	0	0	0	0	0	0	0	0	0	0	0	34	0	0	0	0	0	0	0	0	0	0	0	0	0	0	0		ASV_16S_1394	Bacteria	Proteobacteria	Gammaproteobacteria	Burkholderiales	Oxalobacteraceae	NA
ASV_16S_1395	0	0	0	0	0	18	0	0	0	0	0	0	0	0	0	0	0	0	0	0	0	0	64	0	0	0	0	0	0	0	0	0	0	0	0	0	0	0	0		ASV_16S_1395	Bacteria	Firmicutes	Clostridia	Clostridia_or	Hungateiclostridiaceae	Anaerobacterium
ASV_16S_1396	0	0	0	0	0	0	13	0	8	0	0	0	0	0	0	0	0	11	0	0	0	0	0	0	7	0	0	0	9	0	9	12	0	13	0	0	0	0	0		ASV_16S_1396	Bacteria	Gemmatimonadota	Gemmatimonadetes	Gemmatimonadales	Gemmatimonadaceae	NA
ASV_16S_1397	0	0	0	0	0	0	0	0	0	0	0	0	0	0	0	82	0	0	0	0	0	0	0	0	0	0	0	0	0	0	0	0	0	0	0	0	0	0	0		ASV_16S_1397	Bacteria	Proteobacteria	Gammaproteobacteria	Xanthomonadales	Xanthomonadaceae	Stenotrophomonas
ASV_16S_1398	17	0	0	0	0	0	0	0	0	0	0	0	20	0	0	0	0	0	0	0	0	0	0	0	0	0	0	22	0	22	0	0	0	0	0	0	0	0	0		ASV_16S_1398	Bacteria	Actinobacteriota	Thermoleophilia	NA	NA	NA
ASV_16S_1399	0	7	0	9	9	9	0	0	10	0	0	0	0	8	0	0	0	0	0	0	5	13	0	0	0	0	0	0	0	0	0	0	11	0	0	0	0	0	0		ASV_16S_1399	Bacteria	Entotheonellaeota	Entotheonellia	Entotheonellales	Entotheonellaceae	Candidatus_Entotheonella
ASV_16S_1400	0	0	29	0	0	0	0	0	52	0	0	0	0	0	0	0	0	0	0	0	0	0	0	0	0	0	0	0	0	0	0	0	0	0	0	0	0	0	0		ASV_16S_1400	Bacteria	Myxococcota	Polyangia	Haliangiales	Haliangiaceae	Haliangium
ASV_16S_1401	0	0	5	0	0	0	10	0	9	0	0	0	0	0	0	0	7	0	0	0	7	0	0	0	0	7	0	0	7	10	0	9	0	0	0	10	0	0	0		ASV_16S_1401	Bacteria	Bacteroidota	Bacteroidia	Cytophagales	Microscillaceae	NA
ASV_16S_1402	0	0	0	0	29	0	0	0	0	0	17	0	35	0	0	0	0	0	0	0	0	0	0	0	0	0	0	0	0	0	0	0	0	0	0	0	0	0	0		ASV_16S_1402	Bacteria	Actinobacteriota	Acidimicrobiia	Microtrichales	Iamiaceae	Iamia
ASV_16S_1403	0	0	0	0	0	0	0	0	14	0	24	0	0	0	0	0	0	0	0	0	0	0	0	0	0	0	0	11	19	0	0	0	0	13	0	0	0	0	0		ASV_16S_1403	Bacteria	Planctomycetota	Planctomycetes	Pirellulales	Pirellulaceae	NA
ASV_16S_1404	0	0	0	0	0	0	0	0	0	0	0	0	0	0	0	0	0	0	0	81	0	0	0	0	0	0	0	0	0	0	0	0	0	0	0	0	0	0	0		ASV_16S_1404	Bacteria	Proteobacteria	Gammaproteobacteria	Burkholderiales	Oxalobacteraceae	NA
ASV_16S_1405	28	0	0	0	0	0	0	0	19	0	0	0	0	22	0	0	0	0	0	0	11	0	0	0	0	0	0	0	0	0	0	0	0	0	0	0	0	0	0		ASV_16S_1405	Bacteria	Planctomycetota	Planctomycetes	Pirellulales	Pirellulaceae	NA
ASV_16S_1406	16	0	0	0	0	0	0	0	0	0	0	0	0	20	0	0	0	0	0	0	0	0	0	0	0	0	0	0	0	0	23	0	0	0	0	0	0	0	21		ASV_16S_1406	Bacteria	Planctomycetota	Planctomycetes	Pirellulales	Pirellulaceae	Pir4_lineage
ASV_16S_1407	0	0	17	0	0	0	0	0	0	0	0	0	0	0	0	0	0	19	0	0	0	15	0	0	0	0	0	0	0	12	0	0	0	17	0	0	0	0	0		ASV_16S_1407	Bacteria	Verrucomicrobiota	Verrucomicrobiae	Chthoniobacterales	Chthoniobacteraceae	Chthoniobacter
ASV_16S_1408	0	0	0	0	20	0	0	0	0	0	0	0	0	0	0	0	0	0	0	0	0	0	0	0	0	22	0	0	0	0	0	12	11	15	0	0	0	0	0		ASV_16S_1408	Bacteria	Verrucomicrobiota	Verrucomicrobiae	Pedosphaerales	Pedosphaeraceae	ADurb.Bin063-1
ASV_16S_1409	0	0	0	0	0	0	0	0	0	0	0	0	0	0	0	0	0	19	0	0	0	0	0	0	0	0	0	0	0	0	0	39	0	0	22	0	0	0	0		ASV_16S_1409	Bacteria	Actinobacteriota	Thermoleophilia	Gaiellales	NA	NA
ASV_16S_1410	0	0	0	0	0	0	0	0	0	0	0	0	0	0	0	0	0	0	32	0	0	0	48	0	0	0	0	0	0	0	0	0	0	0	0	0	0	0	0		ASV_16S_1410	Bacteria	Firmicutes	Bacilli	Bacillales	NA	NA
ASV_16S_1411	18	0	0	0	0	0	0	0	0	0	0	0	0	0	13	0	0	0	0	0	0	18	0	0	16	0	0	0	0	0	0	0	0	0	0	0	0	14	0		ASV_16S_1411	Bacteria	Planctomycetota	Planctomycetes	Gemmatales	Gemmataceae	NA
ASV_16S_1412	0	17	0	0	0	0	0	0	21	0	0	0	0	22	0	0	0	0	0	0	0	0	0	0	0	0	0	0	0	0	19	0	0	0	0	0	0	0	0		ASV_16S_1412	Bacteria	Actinobacteriota	Thermoleophilia	Solirubrobacterales	67-14	NA
ASV_16S_1413	0	9	0	0	6	0	8	0	0	10	0	0	0	9	0	0	0	10	0	0	0	0	0	0	0	0	0	0	0	0	10	9	0	0	0	0	0	8	0		ASV_16S_1413	Bacteria	Proteobacteria	Gammaproteobacteria	CCD24	NA	NA
ASV_16S_1414	0	0	34	0	0	0	0	0	28	0	17	0	0	0	0	0	0	0	0	0	0	0	0	0	0	0	0	0	0	0	0	0	0	0	0	0	0	0	0		ASV_16S_1414	Bacteria	Acidobacteriota	Blastocatellia	Pyrinomonadales	Pyrinomonadaceae	RB41
ASV_16S_1415	0	0	0	0	0	0	0	0	0	0	0	0	0	0	0	37	0	0	0	0	0	0	0	0	0	0	0	0	0	0	0	0	0	0	42	0	0	0	0		ASV_16S_1415	Bacteria	Myxococcota	Myxococcia	Myxococcales	Myxococcaceae	Corallococcus
ASV_16S_1416	0	0	0	0	0	0	0	0	0	0	0	0	0	0	0	0	40	0	0	0	39	0	0	0	0	0	0	0	0	0	0	0	0	0	0	0	0	0	0		ASV_16S_1416	Bacteria	Proteobacteria	Gammaproteobacteria	Pseudomonadales	Pseudomonadaceae	NA
ASV_16S_1417	0	0	0	0	0	0	0	0	0	0	0	0	0	0	0	0	0	0	0	79	0	0	0	0	0	0	0	0	0	0	0	0	0	0	0	0	0	0	0		ASV_16S_1417	Bacteria	Actinobacteriota	Actinobacteria	Micrococcales	Microbacteriaceae	NA
ASV_16S_1418	0	0	0	0	0	0	0	0	0	0	0	0	0	0	0	0	0	0	0	0	0	0	0	79	0	0	0	0	0	0	0	0	0	0	0	0	0	0	0		ASV_16S_1418	Bacteria	Bacteroidota	Bacteroidia	Cytophagales	Microscillaceae	NA
ASV_16S_1419	11	12	0	9	0	0	0	0	0	12	0	0	0	0	0	0	0	0	0	0	0	0	0	0	0	0	0	19	0	0	0	0	0	0	7	0	0	8	0		ASV_16S_1419	Bacteria	Planctomycetota	Planctomycetes	Gemmatales	Gemmataceae	NA
ASV_16S_1420	0	18	0	0	0	0	0	20	0	0	0	0	0	17	0	0	0	0	0	0	0	0	0	0	0	0	0	0	0	23	0	0	0	0	0	0	0	0	0		ASV_16S_1420	Bacteria	Actinobacteriota	Actinobacteria	Pseudonocardiales	Pseudonocardiaceae	Pseudonocardia
ASV_16S_1421	0	0	5	0	0	0	0	0	15	0	0	0	0	0	0	0	0	16	42	0	0	0	0	0	0	0	0	0	0	0	0	0	0	0	0	0	0	0	0		ASV_16S_1421	Bacteria	Firmicutes	Clostridia	Lachnospirales	Lachnospiraceae	NA
ASV_16S_1422	0	0	0	0	0	0	0	0	0	11	0	0	0	15	0	0	0	15	0	0	0	0	0	0	0	11	0	0	0	13	0	0	0	0	0	0	0	13	0		ASV_16S_1422	Bacteria	Planctomycetota	Planctomycetes	Gemmatales	Gemmataceae	NA
ASV_16S_1423	0	0	0	0	0	0	0	0	0	0	0	51	0	0	0	0	27	0	0	0	0	0	0	0	0	0	0	0	0	0	0	0	0	0	0	0	0	0	0		ASV_16S_1423	Bacteria	Bacteroidota	Bacteroidia	Cytophagales	Microscillaceae	Ohtaekwangia
ASV_16S_1424	0	0	0	0	0	0	0	0	0	0	0	0	0	27	13	0	0	0	0	0	0	0	0	0	0	0	0	0	28	0	0	0	0	0	0	0	0	0	10		ASV_16S_1424	Bacteria	Myxococcota	Polyangia	Polyangiales	Polyangiaceae	Sorangium
ASV_16S_1425	18	0	0	13	0	0	0	24	0	0	0	0	0	0	0	0	0	0	0	0	0	0	0	0	0	0	0	0	0	0	12	0	0	10	0	0	0	0	0		ASV_16S_1425	Bacteria	Proteobacteria	Alphaproteobacteria	Rhodobacterales	Rhodobacteraceae	NA
ASV_16S_1426	0	15	0	0	0	0	0	12	15	0	0	0	22	0	0	0	0	0	0	0	0	0	0	0	0	0	0	0	0	0	0	0	0	0	0	0	0	13	0		ASV_16S_1426	Bacteria	Proteobacteria	Alphaproteobacteria	Tistrellales	Geminicoccaceae	NA
ASV_16S_1427	0	0	0	0	0	0	0	0	0	0	22	0	0	0	0	0	0	0	0	0	0	22	0	0	0	0	0	0	33	0	0	0	0	0	0	0	0	0	0		ASV_16S_1427	Bacteria	Actinobacteriota	MB-A2-108	NA	NA	NA
ASV_16S_1428	0	0	0	0	0	0	0	0	0	0	0	0	0	0	0	0	0	0	0	0	0	0	0	77	0	0	0	0	0	0	0	0	0	0	0	0	0	0	0		ASV_16S_1428	Bacteria	Bacteroidota	Bacteroidia	Cytophagales	Spirosomaceae	Dyadobacter
ASV_16S_1429	0	0	0	0	0	0	0	0	0	0	0	0	0	0	0	0	0	0	0	0	0	0	0	0	0	32	0	0	0	0	0	45	0	0	0	0	0	0	0		ASV_16S_1429	Bacteria	Acidobacteriota	Vicinamibacteria	Vicinamibacterales	NA	NA
ASV_16S_1430	13	0	0	0	10	0	0	13	0	0	0	0	0	7	0	0	0	0	0	0	0	0	0	0	4	0	0	8	8	0	0	13	0	0	0	0	0	0	0		ASV_16S_1430	Bacteria	Chloroflexi	Chloroflexia	Thermomicrobiales	JG30-KF-CM45	NA
ASV_16S_1431	10	0	0	0	0	0	21	0	0	9	0	0	0	21	0	0	0	0	0	0	0	0	0	0	0	15	0	0	0	0	0	0	0	0	0	0	0	0	0		ASV_16S_1431	Bacteria	NB1-j	NA	NA	NA	NA
ASV_16S_1432	8	0	0	0	0	0	0	8	10	0	0	0	0	10	0	0	0	8	0	0	0	7	0	0	6	0	0	0	0	7	7	0	0	0	0	0	5	0	0		ASV_16S_1432	Bacteria	Gemmatimonadota	Gemmatimonadetes	Gemmatimonadales	Gemmatimonadaceae	NA
ASV_16S_1433	0	10	0	8	0	0	0	0	0	9	0	0	6	0	0	0	0	0	0	0	0	0	0	0	10	0	0	12	10	0	0	0	0	0	11	0	0	0	0		ASV_16S_1433	Bacteria	Planctomycetota	Phycisphaerae	Phycisphaerales	Phycisphaeraceae	AKYG587
ASV_16S_1434	0	10	0	0	12	8	0	0	0	0	0	0	10	10	0	0	0	11	0	0	0	0	0	0	0	0	0	0	0	0	0	0	8	0	0	0	7	0	0		ASV_16S_1434	Bacteria	Proteobacteria	Alphaproteobacteria	Elsterales	NA	NA
ASV_16S_1435	0	0	0	0	8	0	0	0	0	0	0	0	10	0	0	0	4	0	0	0	0	0	0	0	0	9	0	0	0	7	10	0	11	8	0	9	0	0	0		ASV_16S_1435	Bacteria	Proteobacteria	Alphaproteobacteria	Defluviicoccales	Defluviicoccaceae	Defluviicoccus
ASV_16S_1436	0	0	0	0	0	0	50	0	0	0	0	0	0	0	0	0	0	0	0	0	0	0	0	0	0	13	0	0	0	0	0	13	0	0	0	0	0	0	0		ASV_16S_1436	Bacteria	Proteobacteria	Gammaproteobacteria	Burkholderiales	Nitrosomonadaceae	Ellin6067
ASV_16S_1437	0	0	0	0	0	0	0	0	0	0	0	22	0	0	0	0	0	0	0	0	0	0	0	54	0	0	0	0	0	0	0	0	0	0	0	0	0	0	0		ASV_16S_1437	Bacteria	Bacteroidota	Bacteroidia	Flavobacteriales	Flavobacteriaceae	Flavobacterium
ASV_16S_1438	0	0	0	0	0	0	0	0	0	0	0	0	0	0	0	0	0	0	37	0	0	0	39	0	0	0	0	0	0	0	0	0	0	0	0	0	0	0	0		ASV_16S_1438	Bacteria	Firmicutes	Bacilli	Bacillales	Planococcaceae	NA
ASV_16S_1439	7	0	3	0	0	5	0	0	2	4	0	4	0	4	4	0	3	8	0	0	0	0	2	0	2	0	0	3	0	0	10	6	4	4	0	0	0	0	0		ASV_16S_1439	Bacteria	Bacteroidota	Bacteroidia	Bacteroidales	Paludibacteraceae	Paludibacter
ASV_16S_1440	0	44	0	0	0	0	0	0	0	0	0	0	0	31	0	0	0	0	0	0	0	0	0	0	0	0	0	0	0	0	0	0	0	0	0	0	0	0	0		ASV_16S_1440	Bacteria	Actinobacteriota	Thermoleophilia	Solirubrobacterales	Solirubrobacteraceae	Conexibacter
ASV_16S_1441	0	7	5	3	4	0	2	0	0	0	0	0	0	3	0	0	0	6	0	0	0	0	0	0	0	0	0	7	6	2	5	0	0	5	8	0	0	12	0		ASV_16S_1441	Bacteria	Myxococcota	NA	NA	NA	NA
ASV_16S_1442	0	0	0	12	0	0	0	51	0	0	0	0	0	0	0	0	0	0	0	0	0	0	0	0	12	0	0	0	0	0	0	0	0	0	0	0	0	0	0		ASV_16S_1442	Bacteria	Proteobacteria	Alphaproteobacteria	Tistrellales	Geminicoccaceae	Candidatus_Alysiosphaera
ASV_16S_1443	0	0	0	0	0	0	0	24	0	0	0	0	24	0	0	0	0	0	0	0	0	27	0	0	0	0	0	0	0	0	0	0	0	0	0	0	0	0	0		ASV_16S_1443	Bacteria	Myxococcota	Polyangia	Polyangiales	Polyangiaceae	Pajaroellobacter
ASV_16S_1444	0	0	0	0	0	0	0	0	15	15	0	0	0	0	0	0	0	0	0	0	0	0	0	0	0	0	0	0	17	0	0	28	0	0	0	0	0	0	0		ASV_16S_1444	Bacteria	Actinobacteriota	Actinobacteria	0319-7L14	NA	NA
ASV_16S_1445	0	0	0	0	0	0	0	0	0	0	0	0	0	18	0	0	0	0	25	0	0	0	32	0	0	0	0	0	0	0	0	0	0	0	0	0	0	0	0		ASV_16S_1445	Bacteria	Firmicutes	Bacilli	Bacillales	Planococcaceae	NA
ASV_16S_1446	0	0	0	0	0	0	0	0	0	0	0	0	0	14	0	0	0	0	0	0	0	24	0	0	0	0	0	0	0	12	0	0	10	0	15	0	0	0	0		ASV_16S_1446	Bacteria	Myxococcota	Polyangia	Haliangiales	Haliangiaceae	Haliangium
ASV_16S_1447	0	0	0	0	0	0	0	0	0	0	0	0	0	0	0	29	0	0	0	0	0	0	0	46	0	0	0	0	0	0	0	0	0	0	0	0	0	0	0		ASV_16S_1447	Bacteria	Proteobacteria	Alphaproteobacteria	Rhizobiales	Devosiaceae	Devosia
ASV_16S_1448	0	0	0	0	0	0	0	0	0	0	0	0	0	0	0	0	0	0	0	0	0	0	0	75	0	0	0	0	0	0	0	0	0	0	0	0	0	0	0		ASV_16S_1448	Bacteria	Bacteroidota	Bacteroidia	Sphingobacteriales	Sphingobacteriaceae	Mucilaginibacter
ASV_16S_1449	11	0	0	14	0	0	0	0	0	0	0	0	0	0	0	0	0	0	0	0	0	16	0	0	0	0	0	0	10	15	0	0	0	0	8	0	0	0	0		ASV_16S_1449	Bacteria	Acidobacteriota	Thermoanaerobaculia	Thermoanaerobaculales	Thermoanaerobaculaceae	Subgroup_10
ASV_16S_1450	0	18	0	0	0	0	0	0	0	0	0	0	0	0	0	0	0	0	0	0	0	0	0	0	0	0	0	0	0	56	0	0	0	0	0	0	0	0	0		ASV_16S_1450	Bacteria	Myxococcota	Myxococcia	Myxococcales	Myxococcaceae	NA
ASV_16S_1451	0	0	10	0	0	0	0	0	0	0	0	0	0	0	0	0	0	17	0	0	0	0	0	0	0	19	0	0	18	0	0	10	0	0	0	0	0	0	0		ASV_16S_1451	Bacteria	Planctomycetota	Planctomycetes	Pirellulales	Pirellulaceae	NA
ASV_16S_1452	0	0	0	0	0	0	27	0	0	0	0	0	0	0	0	0	0	0	0	0	0	0	0	0	0	0	0	0	0	29	0	0	0	0	0	0	18	0	0		ASV_16S_1452	Bacteria	Chloroflexi	Dehalococcoidia	S085	NA	NA
ASV_16S_1453	0	0	0	0	0	0	18	0	0	0	0	0	12	19	0	0	0	0	0	0	0	0	0	0	0	0	0	0	0	0	25	0	0	0	0	0	0	0	0		ASV_16S_1453	Bacteria	Proteobacteria	Alphaproteobacteria	Elsterales	NA	NA
ASV_16S_1454	0	0	0	0	0	0	0	0	0	24	0	0	0	0	0	0	0	0	0	0	0	18	0	0	0	0	0	11	0	0	0	0	21	0	0	0	0	0	0		ASV_16S_1454	Bacteria	RCP2-54	NA	NA	NA	NA
ASV_16S_1455	0	0	0	0	0	0	0	0	0	0	0	15	0	0	0	0	33	0	0	0	26	0	0	0	0	0	0	0	0	0	0	0	0	0	0	0	0	0	0		ASV_16S_1455	Bacteria	Proteobacteria	Alphaproteobacteria	Rhizobiales	Rhizobiales_Incertae_Sedis	Nordella
ASV_16S_1456	0	0	0	0	0	0	0	0	0	0	0	0	0	0	0	0	0	0	0	41	0	0	0	13	0	0	20	0	0	0	0	0	0	0	0	0	0	0	0		ASV_16S_1456	Bacteria	Actinobacteriota	Actinobacteria	Corynebacteriales	Nocardiaceae	Nocardia
ASV_16S_1457	0	0	0	0	0	0	0	0	0	0	0	0	0	0	0	0	0	0	0	0	0	0	0	74	0	0	0	0	0	0	0	0	0	0	0	0	0	0	0		ASV_16S_1457	Bacteria	Proteobacteria	Alphaproteobacteria	Sphingomonadales	Sphingomonadaceae	NA
ASV_16S_1458	0	0	0	0	0	0	0	0	0	0	0	0	0	0	0	0	0	0	0	0	0	0	0	0	0	0	0	22	0	14	0	22	16	0	0	0	0	0	0		ASV_16S_1458	Bacteria	Proteobacteria	Alphaproteobacteria	Sphingomonadales	Sphingomonadaceae	Sphingomonas
ASV_16S_1459	5	0	0	0	0	0	0	0	9	0	0	0	0	0	6	0	4	6	0	0	0	0	0	0	0	0	0	9	8	0	0	10	6	0	0	5	0	0	5		ASV_16S_1459	Bacteria	Planctomycetota	Planctomycetes	Planctomycetales	NA	NA
ASV_16S_1460	0	13	0	0	0	8	0	0	0	0	0	0	13	0	0	0	0	0	0	0	0	0	0	0	0	0	0	0	15	0	0	14	10	0	0	0	0	0	0		ASV_16S_1460	Bacteria	Actinobacteriota	Thermoleophilia	Solirubrobacterales	67-14	NA
ASV_16S_1461	0	0	0	0	17	0	0	0	0	0	0	0	0	0	0	56	0	0	0	0	0	0	0	0	0	0	0	0	0	0	0	0	0	0	0	0	0	0	0		ASV_16S_1461	Bacteria	Proteobacteria	Alphaproteobacteria	Rhizobiales	Devosiaceae	Devosia
ASV_16S_1462	0	0	0	0	0	0	0	15	11	16	0	0	0	0	0	0	0	0	0	0	0	0	0	0	0	0	0	0	14	0	0	17	0	0	0	0	0	0	0		ASV_16S_1462	Bacteria	Actinobacteriota	Actinobacteria	Frankiales	Sporichthyaceae	NA
ASV_16S_1463	0	0	0	0	0	0	0	0	26	0	0	0	0	0	0	0	0	0	0	0	0	0	0	0	0	22	0	0	0	0	0	0	0	0	25	0	0	0	0		ASV_16S_1463	Bacteria	Chloroflexi	KD4-96	NA	NA	NA
ASV_16S_1464	0	0	0	0	0	0	0	0	0	0	25	0	20	0	0	0	0	0	0	0	0	0	0	0	0	0	0	0	0	0	0	20	0	0	0	0	0	8	0		ASV_16S_1464	Bacteria	Proteobacteria	Alphaproteobacteria	Rhodobacterales	Rhodobacteraceae	NA
ASV_16S_1465	0	0	0	0	0	0	0	0	0	0	0	41	0	0	0	15	0	0	0	0	0	0	0	17	0	0	0	0	0	0	0	0	0	0	0	0	0	0	0		ASV_16S_1465	Bacteria	Myxococcota	Polyangia	Polyangiales	Polyangiaceae	Pajaroellobacter
ASV_16S_1466	0	0	0	0	0	0	0	0	0	0	0	16	0	0	0	0	29	0	0	0	28	0	0	0	0	0	0	0	0	0	0	0	0	0	0	0	0	0	0		ASV_16S_1466	Bacteria	Proteobacteria	Alphaproteobacteria	Caulobacterales	Caulobacteraceae	Phenylobacterium
ASV_16S_1467	0	0	0	0	0	0	0	0	0	0	0	0	0	40	0	0	0	0	0	0	0	0	0	0	0	0	0	0	0	0	0	0	0	0	0	0	0	0	33		ASV_16S_1467	Bacteria	Myxococcota	Myxococcia	Myxococcales	Myxococcaceae	NA
ASV_16S_1468	0	0	0	0	0	0	0	0	0	0	0	0	0	0	0	73	0	0	0	0	0	0	0	0	0	0	0	0	0	0	0	0	0	0	0	0	0	0	0		ASV_16S_1468	Bacteria	Proteobacteria	Gammaproteobacteria	Pseudomonadales	Pseudomonadaceae	Pseudomonas
ASV_16S_1469	0	0	0	0	0	0	0	0	0	0	0	0	0	0	0	0	0	0	0	0	0	26	0	0	0	0	0	0	0	0	0	0	19	0	0	0	0	28	0		ASV_16S_1469	Bacteria	Actinobacteriota	Actinobacteria	Micrococcales	Intrasporangiaceae	NA
ASV_16S_1470	0	0	0	0	0	0	0	0	0	0	0	0	0	0	0	0	0	0	0	0	0	7	0	0	0	0	0	9	0	18	8	22	3	0	0	6	0	0	0		ASV_16S_1470	Bacteria	Proteobacteria	Alphaproteobacteria	Caulobacterales	Caulobacteraceae	Asticcacaulis
ASV_16S_1471	0	0	0	0	0	0	0	0	0	0	0	0	0	0	0	0	0	0	0	0	0	0	0	73	0	0	0	0	0	0	0	0	0	0	0	0	0	0	0		ASV_16S_1471	Bacteria	Bacteroidota	Bacteroidia	Sphingobacteriales	Sphingobacteriaceae	Mucilaginibacter
ASV_16S_1472	0	0	0	0	0	0	0	0	0	0	0	0	0	0	0	0	0	0	0	0	0	0	0	0	0	0	0	0	26	0	0	0	0	0	0	23	0	24	0		ASV_16S_1472	Bacteria	Proteobacteria	Alphaproteobacteria	Rhizobiales	Rhizobiales_Incertae_Sedis	Bauldia
ASV_16S_1473	0	0	0	0	0	0	0	0	0	0	0	0	0	0	0	0	0	0	0	0	0	0	0	0	0	0	0	0	0	0	38	0	0	0	0	0	0	0	35		ASV_16S_1473	Bacteria	Acidobacteriota	Blastocatellia	Pyrinomonadales	Pyrinomonadaceae	RB41
ASV_16S_1474	0	0	0	0	0	0	0	0	0	0	0	0	0	0	0	0	0	0	0	0	0	0	0	0	0	0	0	0	0	0	0	73	0	0	0	0	0	0	0		ASV_16S_1474	Bacteria	Actinobacteriota	Thermoleophilia	Solirubrobacterales	67-14	NA
ASV_16S_1475	8	0	0	0	0	0	0	0	0	6	0	0	0	0	0	0	0	11	0	0	0	11	0	0	21	0	0	4	0	0	11	0	0	0	0	0	0	0	0		ASV_16S_1475	Bacteria	Verrucomicrobiota	Verrucomicrobiae	Pedosphaerales	Pedosphaeraceae	NA
ASV_16S_1476	0	20	16	0	0	0	0	0	0	0	0	0	0	0	0	0	0	0	0	0	0	0	0	0	15	0	0	0	0	0	0	0	0	0	0	0	0	0	21		ASV_16S_1476	Bacteria	Proteobacteria	Gammaproteobacteria	Burkholderiales	Nitrosomonadaceae	mle1-7
ASV_16S_1477	0	0	26	0	0	0	0	15	0	0	0	0	0	0	0	0	0	0	0	0	0	0	0	0	0	0	0	12	0	0	0	19	0	0	0	0	0	0	0		ASV_16S_1477	Bacteria	Actinobacteriota	Acidimicrobiia	Microtrichales	Ilumatobacteraceae	NA
ASV_16S_1478	0	0	18	0	0	0	0	0	0	0	9	8	0	0	0	0	0	0	0	0	0	0	0	0	0	0	0	0	17	20	0	0	0	0	0	0	0	0	0		ASV_16S_1478	Bacteria	Desulfobacterota	NA	NA	NA	NA
ASV_16S_1479	0	0	0	0	0	0	0	0	0	0	0	0	0	0	0	0	72	0	0	0	0	0	0	0	0	0	0	0	0	0	0	0	0	0	0	0	0	0	0		ASV_16S_1479	Bacteria	Actinobacteriota	Actinobacteria	Streptomycetales	Streptomycetaceae	NA
ASV_16S_1480	0	0	0	0	0	0	0	0	0	0	0	0	0	0	0	0	0	0	42	0	0	0	30	0	0	0	0	0	0	0	0	0	0	0	0	0	0	0	0		ASV_16S_1480	Bacteria	Firmicutes	Bacilli	Paenibacillales	Paenibacillaceae	Paenibacillus
ASV_16S_1481	0	0	0	0	0	0	0	0	0	0	0	0	0	0	0	0	0	0	36	0	0	0	36	0	0	0	0	0	0	0	0	0	0	0	0	0	0	0	0		ASV_16S_1481	Bacteria	Firmicutes	Clostridia	Clostridia_or	Gracilibacteraceae	Gracilibacter
ASV_16S_1482	0	0	0	0	0	0	0	0	0	0	0	0	0	0	0	0	0	0	0	0	0	0	72	0	0	0	0	0	0	0	0	0	0	0	0	0	0	0	0		ASV_16S_1482	Bacteria	Actinobacteriota	Actinobacteria	NA	NA	NA
ASV_16S_1483	0	0	0	0	0	0	0	0	0	0	0	0	0	0	0	0	0	0	0	0	0	0	0	0	72	0	0	0	0	0	0	0	0	0	0	0	0	0	0		ASV_16S_1483	Bacteria	Actinobacteriota	Actinobacteria	Propionibacteriales	Nocardioidaceae	Marmoricola
ASV_16S_1484	0	0	0	0	0	0	0	0	0	0	0	0	0	0	0	0	0	0	0	0	0	0	0	0	0	0	72	0	0	0	0	0	0	0	0	0	0	0	0		ASV_16S_1484	Bacteria	Actinobacteriota	Actinobacteria	Corynebacteriales	Mycobacteriaceae	Mycobacterium
ASV_16S_1485	4	0	7	8	0	8	0	0	7	0	0	0	0	0	0	0	0	6	0	0	0	6	0	0	0	7	0	9	0	0	0	0	0	0	0	0	5	4	0		ASV_16S_1485	Bacteria	Chloroflexi	Anaerolineae	NA	NA	NA
ASV_16S_1486	0	8	0	0	0	0	0	3	0	3	8	0	4	0	0	0	0	13	0	0	0	8	0	0	0	0	0	0	9	0	0	0	0	6	0	0	0	0	9		ASV_16S_1486	Bacteria	Armatimonadota	NA	NA	NA	NA
ASV_16S_1487	0	0	0	5	0	0	0	0	8	0	0	0	0	0	0	0	9	16	0	0	7	17	0	0	0	0	0	0	0	0	0	0	0	0	0	9	0	0	0		ASV_16S_1487	Bacteria	Verrucomicrobiota	Verrucomicrobiae	Verrucomicrobiales	Verrucomicrobiaceae	Roseimicrobium
ASV_16S_1488	0	0	0	0	0	0	0	18	15	0	0	0	0	0	0	0	0	0	0	0	0	0	0	0	0	0	0	0	0	0	0	23	0	0	0	0	0	15	0		ASV_16S_1488	Bacteria	Actinobacteriota	Acidimicrobiia	Microtrichales	NA	NA
ASV_16S_1489	0	0	0	0	0	0	0	0	0	7	0	0	0	0	0	0	0	0	0	0	0	10	0	0	0	0	0	0	0	0	0	34	0	6	0	0	0	0	14		ASV_16S_1489	Bacteria	Proteobacteria	Gammaproteobacteria	Pseudomonadales	Moraxellaceae	NA
ASV_16S_1490	0	0	0	0	0	0	0	0	0	0	0	0	0	0	0	0	0	43	0	0	0	0	0	0	0	0	0	0	0	0	0	28	0	0	0	0	0	0	0		ASV_16S_1490	Bacteria	Actinobacteriota	Thermoleophilia	Solirubrobacterales	Solirubrobacteraceae	Solirubrobacter
ASV_16S_1491	0	0	0	0	0	0	0	0	0	0	0	0	0	0	0	0	0	0	0	0	0	0	0	71	0	0	0	0	0	0	0	0	0	0	0	0	0	0	0		ASV_16S_1491	Bacteria	Bacteroidota	Bacteroidia	Chitinophagales	Chitinophagaceae	Pseudoflavitalea
ASV_16S_1492	0	0	0	0	0	0	0	0	0	0	0	28	0	0	0	0	0	0	0	0	0	0	0	42	0	0	0	0	0	0	0	0	0	0	0	0	0	0	0		ASV_16S_1492	Bacteria	Proteobacteria	Alphaproteobacteria	Rhizobiales	Beijerinckiaceae	NA
ASV_16S_1493	0	0	0	0	0	0	0	0	0	0	0	0	0	0	0	0	0	0	0	0	0	0	0	0	32	0	0	0	0	0	38	0	0	0	0	0	0	0	0		ASV_16S_1493	Bacteria	Planctomycetota	Planctomycetes	Gemmatales	Gemmataceae	NA
ASV_16S_1494	0	0	0	0	0	0	0	0	0	0	0	0	0	0	0	0	0	0	0	0	0	0	0	0	0	0	0	0	0	0	70	0	0	0	0	0	0	0	0		ASV_16S_1494	Bacteria	Bdellovibrionota	Oligoflexia	0319-6G20	NA	NA
ASV_16S_1495	7	0	18	0	18	0	0	0	0	7	0	0	9	0	0	0	0	0	0	0	0	0	0	0	5	0	0	0	0	0	0	0	0	0	0	0	5	0	0		ASV_16S_1495	Bacteria	Gemmatimonadota	AKAU4049	NA	NA	NA
ASV_16S_1496	0	6	8	10	0	7	0	0	0	0	11	0	0	0	0	0	0	0	0	0	0	0	0	0	0	0	0	12	0	0	0	0	0	0	0	11	4	0	0		ASV_16S_1496	Bacteria	Verrucomicrobiota	Verrucomicrobiae	Verrucomicrobiales	Verrucomicrobiaceae	NA
ASV_16S_1497	0	0	10	0	0	0	0	0	0	7	0	0	8	8	0	0	0	0	0	0	0	0	0	0	0	0	0	12	6	0	0	0	0	0	7	0	0	11	0		ASV_16S_1497	Bacteria	Bacteroidota	Bacteroidia	Chitinophagales	Chitinophagaceae	Aurantisolimonas
ASV_16S_1498	0	0	0	8	7	0	0	0	5	3	4	0	0	0	3	0	0	5	0	0	0	5	0	0	0	4	0	3	4	0	3	0	6	0	0	4	0	5	0		ASV_16S_1498	Bacteria	Chloroflexi	Anaerolineae	Anaerolineales	Anaerolineaceae	NA
ASV_16S_1499	0	0	0	0	0	8	3	6	0	4	0	0	0	6	0	0	0	6	0	0	0	8	0	0	0	9	0	6	0	0	5	0	0	0	0	0	8	0	0		ASV_16S_1499	Bacteria	Verrucomicrobiota	Verrucomicrobiae	Pedosphaerales	Pedosphaeraceae	NA
ASV_16S_1500	0	0	0	0	0	0	0	15	0	0	0	0	0	0	0	0	0	19	0	0	0	0	0	0	0	15	0	0	0	0	20	0	0	0	0	0	0	0	0		ASV_16S_1500	Bacteria	Actinobacteriota	Acidimicrobiia	IMCC26256	NA	NA
ASV_16S_1501	0	0	0	0	0	0	0	13	11	0	0	0	0	13	0	0	0	0	0	0	0	14	0	0	0	0	0	0	13	0	0	0	0	0	0	0	5	0	0		ASV_16S_1501	Bacteria	Myxococcota	Polyangia	Haliangiales	Haliangiaceae	Haliangium
ASV_16S_1502	0	0	0	0	0	0	0	0	0	0	0	0	0	0	0	0	0	69	0	0	0	0	0	0	0	0	0	0	0	0	0	0	0	0	0	0	0	0	0		ASV_16S_1502	Bacteria	Proteobacteria	Alphaproteobacteria	Sphingomonadales	Sphingomonadaceae	Ellin6055
ASV_16S_1503	0	0	0	0	0	0	0	0	0	0	0	0	0	0	0	0	0	0	0	0	0	0	0	69	0	0	0	0	0	0	0	0	0	0	0	0	0	0	0		ASV_16S_1503	Bacteria	Proteobacteria	Alphaproteobacteria	Rhizobiales	Rhizobiaceae	Allorhizobium-Neorhizobium-Pararhizobium-Rhizobium
ASV_16S_1504	10	8	0	0	8	0	0	0	0	12	0	0	0	0	0	0	0	0	0	0	0	0	0	0	0	14	0	0	0	0	0	0	9	0	7	0	0	0	0		ASV_16S_1504	Bacteria	Planctomycetota	Planctomycetes	NA	NA	NA
ASV_16S_1505	8	0	0	0	0	0	14	0	0	0	0	0	0	0	0	0	0	8	0	0	0	8	0	0	0	0	0	6	0	19	0	0	0	5	0	0	0	0	0		ASV_16S_1505	Bacteria	Bacteroidota	Bacteroidia	Cytophagales	Microscillaceae	NA
ASV_16S_1506	8	0	0	0	6	4	11	0	9	0	0	0	0	0	0	0	0	13	0	0	0	0	0	0	9	0	0	0	8	0	0	0	0	0	0	0	0	0	0		ASV_16S_1506	Bacteria	Gemmatimonadota	BD2-11_terrestrial_group	NA	NA	NA
ASV_16S_1507	7	0	0	0	0	0	0	0	0	8	0	4	0	0	0	0	0	0	0	0	0	0	0	0	5	11	0	7	9	9	0	0	0	0	8	0	0	0	0		ASV_16S_1507	Bacteria	Myxococcota	Polyangia	Blfdi19	NA	NA
ASV_16S_1508	4	0	0	0	0	0	0	0	0	0	0	0	0	0	0	0	0	0	38	0	0	0	26	0	0	0	0	0	0	0	0	0	0	0	0	0	0	0	0		ASV_16S_1508	Bacteria	Firmicutes	Bacilli	Thermoactinomycetales	Thermoactinomycetaceae	Planifilum
ASV_16S_1509	0	0	38	0	0	0	0	0	0	0	0	0	0	0	0	0	0	0	0	0	0	0	0	0	0	0	0	30	0	0	0	0	0	0	0	0	0	0	0		ASV_16S_1509	Bacteria	Acidobacteriota	Vicinamibacteria	Vicinamibacterales	NA	NA
ASV_16S_1510	0	0	0	0	0	0	0	0	0	0	0	0	0	0	0	0	12	0	0	0	28	0	0	28	0	0	0	0	0	0	0	0	0	0	0	0	0	0	0		ASV_16S_1510	Bacteria	Bacteroidota	Bacteroidia	Flavobacteriales	Flavobacteriaceae	Flavobacterium
ASV_16S_1511	0	0	0	0	0	0	0	0	0	0	0	0	0	0	0	0	0	0	0	0	0	0	0	68	0	0	0	0	0	0	0	0	0	0	0	0	0	0	0		ASV_16S_1511	Bacteria	Bacteroidota	Bacteroidia	Cytophagales	Spirosomaceae	Spirosoma
ASV_16S_1512	18	0	9	0	0	0	0	9	15	0	0	0	0	16	0	0	0	0	0	0	0	0	0	0	0	0	0	0	0	0	0	0	0	0	0	0	0	0	0		ASV_16S_1512	Bacteria	Proteobacteria	Alphaproteobacteria	Tistrellales	Geminicoccaceae	NA
ASV_16S_1513	11	0	0	0	0	0	0	0	0	38	0	0	0	0	0	0	0	0	0	0	0	0	0	0	0	0	0	0	0	0	0	0	0	0	0	0	0	0	18		ASV_16S_1513	Bacteria	Actinobacteriota	Actinobacteria	Micrococcales	Micrococcaceae	Paenarthrobacter
ASV_16S_1514	0	0	0	0	13	0	0	9	0	0	8	9	0	0	0	0	0	0	0	0	0	7	0	0	0	0	0	0	0	5	9	0	0	0	0	0	0	0	7		ASV_16S_1514	Bacteria	Proteobacteria	Alphaproteobacteria	Acetobacterales	Acetobacteraceae	NA
ASV_16S_1515	0	0	0	0	9	0	8	0	0	0	0	0	0	0	0	0	0	12	0	0	0	0	0	0	0	0	0	15	9	14	0	0	0	0	0	0	0	0	0		ASV_16S_1515	Bacteria	Chloroflexi	Chloroflexia	Thermomicrobiales	AKYG1722	NA
ASV_16S_1516	0	0	0	0	0	0	0	0	0	0	0	0	0	0	0	0	67	0	0	0	0	0	0	0	0	0	0	0	0	0	0	0	0	0	0	0	0	0	0		ASV_16S_1516	Bacteria	Myxococcota	Polyangia	Polyangiales	Polyangiaceae	Pajaroellobacter
ASV_16S_1517	0	0	0	0	0	0	0	0	0	0	0	0	0	0	0	0	0	0	0	0	0	0	0	0	0	0	0	0	0	0	0	67	0	0	0	0	0	0	0		ASV_16S_1517	Bacteria	Bdellovibrionota	Oligoflexia	0319-6G20	NA	NA
ASV_16S_1518	21	24	21	0	0	0	0	0	0	0	0	0	0	0	0	0	0	0	0	0	0	0	0	0	0	0	0	0	0	0	0	0	0	0	0	0	0	0	0		ASV_16S_1518	Bacteria	Bdellovibrionota	Bdellovibrionia	Bacteriovoracales	Bacteriovoracaceae	Peredibacter
ASV_16S_1519	14	0	0	0	0	0	0	25	27	0	0	0	0	0	0	0	0	0	0	0	0	0	0	0	0	0	0	0	0	0	0	0	0	0	0	0	0	0	0		ASV_16S_1519	Bacteria	Proteobacteria	Alphaproteobacteria	Elsterales	NA	NA
ASV_16S_1520	9	0	0	0	0	0	0	0	10	0	0	0	0	9	0	0	0	0	0	0	0	4	0	0	8	4	0	0	0	0	6	0	0	4	0	6	0	6	0		ASV_16S_1520	Bacteria	Planctomycetota	Planctomycetes	Pirellulales	Pirellulaceae	Pirellula
ASV_16S_1521	0	11	12	0	0	0	0	0	0	0	0	0	0	15	0	0	0	0	0	0	0	0	0	0	0	0	0	0	0	0	12	0	0	0	0	8	0	0	8		ASV_16S_1521	Bacteria	Planctomycetota	Planctomycetes	Gemmatales	Gemmataceae	NA
ASV_16S_1522	0	0	0	0	33	0	0	33	0	0	0	0	0	0	0	0	0	0	0	0	0	0	0	0	0	0	0	0	0	0	0	0	0	0	0	0	0	0	0		ASV_16S_1522	Bacteria	Planctomycetota	Planctomycetes	Pirellulales	Pirellulaceae	NA
ASV_16S_1523	0	0	0	0	0	0	0	32	0	0	0	0	0	34	0	0	0	0	0	0	0	0	0	0	0	0	0	0	0	0	0	0	0	0	0	0	0	0	0		ASV_16S_1523	Bacteria	Actinobacteriota	Thermoleophilia	Solirubrobacterales	Solirubrobacteraceae	Solirubrobacter
ASV_16S_1524	0	0	0	0	0	0	0	5	0	0	9	0	0	0	0	0	0	0	0	0	0	8	0	0	0	0	0	0	11	9	9	9	0	6	0	0	0	0	0		ASV_16S_1524	Bacteria	Acidobacteriota	Blastocatellia	Blastocatellales	Blastocatellaceae	Aridibacter
ASV_16S_1525	0	0	0	0	0	0	0	4	6	0	7	0	0	0	0	0	0	10	0	0	0	5	0	0	4	0	0	4	8	0	6	9	0	0	0	3	0	0	0		ASV_16S_1525	Bacteria	NA	NA	NA	NA	NA
ASV_16S_1526	0	0	0	0	0	0	0	0	0	0	7	23	0	0	0	0	14	0	0	0	22	0	0	0	0	0	0	0	0	0	0	0	0	0	0	0	0	0	0		ASV_16S_1526	Bacteria	Proteobacteria	Alphaproteobacteria	Rhizobiales	Devosiaceae	Devosia
ASV_16S_1527	0	0	0	0	0	0	0	0	0	0	0	17	0	0	0	0	18	0	0	8	23	0	0	0	0	0	0	0	0	0	0	0	0	0	0	0	0	0	0		ASV_16S_1527	Bacteria	Actinobacteriota	Actinobacteria	Propionibacteriales	Propionibacteriaceae	Jiangella
ASV_16S_1528	0	0	0	0	0	0	0	0	0	0	0	0	0	0	0	66	0	0	0	0	0	0	0	0	0	0	0	0	0	0	0	0	0	0	0	0	0	0	0		ASV_16S_1528	Bacteria	Proteobacteria	Alphaproteobacteria	Acetobacterales	Acetobacteraceae	Roseomonas
ASV_16S_1529	0	0	0	0	0	0	0	0	0	0	0	0	0	0	0	0	0	42	0	0	0	0	0	0	0	0	0	0	0	24	0	0	0	0	0	0	0	0	0		ASV_16S_1529	Bacteria	Actinobacteriota	Thermoleophilia	Solirubrobacterales	NA	NA
ASV_16S_1530	0	0	0	0	0	0	0	0	0	0	0	0	0	0	0	0	0	0	0	0	0	22	0	0	0	18	0	0	0	0	26	0	0	0	0	0	0	0	0		ASV_16S_1530	Bacteria	Acidobacteriota	Vicinamibacteria	Vicinamibacterales	NA	NA
ASV_16S_1531	23	0	0	0	0	0	0	0	0	20	0	0	0	0	0	0	0	0	0	0	0	0	0	0	0	0	0	0	0	0	22	0	0	0	0	0	0	0	0		ASV_16S_1531	Bacteria	Planctomycetota	Planctomycetes	Gemmatales	Gemmataceae	Gemmata
ASV_16S_1532	7	0	0	0	0	0	0	0	0	0	0	0	0	0	0	0	0	0	35	0	0	0	23	0	0	0	0	0	0	0	0	0	0	0	0	0	0	0	0		ASV_16S_1532	Bacteria	Firmicutes	Bacilli	Paenibacillales	Paenibacillaceae	Ammoniphilus
ASV_16S_1533	0	0	0	0	20	0	0	0	0	0	0	0	20	0	0	0	0	0	0	0	0	8	0	0	0	17	0	0	0	0	0	0	0	0	0	0	0	0	0		ASV_16S_1533	Bacteria	Planctomycetota	Planctomycetes	Gemmatales	Gemmataceae	NA
ASV_16S_1534	0	0	0	0	0	0	0	0	0	0	14	0	0	0	0	0	0	0	0	0	0	0	0	0	22	0	0	0	0	0	0	0	0	29	0	0	0	0	0		ASV_16S_1534	Bacteria	Actinobacteriota	Acidimicrobiia	Microtrichales	NA	NA
ASV_16S_1535	0	0	0	0	0	0	0	0	0	0	0	33	0	0	0	0	20	0	0	0	12	0	0	0	0	0	0	0	0	0	0	0	0	0	0	0	0	0	0		ASV_16S_1535	Bacteria	Bdellovibrionota	Bdellovibrionia	Bacteriovoracales	Bacteriovoracaceae	Peredibacter
ASV_16S_1536	0	0	0	0	0	0	0	0	0	0	0	0	0	0	0	0	0	0	0	4	0	0	5	47	0	0	0	5	0	0	0	0	0	0	0	0	4	0	0		ASV_16S_1536	Bacteria	Myxococcota	Polyangia	Nannocystales	Nannocystaceae	Nannocystis
ASV_16S_1537	0	0	0	0	0	0	0	0	0	0	0	0	0	0	0	0	0	0	0	0	0	29	0	0	0	0	0	0	0	26	0	10	0	0	0	0	0	0	0		ASV_16S_1537	Bacteria	Myxococcota	Polyangia	Haliangiales	Haliangiaceae	Haliangium
ASV_16S_1538	0	0	0	0	0	0	0	0	0	0	0	0	0	0	0	0	0	0	0	0	0	12	14	0	0	12	0	0	14	0	0	13	0	0	0	0	0	0	0		ASV_16S_1538	Bacteria	Chloroflexi	Chloroflexia	Thermomicrobiales	JG30-KF-CM45	NA
ASV_16S_1539	0	0	0	0	0	0	0	0	0	0	0	0	0	0	0	0	0	0	0	0	0	0	0	0	0	0	0	0	0	0	0	0	0	0	0	26	0	39	0		ASV_16S_1539	Bacteria	Myxococcota	Polyangia	Haliangiales	Haliangiaceae	Haliangium
ASV_16S_1540	15	0	18	13	0	0	0	0	0	5	0	0	0	0	0	0	0	0	0	0	0	0	0	0	13	0	0	0	0	0	0	0	0	0	0	0	0	0	0		ASV_16S_1540	Bacteria	Acidobacteriota	Acidobacteriae	Solibacterales	Solibacteraceae	Candidatus_Solibacter
ASV_16S_1541	9	10	8	0	0	0	0	0	0	0	0	0	0	8	0	0	0	0	0	0	4	0	0	0	0	0	0	9	9	0	0	7	0	0	0	0	0	0	0		ASV_16S_1541	Bacteria	Planctomycetota	Planctomycetes	Gemmatales	Gemmataceae	NA
ASV_16S_1542	0	0	0	0	13	0	0	0	0	0	7	0	0	0	0	23	0	0	0	0	0	0	0	21	0	0	0	0	0	0	0	0	0	0	0	0	0	0	0		ASV_16S_1542	Bacteria	Proteobacteria	Alphaproteobacteria	Sphingomonadales	Sphingomonadaceae	Sphingomonas
ASV_16S_1543	0	0	0	0	0	0	0	0	0	0	0	57	0	0	0	0	0	0	0	0	0	0	0	0	0	0	0	0	0	0	0	0	0	0	0	7	0	0	0		ASV_16S_1543	Bacteria	Bacteroidota	Bacteroidia	Cytophagales	Microscillaceae	Ohtaekwangia
ASV_16S_1544	0	0	0	0	0	0	0	0	0	0	0	0	0	0	0	0	0	0	33	0	0	0	31	0	0	0	0	0	0	0	0	0	0	0	0	0	0	0	0		ASV_16S_1544	Bacteria	Firmicutes	Bacilli	Thermoactinomycetales	Thermoactinomycetaceae	Thermoactinomyces
ASV_16S_1545	0	0	0	0	0	0	0	0	0	0	0	0	0	0	0	0	0	0	0	0	64	0	0	0	0	0	0	0	0	0	0	0	0	0	0	0	0	0	0		ASV_16S_1545	Bacteria	Proteobacteria	Gammaproteobacteria	Xanthomonadales	Xanthomonadaceae	Pseudoxanthomonas
ASV_16S_1546	0	0	0	0	0	0	0	0	0	0	0	0	0	0	0	0	0	0	0	0	0	0	0	0	0	0	0	37	27	0	0	0	0	0	0	0	0	0	0		ASV_16S_1546	Bacteria	Actinobacteriota	Thermoleophilia	Solirubrobacterales	Solirubrobacteraceae	Solirubrobacter
ASV_16S_1547	11	0	0	9	0	0	0	0	17	0	7	0	0	0	0	0	0	10	0	0	0	0	0	0	0	9	0	0	0	0	0	0	0	0	0	0	0	0	0		ASV_16S_1547	Bacteria	Planctomycetota	Pla3_lineage	NA	NA	NA
ASV_16S_1548	3	0	0	7	0	3	0	3	0	2	0	4	6	0	0	0	0	0	0	3	0	5	0	0	0	2	0	3	8	0	6	0	0	0	2	0	0	4	2		ASV_16S_1548	Bacteria	Proteobacteria	Alphaproteobacteria	Rickettsiales	Mitochondria	NA
ASV_16S_1549	0	29	0	0	0	0	0	0	0	0	0	0	0	0	0	0	0	0	0	0	0	0	0	0	19	0	0	0	0	0	0	15	0	0	0	0	0	0	0		ASV_16S_1549	Bacteria	Bacteroidota	Bacteroidia	Chitinophagales	Saprospiraceae	NA
ASV_16S_1550	0	4	0	4	0	0	5	6	0	8	4	0	3	6	0	0	0	0	0	0	0	0	0	0	0	3	0	6	0	0	0	11	0	0	0	0	0	0	3		ASV_16S_1550	Bacteria	Chloroflexi	NA	NA	NA	NA
ASV_16S_1551	0	0	0	0	0	19	0	0	0	0	0	0	0	21	0	0	0	0	0	0	0	0	0	0	23	0	0	0	0	0	0	0	0	0	0	0	0	0	0		ASV_16S_1551	Bacteria	Acidobacteriota	Vicinamibacteria	Vicinamibacterales	NA	NA
ASV_16S_1552	0	0	0	0	0	0	0	0	0	0	0	0	0	0	0	63	0	0	0	0	0	0	0	0	0	0	0	0	0	0	0	0	0	0	0	0	0	0	0		ASV_16S_1552	Bacteria	Bacteroidota	Bacteroidia	Sphingobacteriales	Sphingobacteriaceae	Pedobacter
ASV_16S_1553	0	0	0	0	0	0	0	0	0	0	0	0	0	0	0	0	13	0	0	0	0	0	0	0	0	0	0	0	22	0	0	0	0	0	0	0	28	0	0		ASV_16S_1553	Bacteria	Proteobacteria	Alphaproteobacteria	Sphingomonadales	Sphingomonadaceae	Sphingomonas
ASV_16S_1554	0	0	0	0	0	0	0	0	0	0	0	0	0	0	0	0	0	0	45	0	0	0	18	0	0	0	0	0	0	0	0	0	0	0	0	0	0	0	0		ASV_16S_1554	Bacteria	Firmicutes	Bacilli	Thermoactinomycetales	Thermoactinomycetaceae	Thermoactinomyces
ASV_16S_1555	0	0	0	0	0	0	0	0	0	0	0	0	0	0	0	0	0	0	41	0	0	0	22	0	0	0	0	0	0	0	0	0	0	0	0	0	0	0	0		ASV_16S_1555	Bacteria	Firmicutes	Bacilli	Bacillales	Planococcaceae	Domibacillus
ASV_16S_1556	0	0	0	0	0	0	0	0	0	0	0	0	0	0	0	0	0	0	0	28	0	0	0	0	0	0	0	0	0	0	35	0	0	0	0	0	0	0	0		ASV_16S_1556	Bacteria	Actinobacteriota	Actinobacteria	Micromonosporales	Micromonosporaceae	Luedemannella
ASV_16S_1557	4	0	0	3	0	0	0	0	5	5	2	0	0	0	0	0	5	8	0	0	0	0	0	0	8	4	0	5	6	0	4	0	0	3	0	0	0	0	0		ASV_16S_1557	Bacteria	Patescibacteria	Saccharimonadia	Saccharimonadales	NA	NA
ASV_16S_1558	3	7	0	0	0	0	0	0	9	0	0	0	0	0	0	0	0	0	0	0	0	6	0	0	0	9	0	0	11	3	0	8	0	0	0	0	0	0	6		ASV_16S_1558	Bacteria	Latescibacterota	NA	NA	NA	NA
ASV_16S_1559	0	6	4	0	0	0	0	0	0	0	0	0	0	4	0	0	0	3	0	0	0	0	0	0	6	5	0	7	4	0	0	3	7	5	6	0	0	2	0		ASV_16S_1559	Bacteria	Planctomycetota	OM190	NA	NA	NA
ASV_16S_1560	0	0	16	0	0	0	0	0	0	0	0	0	0	0	0	0	0	0	0	0	0	21	0	0	0	0	0	0	0	0	0	25	0	0	0	0	0	0	0		ASV_16S_1560	Bacteria	Acidobacteriota	Vicinamibacteria	Vicinamibacterales	Vicinamibacteraceae	Luteitalea
ASV_16S_1561	0	0	0	0	0	17	0	0	0	12	0	0	0	0	0	0	0	0	0	0	0	0	0	0	0	0	0	0	14	0	0	19	0	0	0	0	0	0	0		ASV_16S_1561	Bacteria	Myxococcota	Polyangia	Haliangiales	Haliangiaceae	Haliangium
ASV_16S_1562	0	0	0	0	0	5	6	0	0	0	0	0	0	0	0	0	0	0	22	0	0	0	29	0	0	0	0	0	0	0	0	0	0	0	0	0	0	0	0		ASV_16S_1562	Bacteria	Firmicutes	Clostridia	Clostridiales	Clostridiaceae	Clostridium_sensu_stricto_1
ASV_16S_1563	0	0	0	0	0	0	0	0	0	27	35	0	0	0	0	0	0	0	0	0	0	0	0	0	0	0	0	0	0	0	0	0	0	0	0	0	0	0	0		ASV_16S_1563	Bacteria	Bdellovibrionota	Bdellovibrionia	Bacteriovoracales	Bacteriovoracaceae	Peredibacter
ASV_16S_1564	0	0	0	0	0	0	0	0	0	0	0	0	11	0	0	0	0	17	0	0	0	0	0	34	0	0	0	0	0	0	0	0	0	0	0	0	0	0	0		ASV_16S_1564	Bacteria	Actinobacteriota	Actinobacteria	Corynebacteriales	Nocardiaceae	Rhodococcus
ASV_16S_1565	0	0	0	0	0	0	0	0	0	0	0	0	0	0	17	0	0	0	0	0	0	18	0	0	0	0	0	0	0	0	9	18	0	0	0	0	0	0	0		ASV_16S_1565	Bacteria	Actinobacteriota	Actinobacteria	Micrococcales	Demequinaceae	NA
ASV_16S_1566	0	0	0	0	0	0	0	0	0	0	0	0	0	0	0	51	0	0	0	0	0	0	0	11	0	0	0	0	0	0	0	0	0	0	0	0	0	0	0		ASV_16S_1566	Bacteria	Proteobacteria	Alphaproteobacteria	Rhizobiales	Devosiaceae	Devosia
ASV_16S_1567	0	0	0	0	0	0	0	0	0	0	0	0	0	0	0	0	0	0	32	0	0	0	30	0	0	0	0	0	0	0	0	0	0	0	0	0	0	0	0		ASV_16S_1567	Bacteria	Firmicutes	Bacilli	Bacillales	NA	NA
ASV_16S_1568	0	0	0	0	0	0	0	0	0	0	0	0	0	0	0	0	0	0	0	62	0	0	0	0	0	0	0	0	0	0	0	0	0	0	0	0	0	0	0		ASV_16S_1568	Bacteria	Actinobacteriota	Actinobacteria	Micrococcales	Promicromonosporaceae	Promicromonospora
ASV_16S_1569	0	0	0	0	0	0	0	0	0	0	0	0	0	0	0	0	0	0	0	0	0	0	0	62	0	0	0	0	0	0	0	0	0	0	0	0	0	0	0		ASV_16S_1569	Bacteria	Actinobacteriota	Actinobacteria	Corynebacteriales	Mycobacteriaceae	Mycobacterium
ASV_16S_1570	0	0	0	0	0	0	0	0	0	0	0	0	0	0	0	0	0	0	0	0	0	0	0	62	0	0	0	0	0	0	0	0	0	0	0	0	0	0	0		ASV_16S_1570	Bacteria	Actinobacteriota	Actinobacteria	Micrococcales	Promicromonosporaceae	Promicromonospora
ASV_16S_1571	0	9	0	0	0	0	0	0	14	9	0	0	0	7	0	0	10	0	0	0	0	0	0	0	0	0	0	0	0	0	0	0	0	0	0	12	0	0	0		ASV_16S_1571	Bacteria	Desulfobacterota	Desulfuromonadia	Geobacterales	Geobacteraceae	Geobacter
ASV_16S_1572	0	6	0	0	0	0	0	0	0	0	9	0	0	0	19	0	0	0	0	0	0	0	0	0	0	0	0	0	0	0	0	0	9	0	0	0	18	0	0		ASV_16S_1572	Bacteria	Acidobacteriota	Vicinamibacteria	Vicinamibacterales	NA	NA
ASV_16S_1573	0	0	0	0	6	0	0	0	15	0	11	0	0	13	0	0	0	0	0	0	0	0	0	0	0	0	0	0	0	0	16	0	0	0	0	0	0	0	0		ASV_16S_1573	Bacteria	Gemmatimonadota	Gemmatimonadetes	Gemmatimonadales	Gemmatimonadaceae	NA
ASV_16S_1574	0	0	0	0	0	19	0	0	0	0	0	0	0	0	0	0	0	0	0	0	0	0	0	0	0	0	0	0	0	0	0	42	0	0	0	0	0	0	0		ASV_16S_1574	Bacteria	Actinobacteriota	Acidimicrobiia	Microtrichales	Iamiaceae	Iamia
ASV_16S_1575	0	0	0	0	0	0	12	0	0	0	18	0	0	0	0	0	0	0	0	0	0	0	0	0	0	15	0	0	0	0	16	0	0	0	0	0	0	0	0		ASV_16S_1575	Bacteria	Chloroflexi	Anaerolineae	RBG-13-54-9	NA	NA
ASV_16S_1576	0	0	0	0	0	0	0	0	17	0	0	0	0	0	0	0	0	0	0	0	11	0	0	0	0	0	0	0	0	0	0	0	0	0	0	0	0	33	0		ASV_16S_1576	Bacteria	Planctomycetota	Planctomycetes	Pirellulales	Pirellulaceae	NA
ASV_16S_1577	0	0	0	0	0	0	0	0	0	0	0	4	0	0	0	0	0	0	28	0	0	0	21	0	2	0	3	0	0	0	0	3	0	0	0	0	0	0	0		ASV_16S_1577	Bacteria	Firmicutes	NA	NA	NA	NA
ASV_16S_1578	0	0	0	0	0	0	0	0	0	0	0	0	0	0	0	0	0	0	0	0	27	0	0	34	0	0	0	0	0	0	0	0	0	0	0	0	0	0	0		ASV_16S_1578	Bacteria	Proteobacteria	Alphaproteobacteria	Sphingomonadales	Sphingomonadaceae	NA
ASV_16S_1579	12	0	0	0	0	0	0	0	8	0	9	0	0	8	0	0	0	0	0	0	0	0	0	0	0	0	0	13	0	0	0	10	0	0	0	0	0	0	0		ASV_16S_1579	Bacteria	Chloroflexi	Anaerolineae	RBG-13-54-9	NA	NA
ASV_16S_1580	0	0	0	20	0	0	14	0	0	0	0	0	0	0	0	0	0	14	0	0	0	0	0	0	0	0	0	0	0	0	0	0	0	0	0	0	0	12	0		ASV_16S_1580	Bacteria	Actinobacteriota	Actinobacteria	0319-7L14	NA	NA
ASV_16S_1581	0	0	0	15	0	0	0	0	12	0	0	0	0	0	0	0	0	12	0	0	0	0	0	0	0	0	0	10	0	0	0	11	0	0	0	0	0	0	0		ASV_16S_1581	Bacteria	Planctomycetota	Planctomycetes	Gemmatales	Gemmataceae	NA
ASV_16S_1582	0	0	0	0	0	0	8	0	0	0	0	0	0	0	7	0	0	0	0	0	0	0	0	0	0	0	0	0	0	0	12	11	0	0	9	0	0	0	13		ASV_16S_1582	Bacteria	Proteobacteria	Gammaproteobacteria	Nitrosococcales	Nitrosococcaceae	wb1-P19
ASV_16S_1583	0	0	0	0	0	0	0	36	0	0	0	0	0	0	0	0	0	0	0	0	0	24	0	0	0	0	0	0	0	0	0	0	0	0	0	0	0	0	0		ASV_16S_1583	Bacteria	Planctomycetota	Planctomycetes	Gemmatales	Gemmataceae	NA
ASV_16S_1584	0	0	0	0	0	0	0	0	9	9	0	0	0	0	0	0	0	0	0	0	0	0	0	0	0	0	0	11	9	0	0	14	0	8	0	0	0	0	0		ASV_16S_1584	Bacteria	Chloroflexi	Gitt-GS-136	NA	NA	NA
ASV_16S_1585	0	0	0	0	0	0	0	0	7	0	0	0	0	16	0	0	0	0	0	0	0	0	0	0	0	0	0	0	9	0	0	16	12	0	0	0	0	0	0		ASV_16S_1585	Bacteria	Actinobacteriota	Acidimicrobiia	Microtrichales	NA	NA
ASV_16S_1586	0	0	0	0	0	0	0	0	0	0	18	0	20	0	0	0	0	0	0	0	0	0	0	0	0	0	0	22	0	0	0	0	0	0	0	0	0	0	0		ASV_16S_1586	Bacteria	Acidobacteriota	Blastocatellia	Blastocatellales	Blastocatellaceae	NA
ASV_16S_1587	0	0	0	0	0	0	0	0	0	0	0	47	0	0	0	0	0	0	0	0	0	0	0	13	0	0	0	0	0	0	0	0	0	0	0	0	0	0	0		ASV_16S_1587	Bacteria	Proteobacteria	Gammaproteobacteria	Burkholderiales	Comamonadaceae	NA
ASV_16S_1588	0	0	0	0	0	0	0	0	0	0	0	0	12	14	0	0	0	15	0	0	0	0	0	0	0	0	0	0	19	0	0	0	0	0	0	0	0	0	0		ASV_16S_1588	Bacteria	Acidobacteriota	Subgroup_18	NA	NA	NA
ASV_16S_1589	0	0	0	0	0	0	0	0	0	0	0	0	0	0	0	0	24	0	0	0	36	0	0	0	0	0	0	0	0	0	0	0	0	0	0	0	0	0	0		ASV_16S_1589	Bacteria	Firmicutes	Bacilli	Paenibacillales	Paenibacillaceae	Paenibacillus
ASV_16S_1590	0	0	0	0	0	0	0	0	0	0	0	0	0	0	0	0	0	0	0	0	0	60	0	0	0	0	0	0	0	0	0	0	0	0	0	0	0	0	0		ASV_16S_1590	Bacteria	Proteobacteria	Gammaproteobacteria	Cellvibrionales	Cellvibrionaceae	Cellvibrio
ASV_16S_1591	0	0	0	0	0	0	0	0	0	0	0	0	0	0	0	0	0	0	0	0	0	0	42	0	0	0	18	0	0	0	0	0	0	0	0	0	0	0	0		ASV_16S_1591	Bacteria	Actinobacteriota	Actinobacteria	Streptosporangiales	Streptosporangiaceae	Sphaerisporangium
ASV_16S_1592	0	0	0	0	0	0	0	0	0	0	0	0	0	0	0	0	0	0	0	0	0	0	0	0	0	0	0	33	0	0	27	0	0	0	0	0	0	0	0		ASV_16S_1592	Bacteria	Actinobacteriota	Actinobacteria	Frankiales	NA	NA
ASV_16S_1593	14	0	12	0	0	0	0	0	0	0	14	0	0	0	0	0	0	0	0	0	0	0	0	0	0	0	0	0	11	0	0	0	0	0	0	8	0	0	0		ASV_16S_1593	Bacteria	NB1-j	NA	NA	NA	NA
ASV_16S_1594	9	0	0	8	13	0	0	0	0	7	0	0	0	0	0	0	16	0	0	0	0	0	0	0	0	0	0	0	0	0	0	0	0	0	0	6	0	0	0		ASV_16S_1594	Bacteria	Verrucomicrobiota	Verrucomicrobiae	Pedosphaerales	Pedosphaeraceae	NA
ASV_16S_1595	0	8	0	0	0	0	0	0	0	0	7	0	0	9	0	0	0	12	0	0	0	0	0	0	0	9	0	5	9	0	0	0	0	0	0	0	0	0	0		ASV_16S_1595	Bacteria	Acidobacteriota	Subgroup_22	NA	NA	NA
ASV_16S_1596	0	6	0	0	0	0	0	0	8	0	0	0	0	8	0	0	0	0	0	0	0	0	0	0	0	8	0	0	6	0	9	14	0	0	0	0	0	0	0		ASV_16S_1596	Bacteria	Proteobacteria	Gammaproteobacteria	R7C24	NA	NA
ASV_16S_1597	0	0	24	0	0	0	0	26	0	0	0	9	0	0	0	0	0	0	0	0	0	0	0	0	0	0	0	0	0	0	0	0	0	0	0	0	0	0	0		ASV_16S_1597	Bacteria	Actinobacteriota	Thermoleophilia	Gaiellales	NA	NA
ASV_16S_1598	0	0	0	0	10	0	0	0	0	0	0	0	0	16	0	0	0	0	0	0	0	0	0	0	0	0	0	0	0	18	0	0	15	0	0	0	0	0	0		ASV_16S_1598	Bacteria	Proteobacteria	Alphaproteobacteria	Dongiales	Dongiaceae	Dongia
ASV_16S_1599	0	0	0	0	0	4	0	0	0	0	0	0	0	0	0	0	0	15	0	0	0	0	0	0	0	18	0	0	0	0	9	0	0	0	0	0	13	0	0		ASV_16S_1599	Bacteria	Bacteroidota	Bacteroidia	Chitinophagales	Chitinophagaceae	Ferruginibacter
ASV_16S_1600	0	0	0	0	0	0	0	0	0	0	0	27	0	0	0	0	0	0	0	0	11	0	0	21	0	0	0	0	0	0	0	0	0	0	0	0	0	0	0		ASV_16S_1600	Bacteria	Proteobacteria	Gammaproteobacteria	Burkholderiales	NA	NA
ASV_16S_1601	0	0	0	0	0	0	0	0	0	0	0	11	0	0	0	0	11	19	0	0	0	0	0	0	0	0	0	0	0	0	0	18	0	0	0	0	0	0	0		ASV_16S_1601	Bacteria	Actinobacteriota	Thermoleophilia	Solirubrobacterales	67-14	NA
ASV_16S_1602	0	0	0	0	0	0	0	0	0	0	0	0	0	17	0	0	0	18	0	0	0	0	0	0	0	0	0	0	0	0	0	0	0	0	24	0	0	0	0		ASV_16S_1602	Bacteria	Actinobacteriota	Thermoleophilia	Solirubrobacterales	67-14	NA
ASV_16S_1603	0	0	0	0	0	0	0	0	0	0	0	0	0	0	0	0	59	0	0	0	0	0	0	0	0	0	0	0	0	0	0	0	0	0	0	0	0	0	0		ASV_16S_1603	Bacteria	Actinobacteriota	Actinobacteria	Streptomycetales	Streptomycetaceae	NA
ASV_16S_1604	0	0	0	0	0	0	0	0	0	0	0	0	0	0	0	0	0	0	34	0	0	0	25	0	0	0	0	0	0	0	0	0	0	0	0	0	0	0	0		ASV_16S_1604	Bacteria	Firmicutes	Bacilli	Paenibacillales	Paenibacillaceae	Paenibacillus
ASV_16S_1605	0	0	0	0	0	0	0	0	0	0	0	0	0	0	0	0	0	0	0	0	0	0	0	59	0	0	0	0	0	0	0	0	0	0	0	0	0	0	0		ASV_16S_1605	Bacteria	Proteobacteria	Gammaproteobacteria	Legionellales	Legionellaceae	Legionella
ASV_16S_1606	0	0	0	0	0	0	0	0	0	0	0	0	0	0	0	0	0	0	0	0	0	0	0	0	15	17	0	0	0	0	0	27	0	0	0	0	0	0	0		ASV_16S_1606	Bacteria	Planctomycetota	Planctomycetes	Gemmatales	Gemmataceae	NA
ASV_16S_1607	0	0	0	0	0	0	0	0	0	0	0	0	0	0	0	0	0	0	0	0	0	0	0	0	0	19	0	0	0	40	0	0	0	0	0	0	0	0	0		ASV_16S_1607	Bacteria	Chloroflexi	Anaerolineae	SBR1031	A4b	NA
ASV_16S_1608	21	0	0	0	0	0	0	0	0	0	0	0	0	0	0	0	0	0	0	0	0	0	0	0	0	0	0	10	0	0	0	10	0	0	17	0	0	0	0		ASV_16S_1608	Bacteria	Bacteroidota	Bacteroidia	Chitinophagales	Chitinophagaceae	Ferruginibacter
ASV_16S_1609	7	0	0	0	5	0	0	8	0	0	0	0	0	8	0	0	0	0	0	0	0	0	0	0	0	5	0	5	0	0	0	9	0	6	0	0	0	5	0		ASV_16S_1609	Bacteria	Planctomycetota	Planctomycetes	Gemmatales	Gemmataceae	NA
ASV_16S_1610	0	10	0	0	0	17	0	0	12	6	0	0	0	0	0	0	0	0	0	0	0	0	0	0	0	0	0	13	0	0	0	0	0	0	0	0	0	0	0		ASV_16S_1610	Bacteria	Actinobacteriota	Actinobacteria	Micrococcales	NA	NA
ASV_16S_1611	0	0	4	0	0	0	0	4	0	4	3	0	4	0	0	0	0	4	0	0	0	0	0	0	0	4	0	0	7	0	5	5	5	4	0	0	0	5	0		ASV_16S_1611	Bacteria	Myxococcota	Polyangia	Polyangiales	Sandaracinaceae	NA
ASV_16S_1612	0	0	0	0	0	0	0	0	0	0	0	0	0	35	0	0	0	0	0	0	0	0	0	0	0	0	0	0	0	0	0	23	0	0	0	0	0	0	0		ASV_16S_1612	Bacteria	Acidobacteriota	Vicinamibacteria	Vicinamibacterales	Vicinamibacteraceae	NA
ASV_16S_1613	0	0	0	0	0	0	0	0	0	0	0	0	0	0	0	0	0	0	39	0	0	0	19	0	0	0	0	0	0	0	0	0	0	0	0	0	0	0	0		ASV_16S_1613	Bacteria	Firmicutes	Bacilli	Thermoactinomycetales	Thermoactinomycetaceae	Thermoflavimicrobium
ASV_16S_1614	0	0	0	0	0	0	0	0	0	0	0	0	0	0	0	0	0	0	0	0	0	0	0	0	0	21	0	0	0	37	0	0	0	0	0	0	0	0	0		ASV_16S_1614	Bacteria	Bacteroidota	Bacteroidia	Cytophagales	Microscillaceae	NA
ASV_16S_1615	0	0	0	0	0	0	0	0	0	0	0	0	0	0	0	0	0	0	0	0	0	0	0	0	0	0	0	0	0	0	0	0	0	0	0	0	0	58	0		ASV_16S_1615	Bacteria	Bdellovibrionota	Oligoflexia	0319-6G20	NA	NA
ASV_16S_1616	21	0	0	0	0	14	0	0	0	0	0	0	0	0	0	0	0	0	0	0	0	0	0	0	0	0	0	0	22	0	0	0	0	0	0	0	0	0	0		ASV_16S_1616	Bacteria	Chloroflexi	Anaerolineae	RBG-13-54-9	NA	NA
ASV_16S_1617	11	0	0	0	0	0	0	0	0	0	0	0	0	0	0	0	0	0	0	0	0	0	0	0	0	11	0	16	0	0	0	0	8	0	11	0	0	0	0		ASV_16S_1617	Bacteria	Actinobacteriota	Thermoleophilia	NA	NA	NA
ASV_16S_1618	0	0	0	0	15	13	0	0	19	0	0	0	0	0	0	0	0	0	0	0	0	0	0	0	0	0	0	0	0	0	0	0	0	0	0	0	0	10	0		ASV_16S_1618	Bacteria	Verrucomicrobiota	Verrucomicrobiae	Verrucomicrobiales	Verrucomicrobiaceae	NA
ASV_16S_1619	0	0	0	0	0	0	21	0	0	0	0	0	0	0	0	0	0	0	0	0	0	0	0	0	0	0	0	0	0	0	17	0	0	0	19	0	0	0	0		ASV_16S_1619	Bacteria	Planctomycetota	Phycisphaerae	Tepidisphaerales	WD2101_soil_group	NA
ASV_16S_1620	0	0	0	0	0	0	0	13	3	0	0	0	0	0	0	0	0	14	0	0	0	0	0	0	0	0	0	7	11	0	0	0	0	0	0	0	0	9	0		ASV_16S_1620	Bacteria	Actinobacteriota	MB-A2-108	NA	NA	NA
ASV_16S_1621	0	0	0	0	0	0	0	0	19	0	0	0	0	0	0	0	0	20	0	0	0	0	0	0	0	0	0	0	0	0	0	18	0	0	0	0	0	0	0		ASV_16S_1621	Bacteria	Actinobacteriota	Actinobacteria	Corynebacteriales	Mycobacteriaceae	Mycobacterium
ASV_16S_1622	0	0	0	0	0	0	0	0	0	0	0	27	0	0	0	0	24	0	0	6	0	0	0	0	0	0	0	0	0	0	0	0	0	0	0	0	0	0	0		ASV_16S_1622	Bacteria	Planctomycetota	Planctomycetes	Pirellulales	Pirellulaceae	Pir4_lineage
ASV_16S_1623	0	0	0	0	0	0	0	0	0	0	0	0	0	0	0	0	0	0	0	0	7	0	0	0	0	0	0	20	0	15	0	0	0	0	0	15	0	0	0		ASV_16S_1623	Bacteria	NA	NA	NA	NA	NA
ASV_16S_1624	0	0	0	0	0	0	0	0	0	0	0	0	0	0	0	0	0	0	0	0	0	0	0	0	0	0	0	0	0	57	0	0	0	0	0	0	0	0	0		ASV_16S_1624	Bacteria	Proteobacteria	Gammaproteobacteria	Cellvibrionales	Cellvibrionaceae	Cellvibrio
ASV_16S_1625	0	26	0	0	0	0	0	0	0	0	0	0	0	0	0	0	0	0	0	0	0	0	0	0	0	0	0	0	0	0	0	30	0	0	0	0	0	0	0		ASV_16S_1625	Bacteria	Acidobacteriota	Vicinamibacteria	Vicinamibacterales	Vicinamibacteraceae	NA
ASV_16S_1626	0	0	0	18	0	0	0	0	0	0	0	0	0	0	0	0	0	0	0	0	0	0	0	0	0	17	0	0	0	0	0	0	21	0	0	0	0	0	0		ASV_16S_1626	Bacteria	Firmicutes	Bacilli	Paenibacillales	Paenibacillaceae	Paenibacillus
ASV_16S_1627	0	0	0	8	0	10	10	0	0	0	0	0	0	0	0	0	0	10	0	0	0	0	0	0	0	0	0	8	0	0	0	10	0	0	0	0	0	0	0		ASV_16S_1627	Bacteria	Proteobacteria	Gammaproteobacteria	Burkholderiales	SC-I-84	NA
ASV_16S_1628	0	0	0	0	15	0	0	0	0	0	0	0	0	0	0	0	0	0	25	0	0	0	16	0	0	0	0	0	0	0	0	0	0	0	0	0	0	0	0		ASV_16S_1628	Bacteria	Firmicutes	Limnochordia	Limnochordales	Limnochordaceae	NA
ASV_16S_1629	0	0	0	0	7	8	0	7	0	0	0	0	0	0	0	0	0	11	0	0	0	0	0	0	0	0	0	10	13	0	0	0	0	0	0	0	0	0	0		ASV_16S_1629	Bacteria	Chloroflexi	Chloroflexia	Thermomicrobiales	JG30-KF-CM45	NA
ASV_16S_1630	0	0	0	0	0	8	0	0	0	0	0	0	0	0	0	0	0	0	11	0	3	0	12	0	0	0	0	0	0	6	0	0	3	0	9	0	0	0	4		ASV_16S_1630	Bacteria	Firmicutes	Clostridia	Peptostreptococcales-Tissierellales	Peptostreptococcaceae	Sporacetigenium
ASV_16S_1631	0	0	0	0	0	7	0	21	0	0	0	0	0	0	0	0	0	0	0	0	0	0	0	0	0	0	0	0	0	9	0	0	9	0	10	0	0	0	0		ASV_16S_1631	Bacteria	Verrucomicrobiota	Verrucomicrobiae	Chthoniobacterales	Chthoniobacteraceae	Candidatus_Udaeobacter
ASV_16S_1632	0	0	0	0	0	0	0	0	20	0	0	0	0	0	0	0	0	0	36	0	0	0	0	0	0	0	0	0	0	0	0	0	0	0	0	0	0	0	0		ASV_16S_1632	Bacteria	Firmicutes	Bacilli	Paenibacillales	Paenibacillaceae	Paenibacillus
ASV_16S_1633	0	0	0	0	0	0	0	0	0	0	0	0	26	0	0	0	0	0	0	0	0	0	0	0	0	0	0	0	0	0	30	0	0	0	0	0	0	0	0		ASV_16S_1633	Bacteria	Bdellovibrionota	Bdellovibrionia	Bacteriovoracales	Bacteriovoracaceae	Peredibacter
ASV_16S_1634	0	0	0	0	0	0	0	0	0	0	0	0	0	0	0	56	0	0	0	0	0	0	0	0	0	0	0	0	0	0	0	0	0	0	0	0	0	0	0		ASV_16S_1634	Bacteria	Bacteroidota	Bacteroidia	Chitinophagales	Chitinophagaceae	NA
ASV_16S_1635	0	0	0	0	0	0	0	0	0	0	0	0	0	0	0	0	0	0	0	0	0	0	56	0	0	0	0	0	0	0	0	0	0	0	0	0	0	0	0		ASV_16S_1635	Bacteria	Actinobacteriota	Actinobacteria	NA	NA	NA
ASV_16S_1636	55	0	0	0	0	0	0	0	0	0	0	0	0	0	0	0	0	0	0	0	0	0	0	0	0	0	0	0	0	0	0	0	0	0	0	0	0	0	0		ASV_16S_1636	Bacteria	Actinobacteriota	Acidimicrobiia	Microtrichales	Ilumatobacteraceae	NA
ASV_16S_1637	25	0	0	0	0	0	0	0	0	0	0	0	0	0	0	0	0	0	0	8	0	22	0	0	0	0	0	0	0	0	0	0	0	0	0	0	0	0	0		ASV_16S_1637	Bacteria	Chloroflexi	TK10	NA	NA	NA
ASV_16S_1638	17	0	0	0	0	0	9	0	0	0	0	0	0	0	0	0	0	0	0	0	0	0	0	0	15	0	0	0	0	0	0	0	14	0	0	0	0	0	0		ASV_16S_1638	Bacteria	Planctomycetota	Planctomycetes	Pirellulales	Pirellulaceae	Pirellula
ASV_16S_1639	0	0	5	0	0	0	0	0	0	0	0	0	0	19	0	0	0	0	0	0	0	0	0	0	0	0	0	0	0	0	0	20	0	0	0	0	0	0	11		ASV_16S_1639	Bacteria	Chloroflexi	KD4-96	NA	NA	NA
ASV_16S_1640	0	0	0	0	0	0	0	4	0	0	0	0	0	0	0	0	0	0	29	0	0	0	22	0	0	0	0	0	0	0	0	0	0	0	0	0	0	0	0		ASV_16S_1640	Bacteria	Firmicutes	Limnochordia	Limnochordales	Limnochordaceae	NA
ASV_16S_1641	0	0	0	0	0	0	0	0	0	0	0	0	22	0	0	0	0	0	0	0	0	0	0	0	0	0	0	0	0	0	0	33	0	0	0	0	0	0	0		ASV_16S_1641	Bacteria	Myxococcota	Myxococcia	Myxococcales	Myxococcaceae	NA
ASV_16S_1642	0	0	0	0	0	0	0	0	0	0	0	0	0	0	0	0	0	0	23	0	0	0	32	0	0	0	0	0	0	0	0	0	0	0	0	0	0	0	0		ASV_16S_1642	Bacteria	Firmicutes	Bacilli	Paenibacillales	Paenibacillaceae	Paenibacillus
ASV_16S_1643	0	0	0	0	0	0	0	0	0	0	0	0	0	0	0	0	0	0	0	0	55	0	0	0	0	0	0	0	0	0	0	0	0	0	0	0	0	0	0		ASV_16S_1643	Bacteria	Verrucomicrobiota	Verrucomicrobiae	Chthoniobacterales	Chthoniobacteraceae	Chthoniobacter
ASV_16S_1644	0	0	0	0	0	0	0	0	0	0	0	0	0	0	0	0	0	0	0	0	0	0	0	55	0	0	0	0	0	0	0	0	0	0	0	0	0	0	0		ASV_16S_1644	Bacteria	Verrucomicrobiota	Verrucomicrobiae	Opitutales	Opitutaceae	IMCC26134
ASV_16S_1645	0	0	0	0	0	0	0	0	0	0	0	0	0	0	0	0	0	0	0	0	0	0	0	0	0	0	55	0	0	0	0	0	0	0	0	0	0	0	0		ASV_16S_1645	Bacteria	Firmicutes	Bacilli	Paenibacillales	Paenibacillaceae	Paenibacillus
ASV_16S_1646	6	0	6	0	0	0	0	4	0	4	4	0	0	0	0	0	0	7	0	0	0	8	0	0	9	0	0	0	0	0	6	0	0	0	0	0	0	0	0		ASV_16S_1646	Bacteria	Planctomycetota	Planctomycetes	Planctomycetales	Rubinisphaeraceae	Planctomicrobium
ASV_16S_1647	0	0	0	0	17	0	0	10	0	0	0	0	0	0	0	0	0	27	0	0	0	0	0	0	0	0	0	0	0	0	0	0	0	0	0	0	0	0	0		ASV_16S_1647	Bacteria	Myxococcota	Polyangia	Polyangiales	BIrii41	NA
ASV_16S_1648	0	0	0	0	0	0	0	18	0	0	0	0	0	0	0	0	0	10	0	0	0	13	0	0	0	0	0	0	0	0	0	0	0	0	0	13	0	0	0		ASV_16S_1648	Bacteria	Actinobacteriota	Thermoleophilia	Gaiellales	NA	NA
ASV_16S_1649	0	0	0	0	0	0	0	0	0	0	54	0	0	0	0	0	0	0	0	0	0	0	0	0	0	0	0	0	0	0	0	0	0	0	0	0	0	0	0		ASV_16S_1649	Bacteria	Proteobacteria	Gammaproteobacteria	Burkholderiales	Comamonadaceae	NA
ASV_16S_1650	0	0	0	0	0	0	0	0	0	0	7	0	0	0	0	0	0	0	24	0	0	0	23	0	0	0	0	0	0	0	0	0	0	0	0	0	0	0	0		ASV_16S_1650	Bacteria	Firmicutes	Bacilli	Paenibacillales	Paenibacillaceae	Ammoniibacillus
ASV_16S_1651	0	0	0	0	0	0	0	0	0	0	0	27	0	0	0	0	16	0	0	0	11	0	0	0	0	0	0	0	0	0	0	0	0	0	0	0	0	0	0		ASV_16S_1651	Bacteria	Proteobacteria	Alphaproteobacteria	Sphingomonadales	Sphingomonadaceae	NA
ASV_16S_1652	0	0	0	0	0	0	0	0	0	0	0	19	0	0	0	0	0	0	0	0	0	0	0	33	0	0	0	0	0	0	0	0	2	0	0	0	0	0	0		ASV_16S_1652	Bacteria	Bacteroidota	Bacteroidia	Flavobacteriales	Crocinitomicaceae	Fluviicola
ASV_16S_1653	0	0	0	0	0	0	0	0	0	0	0	7	0	0	0	0	0	0	0	0	0	0	0	47	0	0	0	0	0	0	0	0	0	0	0	0	0	0	0		ASV_16S_1653	Bacteria	Proteobacteria	Gammaproteobacteria	Burkholderiales	Burkholderiaceae	Burkholderia-Caballeronia-Paraburkholderia
ASV_16S_1654	0	0	0	0	0	0	0	0	0	0	0	0	0	0	0	29	0	0	0	0	0	0	0	0	0	0	25	0	0	0	0	0	0	0	0	0	0	0	0		ASV_16S_1654	Bacteria	Actinobacteriota	Actinobacteria	Micrococcales	Microbacteriaceae	NA
ASV_16S_1655	0	0	0	0	0	0	0	0	0	0	0	0	0	0	0	18	0	0	0	12	0	0	0	0	0	0	24	0	0	0	0	0	0	0	0	0	0	0	0		ASV_16S_1655	Bacteria	Firmicutes	Bacilli	Paenibacillales	Paenibacillaceae	NA
ASV_16S_1656	0	0	0	0	0	0	0	0	0	0	0	0	0	0	0	0	30	0	0	0	0	0	0	24	0	0	0	0	0	0	0	0	0	0	0	0	0	0	0		ASV_16S_1656	Bacteria	Bacteroidota	Bacteroidia	Cytophagales	Spirosomaceae	Dyadobacter
ASV_16S_1657	0	0	0	0	0	0	0	0	0	0	0	0	0	0	0	0	0	0	0	0	15	0	0	16	0	0	0	12	0	0	0	0	0	0	0	11	0	0	0		ASV_16S_1657	Bacteria	Proteobacteria	Alphaproteobacteria	Caulobacterales	Caulobacteraceae	Caulobacter
ASV_16S_1658	0	0	0	0	0	0	0	0	0	0	0	0	0	0	0	0	0	0	0	0	0	0	0	0	0	0	0	0	54	0	0	0	0	0	0	0	0	0	0		ASV_16S_1658	Bacteria	Myxococcota	Polyangia	Haliangiales	Haliangiaceae	Haliangium
ASV_16S_1659	5	0	0	0	0	0	4	0	0	0	0	8	0	0	0	0	0	0	9	0	0	0	11	0	0	0	0	0	7	0	5	0	4	0	0	0	0	0	0		ASV_16S_1659	Bacteria	Firmicutes	Negativicutes	Veillonellales-Selenomonadales	Sporomusaceae	Pelosinus
ASV_16S_1660	0	0	14	0	0	0	0	0	0	0	0	0	0	0	0	0	10	0	0	0	12	0	0	0	0	0	0	17	0	0	0	0	0	0	0	0	0	0	0		ASV_16S_1660	Bacteria	Myxococcota	Polyangia	Polyangiales	Polyangiaceae	NA
ASV_16S_1661	0	0	10	0	0	0	0	0	25	0	0	0	0	0	0	0	0	0	0	0	0	9	0	0	0	0	0	0	0	0	0	0	0	0	0	0	0	0	9		ASV_16S_1661	Bacteria	Chloroflexi	Anaerolineae	Caldilineales	Caldilineaceae	NA
ASV_16S_1662	0	0	0	0	11	0	0	0	0	25	0	0	0	0	0	0	0	0	0	0	0	0	0	0	0	0	0	0	0	0	0	0	0	0	0	0	0	0	17		ASV_16S_1662	Bacteria	Chloroflexi	KD4-96	NA	NA	NA
ASV_16S_1663	0	0	0	0	0	0	20	0	0	0	0	0	0	0	0	0	0	0	0	0	0	0	0	0	0	33	0	0	0	0	0	0	0	0	0	0	0	0	0		ASV_16S_1663	Bacteria	Actinobacteriota	Thermoleophilia	Solirubrobacterales	67-14	NA
ASV_16S_1664	0	0	0	0	0	0	0	0	0	53	0	0	0	0	0	0	0	0	0	0	0	0	0	0	0	0	0	0	0	0	0	0	0	0	0	0	0	0	0		ASV_16S_1664	Bacteria	Bdellovibrionota	Oligoflexia	0319-6G20	NA	NA
ASV_16S_1665	0	0	0	0	0	0	0	0	0	0	0	0	0	0	0	0	0	0	28	0	0	0	25	0	0	0	0	0	0	0	0	0	0	0	0	0	0	0	0		ASV_16S_1665	Bacteria	Actinobacteriota	Actinobacteria	Micromonosporales	Micromonosporaceae	NA
ASV_16S_1666	0	0	0	0	0	0	0	0	0	0	0	0	0	0	0	0	0	0	0	0	0	0	0	0	0	0	0	0	27	0	0	26	0	0	0	0	0	0	0		ASV_16S_1666	Bacteria	Myxococcota	Polyangia	Polyangiales	Polyangiaceae	Pajaroellobacter
ASV_16S_1667	6	5	0	5	0	0	4	2	0	0	0	0	5	0	0	0	0	4	0	0	0	0	0	0	3	0	0	6	0	0	0	0	0	0	0	3	3	0	6		ASV_16S_1667	Bacteria	Chloroflexi	NA	NA	NA	NA
ASV_16S_1668	0	0	12	0	0	5	0	0	0	0	0	0	0	0	0	0	7	0	0	0	0	0	0	0	0	0	0	28	0	0	0	0	0	0	0	0	0	0	0		ASV_16S_1668	Bacteria	Bacteroidota	Bacteroidia	Chitinophagales	Chitinophagaceae	Edaphobaculum
ASV_16S_1669	0	0	4	0	0	0	0	0	4	5	0	0	0	4	0	0	0	4	0	0	0	0	0	0	2	0	0	6	4	0	6	4	5	0	0	0	0	4	0		ASV_16S_1669	Bacteria	Bdellovibrionota	Bdellovibrionia	Bdellovibrionales	Bdellovibrionaceae	OM27_clade
ASV_16S_1670	0	0	0	0	0	0	0	33	0	0	0	0	0	0	0	0	0	0	0	0	0	0	0	0	0	0	0	19	0	0	0	0	0	0	0	0	0	0	0		ASV_16S_1670	Bacteria	Actinobacteriota	Actinobacteria	Micrococcales	Micrococcaceae	NA
ASV_16S_1671	0	0	0	0	0	0	0	0	0	7	0	0	0	0	0	0	0	12	0	0	0	0	0	0	0	0	0	9	0	0	12	0	0	12	0	0	0	0	0		ASV_16S_1671	Bacteria	Entotheonellaeota	Entotheonellia	Entotheonellales	Entotheonellaceae	Candidatus_Entotheonella
ASV_16S_1672	0	0	0	0	0	0	0	0	0	0	0	0	0	0	0	0	0	15	0	0	0	0	0	0	0	0	0	8	0	14	0	15	0	0	0	0	0	0	0		ASV_16S_1672	Bacteria	Proteobacteria	Gammaproteobacteria	Xanthomonadales	Xanthomonadaceae	Arenimonas
ASV_16S_1673	0	0	0	0	0	0	0	0	0	0	0	0	0	0	0	0	0	0	0	31	21	0	0	0	0	0	0	0	0	0	0	0	0	0	0	0	0	0	0		ASV_16S_1673	Bacteria	Proteobacteria	Gammaproteobacteria	Xanthomonadales	Xanthomonadaceae	Stenotrophomonas
ASV_16S_1674	0	0	0	0	0	0	0	0	0	0	0	0	0	0	0	0	0	0	0	0	0	16	0	0	0	30	0	0	6	0	0	0	0	0	0	0	0	0	0		ASV_16S_1674	Bacteria	Verrucomicrobiota	Verrucomicrobiae	Chthoniobacterales	Terrimicrobiaceae	Terrimicrobium
ASV_16S_1675	0	0	0	0	0	0	0	0	0	0	0	0	0	0	0	0	0	0	0	0	0	0	0	0	52	0	0	0	0	0	0	0	0	0	0	0	0	0	0		ASV_16S_1675	Bacteria	Bdellovibrionota	Oligoflexia	0319-6G20	NA	NA
ASV_16S_1676	0	0	0	0	0	0	0	0	0	0	0	0	0	0	0	0	0	0	0	0	0	0	0	0	0	0	0	0	22	0	0	30	0	0	0	0	0	0	0		ASV_16S_1676	Bacteria	Fibrobacterota	Fibrobacteria	Fibrobacterales	Fibrobacteraceae	possible_genus_04
ASV_16S_1677	7	7	0	0	0	8	0	0	0	0	0	0	0	0	0	0	0	9	0	0	0	0	0	0	0	0	0	0	0	0	4	0	9	7	0	0	0	0	0		ASV_16S_1677	Bacteria	Actinobacteriota	Acidimicrobiia	IMCC26256	NA	NA
ASV_16S_1678	0	20	0	0	0	0	0	0	0	0	0	0	0	0	0	0	0	0	0	0	0	0	13	0	0	0	0	0	0	0	0	0	0	0	0	18	0	0	0		ASV_16S_1678	Bacteria	Firmicutes	Limnochordia	Limnochordales	Limnochordaceae	NA
ASV_16S_1679	0	14	0	0	0	17	0	0	0	0	0	0	0	20	0	0	0	0	0	0	0	0	0	0	0	0	0	0	0	0	0	0	0	0	0	0	0	0	0		ASV_16S_1679	Bacteria	Actinobacteriota	Acidimicrobiia	Microtrichales	Ilumatobacteraceae	NA
ASV_16S_1680	0	0	17	0	0	0	0	0	0	0	0	0	0	21	0	0	0	0	0	0	0	0	0	0	0	13	0	0	0	0	0	0	0	0	0	0	0	0	0		ASV_16S_1680	Bacteria	Verrucomicrobiota	Verrucomicrobiae	Chthoniobacterales	Chthoniobacteraceae	Chthoniobacter
ASV_16S_1681	0	0	13	12	0	0	0	0	0	0	0	0	0	0	0	0	0	0	0	0	0	0	0	0	0	0	0	0	0	14	0	0	0	0	0	0	0	12	0		ASV_16S_1681	Bacteria	Chloroflexi	Chloroflexia	Thermomicrobiales	JG30-KF-CM45	NA
ASV_16S_1682	0	0	0	0	0	31	0	0	0	0	0	0	0	0	0	0	0	0	0	0	0	0	0	0	0	0	0	0	0	20	0	0	0	0	0	0	0	0	0		ASV_16S_1682	Bacteria	Acidobacteriota	Vicinamibacteria	Vicinamibacterales	Vicinamibacteraceae	NA
ASV_16S_1683	0	0	0	0	0	0	15	0	0	0	0	0	0	10	0	0	0	0	0	0	0	0	0	0	0	0	0	13	0	0	0	0	0	0	0	0	0	13	0		ASV_16S_1683	Bacteria	Verrucomicrobiota	Verrucomicrobiae	Verrucomicrobiales	Verrucomicrobiaceae	Roseimicrobium
ASV_16S_1684	0	0	0	0	0	0	0	0	13	0	0	0	0	16	0	0	0	0	0	0	0	0	0	0	7	0	0	15	0	0	0	0	0	0	0	0	0	0	0		ASV_16S_1684	Bacteria	Planctomycetota	Planctomycetes	Gemmatales	Gemmataceae	NA
ASV_16S_1685	0	0	0	0	0	0	0	0	0	16	0	0	0	0	0	0	0	0	0	0	0	10	0	0	0	0	0	0	0	0	0	6	0	0	19	0	0	0	0		ASV_16S_1685	Bacteria	Myxococcota	Polyangia	Polyangiales	Polyangiaceae	NA
ASV_16S_1686	0	0	0	0	0	0	0	0	0	0	0	0	0	0	0	51	0	0	0	0	0	0	0	0	0	0	0	0	0	0	0	0	0	0	0	0	0	0	0		ASV_16S_1686	Bacteria	Bacteroidota	Bacteroidia	Cytophagales	Spirosomaceae	Dyadobacter
ASV_16S_1687	0	0	0	0	0	0	0	0	0	0	0	0	0	0	0	0	0	0	25	0	0	0	26	0	0	0	0	0	0	0	0	0	0	0	0	0	0	0	0		ASV_16S_1687	Bacteria	Firmicutes	Bacilli	Bacillales	NA	NA
ASV_16S_1688	0	0	0	0	0	0	0	0	0	0	0	0	0	0	0	0	0	0	0	0	0	0	0	0	0	10	0	12	12	0	0	17	0	0	0	0	0	0	0		ASV_16S_1688	Bacteria	Proteobacteria	Alphaproteobacteria	Sphingomonadales	Sphingomonadaceae	Sphingomonas
ASV_16S_1689	23	0	0	0	0	0	0	0	16	0	0	0	0	0	0	0	0	0	0	0	0	0	0	0	0	0	0	0	0	0	0	11	0	0	0	0	0	0	0		ASV_16S_1689	Bacteria	Actinobacteriota	Acidimicrobiia	IMCC26256	NA	NA
ASV_16S_1690	0	10	0	0	0	0	0	0	0	0	0	40	0	0	0	0	0	0	0	0	0	0	0	0	0	0	0	0	0	0	0	0	0	0	0	0	0	0	0		ASV_16S_1690	Bacteria	Bacteroidota	Bacteroidia	Cytophagales	Microscillaceae	Ohtaekwangia
ASV_16S_1691	0	4	0	0	0	0	6	0	0	0	8	0	0	5	0	0	0	0	0	0	0	0	0	0	0	5	0	0	8	0	0	0	8	0	6	0	0	0	0		ASV_16S_1691	Bacteria	Acidobacteriota	Blastocatellia	2022-11-24	NA	NA
ASV_16S_1692	0	0	20	0	0	0	0	13	0	0	0	0	0	0	0	0	0	0	0	0	0	0	0	0	0	0	0	0	0	0	0	0	0	0	0	17	0	0	0		ASV_16S_1692	Bacteria	Planctomycetota	Planctomycetes	Gemmatales	Gemmataceae	NA
ASV_16S_1693	0	0	18	0	0	0	0	0	0	0	0	0	19	0	0	0	0	0	0	0	0	0	0	0	13	0	0	0	0	0	0	0	0	0	0	0	0	0	0		ASV_16S_1693	Bacteria	Acidobacteriota	Vicinamibacteria	Subgroup_17	NA	NA
ASV_16S_1694	0	0	0	0	50	0	0	0	0	0	0	0	0	0	0	0	0	0	0	0	0	0	0	0	0	0	0	0	0	0	0	0	0	0	0	0	0	0	0		ASV_16S_1694	Bacteria	Acidobacteriota	Vicinamibacteria	Vicinamibacterales	Vicinamibacteraceae	NA
ASV_16S_1695	0	0	0	0	25	0	0	0	0	0	25	0	0	0	0	0	0	0	0	0	0	0	0	0	0	0	0	0	0	0	0	0	0	0	0	0	0	0	0		ASV_16S_1695	Bacteria	Bacteroidota	Bacteroidia	Chitinophagales	Chitinophagaceae	Ferruginibacter
ASV_16S_1696	0	0	0	0	20	0	0	0	0	0	0	0	0	0	0	0	0	0	0	0	0	0	0	0	0	0	0	0	0	0	0	0	0	0	0	20	0	0	10		ASV_16S_1696	Bacteria	Actinobacteriota	Thermoleophilia	Gaiellales	NA	NA
ASV_16S_1697	0	0	0	0	20	0	0	0	30	0	0	0	0	0	0	0	0	0	0	0	0	0	0	0	0	0	0	0	0	0	0	0	0	0	0	0	0	0	0		ASV_16S_1697	Bacteria	Proteobacteria	Gammaproteobacteria	Burkholderiales	Nitrosomonadaceae	mle1-7
ASV_16S_1698	0	0	0	0	0	22	0	0	0	0	0	0	0	0	0	0	0	0	0	0	0	0	0	0	0	0	0	0	0	0	0	0	0	0	0	0	0	28	0		ASV_16S_1698	Bacteria	Proteobacteria	Gammaproteobacteria	Burkholderiales	Nitrosomonadaceae	966-1
ASV_16S_1699	0	0	0	0	0	13	0	0	0	0	0	0	0	0	0	0	0	0	0	0	0	10	0	0	0	12	0	0	0	0	0	0	0	0	0	15	0	0	0		ASV_16S_1699	Bacteria	Planctomycetota	Planctomycetes	Gemmatales	Gemmataceae	NA
ASV_16S_1700	0	0	0	0	0	0	17	0	0	0	0	0	0	0	0	0	0	0	0	0	0	0	0	0	16	0	0	0	0	0	0	0	0	0	0	17	0	0	0		ASV_16S_1700	Bacteria	Chloroflexi	KD4-96	NA	NA	NA
ASV_16S_1701	0	0	0	0	0	0	0	0	50	0	0	0	0	0	0	0	0	0	0	0	0	0	0	0	0	0	0	0	0	0	0	0	0	0	0	0	0	0	0		ASV_16S_1701	Bacteria	Myxococcota	Polyangia	Haliangiales	Haliangiaceae	Haliangium
ASV_16S_1702	0	0	0	0	0	0	0	0	8	9	0	0	8	0	0	0	0	0	0	0	0	0	3	0	0	0	0	0	0	0	0	0	9	7	0	6	0	0	0		ASV_16S_1702	Bacteria	Chloroflexi	TK10	NA	NA	NA
ASV_16S_1703	0	0	0	0	0	0	0	0	0	15	0	0	0	0	0	0	0	0	0	0	0	0	0	0	0	0	0	0	16	0	0	19	0	0	0	0	0	0	0		ASV_16S_1703	Bacteria	Proteobacteria	Alphaproteobacteria	Rhizobiales	Hyphomicrobiaceae	Pedomicrobium
ASV_16S_1704	0	0	0	0	0	0	0	0	0	0	0	0	0	0	0	0	0	14	0	0	0	0	0	0	0	0	0	0	0	0	0	36	0	0	0	0	0	0	0		ASV_16S_1704	Bacteria	Planctomycetota	Planctomycetes	Gemmatales	Gemmataceae	NA
ASV_16S_1705	0	0	0	0	0	0	0	0	0	0	0	0	0	0	0	0	0	0	19	0	0	0	31	0	0	0	0	0	0	0	0	0	0	0	0	0	0	0	0		ASV_16S_1705	Bacteria	Actinobacteriota	Actinobacteria	Micromonosporales	Micromonosporaceae	NA
ASV_16S_1706	0	0	0	0	0	0	0	0	0	0	0	0	0	0	0	0	0	0	0	0	0	0	0	50	0	0	0	0	0	0	0	0	0	0	0	0	0	0	0		ASV_16S_1706	Bacteria	Actinobacteriota	Actinobacteria	Micromonosporales	Micromonosporaceae	NA
ASV_16S_1707	5	0	0	4	0	0	0	0	0	0	0	0	0	0	0	0	0	0	0	0	0	0	0	0	0	0	0	0	7	0	5	9	0	0	0	0	8	11	0		ASV_16S_1707	Bacteria	Actinobacteriota	Acidimicrobiia	Microtrichales	NA	NA
ASV_16S_1708	0	5	0	0	0	0	0	0	7	0	0	4	0	10	0	0	3	8	0	0	0	0	4	0	0	0	0	0	0	0	0	0	8	0	0	0	0	0	0		ASV_16S_1708	Bacteria	Planctomycetota	Planctomycetes	Planctomycetales	NA	NA
ASV_16S_1709	0	0	4	8	2	0	0	0	0	0	0	0	0	0	0	0	0	15	0	0	0	0	0	0	0	0	0	8	0	0	6	0	0	0	0	0	0	0	6		ASV_16S_1709	Bacteria	Gemmatimonadota	Gemmatimonadetes	Gemmatimonadales	Gemmatimonadaceae	Gemmatimonas
ASV_16S_1710	0	0	0	29	0	0	0	0	0	0	0	0	0	0	0	0	0	0	0	0	0	0	0	0	0	0	0	0	0	0	0	0	0	20	0	0	0	0	0		ASV_16S_1710	Bacteria	Actinobacteriota	Thermoleophilia	Solirubrobacterales	67-14	NA
ASV_16S_1711	0	0	0	0	0	0	12	23	0	14	0	0	0	0	0	0	0	0	0	0	0	0	0	0	0	0	0	0	0	0	0	0	0	0	0	0	0	0	0		ASV_16S_1711	Bacteria	Actinobacteriota	Thermoleophilia	Solirubrobacterales	Solirubrobacteraceae	Conexibacter
ASV_16S_1712	0	0	0	0	0	0	0	12	0	9	0	0	0	0	0	0	0	12	0	16	0	0	0	0	0	0	0	0	0	0	0	0	0	0	0	0	0	0	0		ASV_16S_1712	Bacteria	Planctomycetota	Phycisphaerae	Tepidisphaerales	WD2101_soil_group	NA
ASV_16S_1713	0	0	0	0	0	0	0	0	19	0	0	0	0	0	0	0	0	0	0	0	0	7	0	0	0	10	0	0	0	0	0	0	0	0	0	0	0	13	0		ASV_16S_1713	Bacteria	Proteobacteria	Gammaproteobacteria	Burkholderiales	Nitrosomonadaceae	MND1
ASV_16S_1714	0	0	0	0	0	0	0	0	0	7	0	0	13	0	0	0	0	0	0	0	0	0	0	0	0	0	0	0	0	10	8	11	0	0	0	0	0	0	0		ASV_16S_1714	Bacteria	Planctomycetota	Phycisphaerae	Tepidisphaerales	WD2101_soil_group	NA
ASV_16S_1715	0	0	0	0	0	0	0	0	0	0	32	0	0	0	0	0	0	0	0	0	0	0	0	0	0	0	0	0	0	0	0	0	0	0	0	0	0	17	0		ASV_16S_1715	Bacteria	Proteobacteria	Alphaproteobacteria	Caulobacterales	Caulobacteraceae	Phenylobacterium
ASV_16S_1716	0	0	0	0	0	0	0	0	0	0	0	0	0	0	0	0	0	19	0	0	0	0	0	0	0	0	0	30	0	0	0	0	0	0	0	0	0	0	0		ASV_16S_1716	Bacteria	Bacteroidota	Bacteroidia	Flavobacteriales	Flavobacteriaceae	Flavobacterium
ASV_16S_1717	0	0	0	0	0	0	0	0	0	0	0	0	0	0	0	0	0	0	0	0	0	0	0	0	0	35	0	0	0	14	0	0	0	0	0	0	0	0	0		ASV_16S_1717	Bacteria	Chloroflexi	Chloroflexia	Chloroflexales	Herpetosiphonaceae	Herpetosiphon
ASV_16S_1718	0	0	0	0	0	0	0	0	0	0	0	0	0	0	0	0	0	0	0	0	0	0	0	0	0	0	0	0	0	0	0	49	0	0	0	0	0	0	0		ASV_16S_1718	Bacteria	Proteobacteria	Gammaproteobacteria	Xanthomonadales	Xanthomonadaceae	Lysobacter
ASV_16S_1719	17	0	0	0	0	0	0	0	0	0	0	0	0	0	0	0	0	0	0	0	0	11	0	0	0	0	0	0	0	0	0	11	0	9	0	0	0	0	0		ASV_16S_1719	Bacteria	Actinobacteriota	Thermoleophilia	NA	NA	NA
ASV_16S_1720	0	21	0	0	0	0	0	0	0	0	0	0	0	0	0	0	0	0	0	0	0	0	0	0	0	0	0	0	0	0	0	27	0	0	0	0	0	0	0		ASV_16S_1720	Bacteria	Chloroflexi	Gitt-GS-136	NA	NA	NA
ASV_16S_1721	0	5	0	0	0	0	0	0	0	0	0	17	0	0	0	0	11	0	0	0	15	0	0	0	0	0	0	0	0	0	0	0	0	0	0	0	0	0	0		ASV_16S_1721	Bacteria	Acidobacteriota	Acidobacteriae	NA	NA	NA
ASV_16S_1722	0	0	8	0	0	0	0	0	0	0	0	0	0	7	0	0	0	7	0	0	0	0	0	0	0	0	0	0	9	0	0	0	8	0	0	0	0	0	9		ASV_16S_1722	Bacteria	Latescibacterota	Latescibacteria	Latescibacterales	Latescibacteraceae	NA
ASV_16S_1723	0	0	5	0	0	0	0	0	5	0	0	0	0	4	0	0	0	6	0	0	0	0	0	0	0	11	0	0	0	0	0	9	3	5	0	0	0	0	0		ASV_16S_1723	Bacteria	Myxococcota	Polyangia	Polyangiales	BIrii41	NA
ASV_16S_1724	0	0	0	7	6	0	0	0	0	0	0	0	0	0	0	0	0	0	0	0	0	0	0	0	0	10	0	0	0	0	0	0	0	13	12	0	0	0	0		ASV_16S_1724	Bacteria	Desulfobacterota	Desulfuromonadia	Geobacterales	Geobacteraceae	Citrifermentans
ASV_16S_1725	0	0	0	0	0	9	0	0	0	0	0	0	0	0	0	0	0	12	0	0	0	0	0	0	16	0	0	0	0	0	11	0	0	0	0	0	0	0	0		ASV_16S_1725	Bacteria	Proteobacteria	Gammaproteobacteria	Burkholderiales	Nitrosomonadaceae	Ellin6067
ASV_16S_1726	0	0	0	0	0	0	0	4	8	0	0	0	0	0	0	0	0	0	0	0	0	0	0	0	0	7	0	0	6	0	7	11	0	0	5	0	0	0	0		ASV_16S_1726	Bacteria	Chloroflexi	Anaerolineae	Ardenticatenales	NA	NA
ASV_16S_1727	0	0	0	0	0	0	0	0	0	11	0	0	0	0	0	0	0	12	0	0	0	0	0	0	0	0	0	0	11	0	0	14	0	0	0	0	0	0	0		ASV_16S_1727	Bacteria	Acidobacteriota	Vicinamibacteria	Subgroup_17	NA	NA
ASV_16S_1728	0	0	0	0	0	0	0	0	0	6	0	0	0	0	0	0	0	0	0	0	0	12	0	0	0	0	0	0	0	0	6	6	4	8	6	0	0	0	0		ASV_16S_1728	Bacteria	Actinobacteriota	Acidimicrobiia	Microtrichales	NA	NA
ASV_16S_1729	0	0	0	0	0	0	0	0	0	0	0	0	0	0	0	0	22	0	0	0	0	0	0	26	0	0	0	0	0	0	0	0	0	0	0	0	0	0	0		ASV_16S_1729	Bacteria	Armatimonadota	Fimbriimonadia	Fimbriimonadales	Fimbriimonadaceae	NA
ASV_16S_1730	0	0	0	0	0	0	0	0	0	0	0	0	0	0	0	0	0	0	0	0	0	0	0	0	0	0	0	48	0	0	0	0	0	0	0	0	0	0	0		ASV_16S_1730	Bacteria	Acidobacteriota	Vicinamibacteria	Subgroup_17	NA	NA
ASV_16S_1731	0	0	0	0	0	0	0	0	0	0	0	0	0	0	0	0	0	0	0	0	0	0	0	0	0	0	0	0	0	48	0	0	0	0	0	0	0	0	0		ASV_16S_1731	Bacteria	Proteobacteria	Gammaproteobacteria	Cellvibrionales	Cellvibrionaceae	NA
ASV_16S_1732	0	0	0	0	0	0	0	0	0	0	0	0	0	0	0	0	0	0	0	0	0	0	0	0	0	0	0	0	0	0	0	0	0	0	0	0	0	0	48		ASV_16S_1732	Bacteria	Chloroflexi	KD4-96	NA	NA	NA
ASV_16S_1733	12	0	0	0	0	0	0	0	0	0	0	0	0	0	0	0	0	0	0	0	0	0	0	0	0	0	0	11	0	11	0	0	0	0	13	0	0	0	0		ASV_16S_1733	Archaea	Crenarchaeota	Nitrososphaeria	Nitrososphaerales	Nitrososphaeraceae	NA
ASV_16S_1734	0	24	0	0	0	0	0	0	0	0	0	0	0	0	0	0	0	0	0	0	0	0	0	0	0	0	0	0	0	0	23	0	0	0	0	0	0	0	0		ASV_16S_1734	Bacteria	Actinobacteriota	MB-A2-108	NA	NA	NA
ASV_16S_1735	0	7	0	0	0	0	0	0	0	0	0	0	0	0	0	0	0	13	0	0	0	0	0	0	0	7	0	13	0	0	7	0	0	0	0	0	0	0	0		ASV_16S_1735	Bacteria	Chloroflexi	KD4-96	NA	NA	NA
ASV_16S_1736	0	0	5	0	0	0	3	0	0	0	0	0	0	0	0	0	0	0	0	0	0	10	0	0	0	6	0	0	0	8	9	6	0	0	0	0	0	0	0		ASV_16S_1736	Bacteria	Bacteroidota	Bacteroidia	Cytophagales	Microscillaceae	NA
ASV_16S_1737	0	0	0	47	0	0	0	0	0	0	0	0	0	0	0	0	0	0	0	0	0	0	0	0	0	0	0	0	0	0	0	0	0	0	0	0	0	0	0		ASV_16S_1737	Bacteria	Proteobacteria	Alphaproteobacteria	Sphingomonadales	Sphingomonadaceae	Ellin6055
ASV_16S_1738	0	0	0	9	0	0	0	0	0	11	0	0	0	0	0	0	0	9	0	0	0	0	0	0	0	0	0	0	0	0	0	18	0	0	0	0	0	0	0		ASV_16S_1738	Bacteria	Acidobacteriota	Vicinamibacteria	Vicinamibacterales	NA	NA
ASV_16S_1739	0	0	0	0	0	4	0	0	0	9	0	0	0	0	0	0	0	9	0	0	0	0	0	0	0	0	0	11	7	7	0	0	0	0	0	0	0	0	0		ASV_16S_1739	Bacteria	Chloroflexi	Chloroflexia	Thermomicrobiales	JG30-KF-CM45	NA
ASV_16S_1740	0	0	0	0	0	0	0	0	0	0	47	0	0	0	0	0	0	0	0	0	0	0	0	0	0	0	0	0	0	0	0	0	0	0	0	0	0	0	0		ASV_16S_1740	Bacteria	Actinobacteriota	Thermoleophilia	Solirubrobacterales	Solirubrobacteraceae	Conexibacter
ASV_16S_1741	0	0	0	0	0	0	0	0	0	0	0	0	20	0	0	0	0	0	0	0	0	0	0	0	0	0	0	19	0	0	0	0	0	0	0	8	0	0	0		ASV_16S_1741	Bacteria	Proteobacteria	Alphaproteobacteria	Rhodobacterales	Rhodobacteraceae	NA
ASV_16S_1742	0	0	0	0	0	0	0	0	0	0	0	0	0	0	0	0	0	16	0	0	0	0	0	0	0	0	0	12	0	0	0	0	0	0	0	0	19	0	0		ASV_16S_1742	Bacteria	Planctomycetota	Planctomycetes	Gemmatales	Gemmataceae	NA
ASV_16S_1743	0	0	0	0	0	0	0	0	0	0	0	0	0	0	0	0	0	0	31	0	0	0	16	0	0	0	0	0	0	0	0	0	0	0	0	0	0	0	0		ASV_16S_1743	Bacteria	Actinobacteriota	Actinobacteria	Micromonosporales	Micromonosporaceae	Salinispora
ASV_16S_1744	0	0	0	0	0	0	0	0	0	0	0	0	0	0	0	0	0	0	26	0	0	0	21	0	0	0	0	0	0	0	0	0	0	0	0	0	0	0	0		ASV_16S_1744	Bacteria	Firmicutes	Bacilli	Brevibacillales	Brevibacillaceae	Brevibacillus
ASV_16S_1745	0	0	0	0	0	0	0	0	0	0	0	0	0	0	0	0	0	0	0	0	0	0	0	47	0	0	0	0	0	0	0	0	0	0	0	0	0	0	0		ASV_16S_1745	Bacteria	Bacteroidota	Bacteroidia	Chitinophagales	Chitinophagaceae	NA
ASV_16S_1746	11	0	0	0	0	0	12	0	0	0	0	0	0	0	0	0	0	9	0	0	0	0	0	0	0	0	0	9	0	0	0	0	0	0	0	0	0	0	5		ASV_16S_1746	Bacteria	Latescibacterota	NA	NA	NA	NA
ASV_16S_1747	10	0	0	0	0	0	0	0	11	0	0	0	0	0	0	0	0	0	0	0	0	12	0	0	0	0	0	0	0	0	8	0	0	0	0	5	0	0	0		ASV_16S_1747	Bacteria	Planctomycetota	Planctomycetes	Gemmatales	Gemmataceae	NA
ASV_16S_1748	6	0	0	4	0	0	0	0	0	0	0	0	0	0	0	0	0	0	0	0	0	0	0	0	0	0	0	0	14	9	0	0	0	6	7	0	0	0	0		ASV_16S_1748	Bacteria	Planctomycetota	Phycisphaerae	Tepidisphaerales	WD2101_soil_group	NA
ASV_16S_1749	0	0	6	0	0	0	0	0	0	0	0	0	0	0	0	0	11	0	0	0	0	0	0	0	0	17	0	0	0	12	0	0	0	0	0	0	0	0	0		ASV_16S_1749	Bacteria	Verrucomicrobiota	Verrucomicrobiae	Opitutales	Opitutaceae	NA
ASV_16S_1750	0	0	0	0	10	0	0	0	0	0	0	0	0	23	0	0	0	0	0	0	0	0	0	0	13	0	0	0	0	0	0	0	0	0	0	0	0	0	0		ASV_16S_1750	Bacteria	Actinobacteriota	Thermoleophilia	Solirubrobacterales	Solirubrobacteraceae	Conexibacter
ASV_16S_1751	0	0	0	0	0	5	0	0	8	0	5	0	0	0	0	0	0	0	0	0	0	0	0	0	0	0	0	0	0	6	0	9	0	5	0	8	0	0	0		ASV_16S_1751	Bacteria	Gemmatimonadota	S0134_terrestrial_group	NA	NA	NA
ASV_16S_1752	0	0	0	0	0	0	0	0	0	17	0	0	0	13	0	0	16	0	0	0	0	0	0	0	0	0	0	0	0	0	0	0	0	0	0	0	0	0	0		ASV_16S_1752	Bacteria	Planctomycetota	Planctomycetes	Gemmatales	Gemmataceae	Gemmata
ASV_16S_1753	0	0	0	0	0	0	0	0	0	5	0	0	0	0	0	0	0	0	0	0	0	0	0	0	0	0	0	12	3	10	0	8	4	0	4	0	0	0	0		ASV_16S_1753	Bacteria	Proteobacteria	Alphaproteobacteria	Elsterales	NA	NA
ASV_16S_1754	0	0	0	0	0	0	0	0	0	0	0	46	0	0	0	0	0	0	0	0	0	0	0	0	0	0	0	0	0	0	0	0	0	0	0	0	0	0	0		ASV_16S_1754	Bacteria	Actinobacteriota	Actinobacteria	Propionibacteriales	Nocardioidaceae	Kribbella
ASV_16S_1755	0	0	0	0	0	0	0	0	0	0	0	27	0	0	0	0	6	0	0	0	7	0	0	6	0	0	0	0	0	0	0	0	0	0	0	0	0	0	0		ASV_16S_1755	Bacteria	Sumerlaeota	Sumerlaeia	Sumerlaeales	Sumerlaeaceae	Sumerlaea
ASV_16S_1756	0	0	0	0	0	0	0	0	0	0	0	21	0	0	0	0	0	0	0	0	0	0	0	25	0	0	0	0	0	0	0	0	0	0	0	0	0	0	0		ASV_16S_1756	Bacteria	Proteobacteria	Alphaproteobacteria	Caulobacterales	Caulobacteraceae	Brevundimonas
ASV_16S_1757	0	0	0	0	0	0	0	0	0	0	0	0	0	0	0	0	0	0	29	0	0	0	17	0	0	0	0	0	0	0	0	0	0	0	0	0	0	0	0		ASV_16S_1757	Bacteria	Firmicutes	Bacilli	Paenibacillales	Paenibacillaceae	Paenibacillus
ASV_16S_1758	0	0	0	0	0	0	0	0	0	0	0	0	0	0	0	0	0	0	0	0	0	0	0	46	0	0	0	0	0	0	0	0	0	0	0	0	0	0	0		ASV_16S_1758	Bacteria	Bacteroidota	Bacteroidia	Cytophagales	Spirosomaceae	Dyadobacter
ASV_16S_1759	6	0	0	0	0	5	0	5	9	0	0	0	0	5	0	0	0	0	0	0	0	0	0	0	0	0	0	0	0	10	0	5	0	0	0	0	0	0	0		ASV_16S_1759	Bacteria	Armatimonadota	NA	NA	NA	NA
ASV_16S_1760	0	12	0	0	0	0	0	0	0	0	0	0	0	4	0	0	0	0	0	0	0	0	0	0	0	0	0	0	0	0	11	0	0	0	9	0	0	9	0		ASV_16S_1760	Bacteria	Actinobacteriota	Thermoleophilia	NA	NA	NA
ASV_16S_1761	0	0	25	0	0	0	0	0	0	0	0	0	0	0	0	0	20	0	0	0	0	0	0	0	0	0	0	0	0	0	0	0	0	0	0	0	0	0	0		ASV_16S_1761	Bacteria	Verrucomicrobiota	Verrucomicrobiae	Chthoniobacterales	Chthoniobacteraceae	Candidatus_Udaeobacter
ASV_16S_1762	0	0	0	0	3	0	0	8	0	0	0	0	0	8	0	0	0	0	0	0	0	0	0	0	0	0	0	0	6	3	0	8	0	6	0	0	0	0	3		ASV_16S_1762	Bacteria	Firmicutes	Clostridia	Lachnospirales	Lachnospiraceae	Cellulosilyticum
ASV_16S_1763	0	0	0	0	0	0	21	0	0	0	9	0	0	0	0	0	0	0	0	0	0	0	0	0	0	0	0	0	0	0	15	0	0	0	0	0	0	0	0		ASV_16S_1763	Bacteria	Acidobacteriota	Vicinamibacteria	Vicinamibacterales	NA	NA
ASV_16S_1764	0	0	0	0	0	0	11	0	0	0	0	0	0	0	0	0	0	0	0	0	0	0	0	0	0	0	0	15	0	0	0	0	0	7	0	12	0	0	0		ASV_16S_1764	Bacteria	Planctomycetota	Phycisphaerae	Tepidisphaerales	WD2101_soil_group	NA
ASV_16S_1765	0	0	0	0	0	0	0	0	17	0	0	0	0	0	0	0	0	0	0	0	0	0	0	0	12	0	0	0	0	0	0	0	9	0	0	0	0	0	7		ASV_16S_1765	Bacteria	Acidobacteriota	Subgroup_22	NA	NA	NA
ASV_16S_1766	0	0	0	0	0	0	0	0	0	0	0	0	0	8	0	0	13	9	0	0	0	0	0	0	7	0	0	0	8	0	0	0	0	0	0	0	0	0	0		ASV_16S_1766	Bacteria	Verrucomicrobiota	Verrucomicrobiae	Pedosphaerales	Pedosphaeraceae	NA
ASV_16S_1767	0	0	0	0	0	0	0	0	0	0	0	0	0	0	0	0	28	0	0	0	17	0	0	0	0	0	0	0	0	0	0	0	0	0	0	0	0	0	0		ASV_16S_1767	Bacteria	Proteobacteria	Gammaproteobacteria	Xanthomonadales	Xanthomonadaceae	Pseudoxanthomonas
ASV_16S_1768	0	0	0	0	0	0	0	0	0	0	0	0	0	0	0	0	22	0	0	0	0	0	0	23	0	0	0	0	0	0	0	0	0	0	0	0	0	0	0		ASV_16S_1768	Bacteria	Proteobacteria	Alphaproteobacteria	Rhizobiales	Devosiaceae	NA
ASV_16S_1769	0	0	0	0	0	0	0	0	0	0	0	0	0	0	0	0	0	0	24	0	0	0	21	0	0	0	0	0	0	0	0	0	0	0	0	0	0	0	0		ASV_16S_1769	Bacteria	Firmicutes	Bacilli	Paenibacillales	Paenibacillaceae	NA
ASV_16S_1770	0	0	0	0	0	0	0	0	0	0	0	0	0	0	0	0	0	0	0	0	0	0	0	0	0	0	45	0	0	0	0	0	0	0	0	0	0	0	0		ASV_16S_1770	Bacteria	Proteobacteria	Alphaproteobacteria	Sphingomonadales	Sphingomonadaceae	Novosphingobium
ASV_16S_1771	12	0	0	0	0	0	0	7	0	0	0	0	0	0	0	0	0	0	0	0	0	0	0	0	0	0	0	0	0	0	0	0	0	0	12	0	4	9	0		ASV_16S_1771	Bacteria	Planctomycetota	Phycisphaerae	Tepidisphaerales	WD2101_soil_group	NA
ASV_16S_1772	10	0	0	0	0	0	0	0	0	11	0	0	0	0	0	0	0	0	0	0	0	0	0	0	0	0	0	0	10	0	0	13	0	0	0	0	0	0	0		ASV_16S_1772	Bacteria	Acidobacteriota	Thermoanaerobaculia	Thermoanaerobaculales	Thermoanaerobaculaceae	Subgroup_10
ASV_16S_1773	0	8	0	0	0	0	0	12	0	0	0	0	0	0	0	0	0	0	0	0	0	0	0	0	0	0	0	12	0	0	0	0	12	0	0	0	0	0	0		ASV_16S_1773	Bacteria	Bacteroidota	Bacteroidia	Chitinophagales	Chitinophagaceae	Edaphobaculum
ASV_16S_1774	0	0	0	0	6	0	0	0	9	0	0	0	0	0	0	0	0	0	0	0	0	0	0	0	0	0	0	0	10	0	0	0	0	0	9	10	0	0	0		ASV_16S_1774	Bacteria	Proteobacteria	Alphaproteobacteria	Rhizobiales	Xanthobacteraceae	Pseudolabrys
ASV_16S_1775	0	0	0	0	0	0	0	44	0	0	0	0	0	0	0	0	0	0	0	0	0	0	0	0	0	0	0	0	0	0	0	0	0	0	0	0	0	0	0		ASV_16S_1775	Bacteria	Myxococcota	Myxococcia	Myxococcales	Myxococcaceae	NA
ASV_16S_1776	0	0	0	0	0	0	0	12	0	0	0	0	0	10	0	0	0	0	0	0	0	0	0	0	11	0	0	11	0	0	0	0	0	0	0	0	0	0	0		ASV_16S_1776	Bacteria	Actinobacteriota	Acidimicrobiia	Microtrichales	Ilumatobacteraceae	NA
ASV_16S_1777	0	0	0	0	0	0	0	0	0	44	0	0	0	0	0	0	0	0	0	0	0	0	0	0	0	0	0	0	0	0	0	0	0	0	0	0	0	0	0		ASV_16S_1777	Bacteria	Proteobacteria	Alphaproteobacteria	Sphingomonadales	Sphingomonadaceae	Ellin6055
ASV_16S_1778	0	0	0	0	0	0	0	0	0	20	24	0	0	0	0	0	0	0	0	0	0	0	0	0	0	0	0	0	0	0	0	0	0	0	0	0	0	0	0		ASV_16S_1778	Bacteria	Actinobacteriota	Thermoleophilia	Gaiellales	NA	NA
ASV_16S_1779	0	0	0	0	0	0	0	0	0	0	0	0	0	0	0	0	0	27	0	0	0	0	0	0	0	0	0	17	0	0	0	0	0	0	0	0	0	0	0		ASV_16S_1779	Bacteria	Firmicutes	Bacilli	Paenibacillales	Paenibacillaceae	Paenibacillus
ASV_16S_1780	0	0	0	0	0	0	0	0	0	0	0	0	0	0	0	0	0	0	21	0	0	0	23	0	0	0	0	0	0	0	0	0	0	0	0	0	0	0	0		ASV_16S_1780	Bacteria	Actinobacteriota	Actinobacteria	Streptosporangiales	Streptosporangiaceae	NA
ASV_16S_1781	0	0	0	0	0	0	0	0	0	0	0	0	0	0	0	0	0	0	0	0	0	0	0	0	0	0	0	0	0	31	13	0	0	0	0	0	0	0	0		ASV_16S_1781	Bacteria	Myxococcota	Myxococcia	Myxococcales	Myxococcaceae	NA
ASV_16S_1782	13	0	0	0	0	0	0	0	0	0	0	0	0	0	0	0	0	18	0	0	0	0	0	0	0	0	0	0	0	0	0	0	0	0	12	0	0	0	0		ASV_16S_1782	Bacteria	Actinobacteriota	Actinobacteria	Streptosporangiales	Thermomonosporaceae	Actinomadura
ASV_16S_1783	12	0	0	0	0	4	0	0	0	9	0	0	0	0	0	0	10	0	0	0	0	0	0	0	0	0	0	0	0	0	0	0	0	0	0	0	0	8	0		ASV_16S_1783	Bacteria	Planctomycetota	Planctomycetes	Planctomycetales	Rubinisphaeraceae	SH-PL14
ASV_16S_1784	10	0	0	0	0	0	9	0	0	0	0	0	0	0	0	0	0	0	0	0	0	0	5	0	0	0	0	19	0	0	0	0	0	0	0	0	0	0	0		ASV_16S_1784	Bacteria	Planctomycetota	Planctomycetes	Gemmatales	Gemmataceae	NA
ASV_16S_1785	0	11	0	0	0	0	0	9	0	0	0	0	0	0	0	0	0	15	0	0	0	0	0	0	0	0	0	0	0	0	0	0	0	0	0	8	0	0	0		ASV_16S_1785	Bacteria	Proteobacteria	Gammaproteobacteria	Burkholderiales	Oxalobacteraceae	NA
ASV_16S_1786	0	0	2	0	0	0	0	6	0	0	0	0	6	0	0	0	10	19	0	0	0	0	0	0	0	0	0	0	0	0	0	0	0	0	0	0	0	0	0		ASV_16S_1786	Bacteria	Planctomycetota	vadinHA49	NA	NA	NA
ASV_16S_1787	0	0	0	25	0	0	0	0	0	0	0	0	18	0	0	0	0	0	0	0	0	0	0	0	0	0	0	0	0	0	0	0	0	0	0	0	0	0	0		ASV_16S_1787	Bacteria	Actinobacteriota	Actinobacteria	Frankiales	NA	NA
ASV_16S_1788	0	0	0	0	26	0	0	0	0	6	0	0	0	0	0	0	0	0	0	0	0	0	0	0	0	0	0	0	0	0	0	11	0	0	0	0	0	0	0		ASV_16S_1788	Bacteria	Bdellovibrionota	Bdellovibrionia	Bacteriovoracales	Bacteriovoracaceae	Peredibacter
ASV_16S_1789	0	0	0	0	0	21	0	0	0	0	0	0	0	0	0	0	0	0	0	0	0	0	0	0	0	0	0	0	0	0	0	0	22	0	0	0	0	0	0		ASV_16S_1789	Bacteria	Acidobacteriota	Vicinamibacteria	Vicinamibacterales	Vicinamibacteraceae	NA
ASV_16S_1790	0	0	0	0	0	0	9	0	0	0	0	0	0	0	0	0	0	13	0	0	0	0	0	0	0	8	0	0	13	0	0	0	0	0	0	0	0	0	0		ASV_16S_1790	Bacteria	Acidobacteriota	Vicinamibacteria	Subgroup_17	NA	NA
ASV_16S_1791	0	0	0	0	0	0	0	0	5	0	0	0	0	0	0	0	0	0	27	0	0	0	9	0	0	2	0	0	0	0	0	0	0	0	0	0	0	0	0		ASV_16S_1791	Bacteria	Firmicutes	Clostridia	NA	NA	NA
ASV_16S_1792	0	0	0	0	0	0	0	0	0	22	0	0	0	0	0	0	0	0	0	0	0	21	0	0	0	0	0	0	0	0	0	0	0	0	0	0	0	0	0		ASV_16S_1792	Bacteria	Actinobacteriota	Thermoleophilia	Gaiellales	NA	NA
ASV_16S_1793	0	0	0	0	0	0	0	0	0	0	0	43	0	0	0	0	0	0	0	0	0	0	0	0	0	0	0	0	0	0	0	0	0	0	0	0	0	0	0		ASV_16S_1793	Bacteria	Bdellovibrionota	Oligoflexia	0319-6G20	NA	NA
ASV_16S_1794	0	0	0	0	0	0	0	0	0	0	0	29	0	0	0	0	0	0	0	0	5	0	0	9	0	0	0	0	0	0	0	0	0	0	0	0	0	0	0		ASV_16S_1794	Bacteria	Bacteroidota	Bacteroidia	Chitinophagales	Chitinophagaceae	Edaphobaculum
ASV_16S_1795	0	0	0	0	0	0	0	0	0	0	0	0	22	0	0	0	0	0	0	0	0	0	0	0	0	0	0	0	0	0	0	21	0	0	0	0	0	0	0		ASV_16S_1795	Bacteria	Myxococcota	Polyangia	Haliangiales	Haliangiaceae	Haliangium
ASV_16S_1796	0	0	0	0	0	0	0	0	0	0	0	0	20	0	0	0	0	23	0	0	0	0	0	0	0	0	0	0	0	0	0	0	0	0	0	0	0	0	0		ASV_16S_1796	Bacteria	Firmicutes	Bacilli	Paenibacillales	Paenibacillaceae	NA
ASV_16S_1797	0	0	0	0	0	0	0	0	0	0	0	0	0	0	0	0	43	0	0	0	0	0	0	0	0	0	0	0	0	0	0	0	0	0	0	0	0	0	0		ASV_16S_1797	Bacteria	Bacteroidota	Bacteroidia	Flavobacteriales	Flavobacteriaceae	Flavobacterium
ASV_16S_1798	0	0	0	0	0	0	0	0	0	0	0	0	0	0	0	0	38	0	0	0	5	0	0	0	0	0	0	0	0	0	0	0	0	0	0	0	0	0	0		ASV_16S_1798	Bacteria	Bacteroidota	Bacteroidia	Chitinophagales	Chitinophagaceae	Filimonas
ASV_16S_1799	0	0	0	0	0	0	0	0	0	0	0	0	0	0	0	0	0	19	0	0	0	0	0	0	0	0	0	24	0	0	0	0	0	0	0	0	0	0	0		ASV_16S_1799	Bacteria	Actinobacteriota	Actinobacteria	Frankiales	NA	NA
ASV_16S_1800	0	0	0	0	0	0	0	0	0	0	0	0	0	0	0	0	0	0	22	0	0	0	21	0	0	0	0	0	0	0	0	0	0	0	0	0	0	0	0		ASV_16S_1800	Bacteria	Firmicutes	Bacilli	Bacillales	NA	NA
ASV_16S_1801	0	0	0	0	0	0	0	0	0	0	0	0	0	0	0	0	0	0	21	0	0	0	22	0	0	0	0	0	0	0	0	0	0	0	0	0	0	0	0		ASV_16S_1801	Bacteria	Firmicutes	Bacilli	Paenibacillales	Paenibacillaceae	Paenibacillus
ASV_16S_1802	0	0	0	0	0	0	0	0	0	0	0	0	0	0	0	0	0	0	0	0	0	0	0	43	0	0	0	0	0	0	0	0	0	0	0	0	0	0	0		ASV_16S_1802	Bacteria	Proteobacteria	Alphaproteobacteria	Rhizobiales	Xanthobacteraceae	Starkeya
ASV_16S_1803	0	0	0	0	0	0	0	0	0	0	0	0	0	0	0	0	0	0	0	0	0	0	0	22	0	0	0	0	0	15	0	0	0	0	0	0	0	0	6		ASV_16S_1803	Bacteria	Verrucomicrobiota	Verrucomicrobiae	Verrucomicrobiales	Rubritaleaceae	Luteolibacter
ASV_16S_1804	0	0	0	0	0	0	0	0	0	0	0	0	0	0	0	0	0	0	0	0	0	0	0	0	0	15	0	0	0	28	0	0	0	0	0	0	0	0	0		ASV_16S_1804	Bacteria	Proteobacteria	Gammaproteobacteria	Xanthomonadales	Xanthomonadaceae	Arenimonas
ASV_16S_1805	0	0	0	0	0	0	0	0	0	0	0	0	0	0	0	0	0	0	0	0	0	0	0	0	0	0	0	0	0	0	0	43	0	0	0	0	0	0	0		ASV_16S_1805	Bacteria	Actinobacteriota	Actinobacteria	Propionibacteriales	Propionibacteriaceae	NA
ASV_16S_1806	0	10	0	0	0	0	0	0	0	0	0	0	0	6	0	0	0	0	0	0	0	0	0	0	0	0	0	0	0	0	17	9	0	0	0	0	0	0	0		ASV_16S_1806	Bacteria	Proteobacteria	Gammaproteobacteria	Burkholderiales	Nitrosomonadaceae	MND1
ASV_16S_1807	0	5	0	0	4	0	0	0	5	0	0	0	8	7	0	0	0	0	0	0	0	0	0	0	0	0	0	0	0	0	5	4	0	0	0	0	0	4	0		ASV_16S_1807	Bacteria	Planctomycetota	NA	NA	NA	NA
ASV_16S_1808	0	0	8	0	0	0	0	0	0	0	0	0	0	0	0	0	0	0	0	0	17	0	0	0	0	17	0	0	0	0	0	0	0	0	0	0	0	0	0		ASV_16S_1808	Bacteria	Bacteroidota	Bacteroidia	Cytophagales	Microscillaceae	Ohtaekwangia
ASV_16S_1809	0	0	0	27	0	0	0	0	0	0	0	0	0	0	0	0	0	0	0	0	0	0	0	0	0	0	0	15	0	0	0	0	0	0	0	0	0	0	0		ASV_16S_1809	Bacteria	Myxococcota	Polyangia	Haliangiales	Haliangiaceae	Haliangium
ASV_16S_1810	0	0	0	0	11	0	0	0	0	0	0	0	0	0	0	0	0	16	0	0	0	0	0	0	0	0	0	0	0	0	0	0	0	15	0	0	0	0	0		ASV_16S_1810	Bacteria	Chloroflexi	KD4-96	NA	NA	NA
ASV_16S_1811	0	0	0	0	0	12	0	0	8	0	0	0	0	0	0	0	0	0	0	0	0	0	0	0	0	0	0	0	0	0	0	11	0	0	0	0	0	0	11		ASV_16S_1811	Bacteria	Actinobacteriota	Acidimicrobiia	Microtrichales	Ilumatobacteraceae	NA
ASV_16S_1812	0	0	0	0	0	0	0	0	0	0	15	0	0	0	0	0	0	27	0	0	0	0	0	0	0	0	0	0	0	0	0	0	0	0	0	0	0	0	0		ASV_16S_1812	Bacteria	Actinobacteriota	Actinobacteria	NA	NA	NA
ASV_16S_1813	0	0	0	0	0	0	0	0	0	0	0	0	0	21	0	0	0	0	7	2	0	0	0	0	0	0	0	0	0	0	0	0	0	0	0	12	0	0	0		ASV_16S_1813	Bacteria	Myxococcota	Polyangia	Polyangiales	Sandaracinaceae	NA
ASV_16S_1814	0	0	0	0	0	0	0	0	0	0	0	0	0	12	0	0	0	0	0	0	0	9	0	0	5	0	0	0	8	0	0	0	0	0	0	0	0	8	0		ASV_16S_1814	Bacteria	Planctomycetota	Planctomycetes	Gemmatales	Gemmataceae	NA
ASV_16S_1815	0	0	0	0	0	0	0	0	0	0	0	0	0	6	0	0	0	0	0	0	0	0	0	0	0	0	0	7	0	8	0	0	7	0	0	7	0	0	7		ASV_16S_1815	Bacteria	Myxococcota	Polyangia	Polyangiales	Polyangiaceae	Sorangium
ASV_16S_1816	0	0	0	0	0	0	0	0	0	0	0	0	0	0	0	42	0	0	0	0	0	0	0	0	0	0	0	0	0	0	0	0	0	0	0	0	0	0	0		ASV_16S_1816	Bacteria	Proteobacteria	Alphaproteobacteria	Rhizobiales	Rhizobiaceae	NA
ASV_16S_1817	0	0	0	0	0	0	0	0	0	0	0	0	0	0	0	0	0	0	0	0	24	0	0	0	0	0	0	0	0	0	0	18	0	0	0	0	0	0	0		ASV_16S_1817	Bacteria	Proteobacteria	Alphaproteobacteria	Sphingomonadales	Sphingomonadaceae	Sphingomonas
ASV_16S_1818	0	0	0	0	0	0	0	0	0	0	0	0	0	0	0	0	0	0	0	0	0	0	0	42	0	0	0	0	0	0	0	0	0	0	0	0	0	0	0		ASV_16S_1818	Bacteria	Bacteroidota	Bacteroidia	Sphingobacteriales	Sphingobacteriaceae	NA
ASV_16S_1819	0	0	0	0	0	0	0	0	0	0	0	0	0	0	0	0	0	0	0	0	0	0	0	42	0	0	0	0	0	0	0	0	0	0	0	0	0	0	0		ASV_16S_1819	Bacteria	Proteobacteria	Alphaproteobacteria	Rhizobiales	Rhizobiaceae	NA
ASV_16S_1820	0	0	0	0	0	0	0	0	0	0	0	0	0	0	0	0	0	0	0	0	0	0	0	0	0	0	0	0	0	42	0	0	0	0	0	0	0	0	0		ASV_16S_1820	Bacteria	Bdellovibrionota	Oligoflexia	0319-6G20	NA	NA
ASV_16S_1821	27	0	0	0	0	0	14	0	0	0	0	0	0	0	0	0	0	0	0	0	0	0	0	0	0	0	0	0	0	0	0	0	0	0	0	0	0	0	0		ASV_16S_1821	Bacteria	Acidobacteriota	Holophagae	Subgroup_7	NA	NA
ASV_16S_1822	0	8	6	0	0	0	0	0	0	0	0	0	0	0	0	0	0	0	0	0	0	0	0	0	5	0	0	0	0	7	15	0	0	0	0	0	0	0	0		ASV_16S_1822	Bacteria	Acidobacteriota	Acidobacteriae	NA	NA	NA
ASV_16S_1823	0	0	41	0	0	0	0	0	0	0	0	0	0	0	0	0	0	0	0	0	0	0	0	0	0	0	0	0	0	0	0	0	0	0	0	0	0	0	0		ASV_16S_1823	Bacteria	Actinobacteriota	Actinobacteria	Pseudonocardiales	Pseudonocardiaceae	Actinomycetospora
ASV_16S_1824	0	0	8	0	0	0	0	0	0	0	0	0	0	0	0	0	0	7	0	0	10	11	0	0	0	0	0	0	0	0	0	0	0	0	0	0	5	0	0		ASV_16S_1824	Bacteria	Verrucomicrobiota	Verrucomicrobiae	Chthoniobacterales	Chthoniobacteraceae	NA
ASV_16S_1825	0	0	0	0	4	0	0	0	0	0	0	0	0	5	0	0	0	0	0	0	0	3	0	0	0	0	0	0	5	4	6	7	0	0	3	0	0	4	0		ASV_16S_1825	Bacteria	NB1-j	NA	NA	NA	NA
ASV_16S_1826	0	0	0	0	3	0	0	0	0	0	0	0	0	0	0	0	7	0	0	0	0	0	0	0	0	0	0	0	0	19	0	12	0	0	0	0	0	0	0		ASV_16S_1826	Bacteria	Proteobacteria	Gammaproteobacteria	Xanthomonadales	Rhodanobacteraceae	NA
ASV_16S_1827	0	0	0	0	0	0	0	8	0	0	0	0	0	0	0	0	0	10	0	0	0	0	0	0	0	5	0	6	0	0	12	0	0	0	0	0	0	0	0		ASV_16S_1827	Bacteria	Actinobacteriota	Thermoleophilia	Solirubrobacterales	67-14	NA
ASV_16S_1828	0	0	0	0	0	0	0	0	41	0	0	0	0	0	0	0	0	0	0	0	0	0	0	0	0	0	0	0	0	0	0	0	0	0	0	0	0	0	0		ASV_16S_1828	Bacteria	Actinobacteriota	Thermoleophilia	Gaiellales	NA	NA
ASV_16S_1829	0	0	0	0	0	0	0	0	16	0	0	0	13	0	0	0	0	0	0	0	0	0	0	0	0	12	0	0	0	0	0	0	0	0	0	0	0	0	0		ASV_16S_1829	Bacteria	Myxococcota	Polyangia	mle1-27	NA	NA
ASV_16S_1830	0	0	0	0	0	0	0	0	0	0	21	0	0	0	0	0	0	0	0	0	0	0	0	0	8	0	0	0	0	0	0	0	12	0	0	0	0	0	0		ASV_16S_1830	Bacteria	Actinobacteriota	MB-A2-108	NA	NA	NA
ASV_16S_1831	0	0	0	0	0	0	0	0	0	0	0	0	0	41	0	0	0	0	0	0	0	0	0	0	0	0	0	0	0	0	0	0	0	0	0	0	0	0	0		ASV_16S_1831	Bacteria	Actinobacteriota	Actinobacteria	Micromonosporales	Micromonosporaceae	Asanoa
ASV_16S_1832	0	0	0	0	0	0	0	0	0	0	0	0	0	21	0	0	0	0	0	0	0	0	0	0	0	0	0	0	20	0	0	0	0	0	0	0	0	0	0		ASV_16S_1832	Bacteria	Acidobacteriota	Vicinamibacteria	Subgroup_17	NA	NA
ASV_16S_1833	0	0	0	0	0	0	0	0	0	0	0	0	0	5	0	0	0	8	0	0	0	0	0	0	0	0	0	0	5	0	0	8	0	0	0	3	0	6	6		ASV_16S_1833	Bacteria	Bacteroidota	Bacteroidia	Chitinophagales	Chitinophagaceae	NA
ASV_16S_1834	0	0	0	0	0	0	0	0	0	0	0	0	0	0	0	0	41	0	0	0	0	0	0	0	0	0	0	0	0	0	0	0	0	0	0	0	0	0	0		ASV_16S_1834	Bacteria	Actinobacteriota	Actinobacteria	Streptomycetales	Streptomycetaceae	NA
ASV_16S_1835	0	0	0	0	0	0	0	0	0	0	0	0	0	0	0	0	0	0	23	0	0	0	18	0	0	0	0	0	0	0	0	0	0	0	0	0	0	0	0		ASV_16S_1835	Bacteria	Firmicutes	Bacilli	NA	NA	NA
ASV_16S_1836	0	0	0	0	0	0	0	0	0	0	0	0	0	0	0	0	0	0	19	0	0	0	22	0	0	0	0	0	0	0	0	0	0	0	0	0	0	0	0		ASV_16S_1836	Bacteria	Firmicutes	Bacilli	Thermoactinomycetales	Thermoactinomycetaceae	Marininema
ASV_16S_1837	0	0	0	0	0	0	0	0	0	0	0	0	0	0	0	0	0	0	0	41	0	0	0	0	0	0	0	0	0	0	0	0	0	0	0	0	0	0	0		ASV_16S_1837	Bacteria	Bacteroidota	Bacteroidia	Sphingobacteriales	Sphingobacteriaceae	Mucilaginibacter
ASV_16S_1838	0	0	0	0	0	0	0	0	0	0	0	0	0	0	0	0	0	0	0	0	41	0	0	0	0	0	0	0	0	0	0	0	0	0	0	0	0	0	0		ASV_16S_1838	Bacteria	Bacteroidota	Bacteroidia	Flavobacteriales	Flavobacteriaceae	Flavobacterium
ASV_16S_1839	0	0	0	0	0	0	0	0	0	0	0	0	0	0	0	0	0	0	0	0	41	0	0	0	0	0	0	0	0	0	0	0	0	0	0	0	0	0	0		ASV_16S_1839	Bacteria	Bacteroidota	Bacteroidia	Flavobacteriales	Flavobacteriaceae	Flavobacterium
ASV_16S_1840	0	0	0	0	0	0	0	0	0	0	0	0	0	0	0	0	0	0	0	0	0	18	0	0	0	0	0	0	0	0	0	23	0	0	0	0	0	0	0		ASV_16S_1840	Bacteria	Actinobacteriota	Thermoleophilia	NA	NA	NA
ASV_16S_1841	0	0	0	0	0	0	0	0	0	0	0	0	0	0	0	0	0	0	0	0	0	0	0	0	0	25	0	0	0	16	0	0	0	0	0	0	0	0	0		ASV_16S_1841	Bacteria	Proteobacteria	Gammaproteobacteria	Xanthomonadales	Xanthomonadaceae	Luteimonas
ASV_16S_1842	0	0	0	0	0	0	0	0	0	0	0	0	0	0	0	0	0	0	0	0	0	0	0	0	0	0	0	0	0	0	0	0	0	0	0	0	0	0	41		ASV_16S_1842	Bacteria	Actinobacteriota	Thermoleophilia	NA	NA	NA
ASV_16S_1843	8	0	0	0	0	0	0	0	0	0	9	0	0	0	0	0	0	8	0	0	0	0	0	0	0	0	0	10	0	5	0	0	0	0	0	0	0	0	0		ASV_16S_1843	Bacteria	Bacteroidota	Bacteroidia	Cytophagales	Microscillaceae	Ohtaekwangia
ASV_16S_1844	0	40	0	0	0	0	0	0	0	0	0	0	0	0	0	0	0	0	0	0	0	0	0	0	0	0	0	0	0	0	0	0	0	0	0	0	0	0	0		ASV_16S_1844	Bacteria	Myxococcota	Polyangia	Polyangiales	Polyangiaceae	Pajaroellobacter
ASV_16S_1845	0	16	0	0	0	0	0	0	0	0	0	0	0	0	0	0	0	0	0	0	0	0	0	0	10	14	0	0	0	0	0	0	0	0	0	0	0	0	0		ASV_16S_1845	Bacteria	Actinobacteriota	Thermoleophilia	Solirubrobacterales	67-14	NA
ASV_16S_1846	0	8	0	0	0	0	16	0	0	0	0	0	0	0	0	0	0	0	0	0	0	0	0	0	0	0	0	0	0	0	0	9	0	0	7	0	0	0	0		ASV_16S_1846	Bacteria	Bacteroidota	Bacteroidia	Sphingobacteriales	AKYH767	NA
ASV_16S_1847	0	0	13	7	0	0	8	0	0	0	0	0	0	0	0	0	0	0	0	0	0	0	0	0	0	0	0	6	0	0	0	0	6	0	0	0	0	0	0		ASV_16S_1847	Bacteria	Verrucomicrobiota	Verrucomicrobiae	Pedosphaerales	Pedosphaeraceae	NA
ASV_16S_1848	0	0	0	0	0	40	0	0	0	0	0	0	0	0	0	0	0	0	0	0	0	0	0	0	0	0	0	0	0	0	0	0	0	0	0	0	0	0	0		ASV_16S_1848	Bacteria	Proteobacteria	Alphaproteobacteria	Sphingomonadales	Sphingomonadaceae	Ellin6055
ASV_16S_1849	0	0	0	0	0	7	0	3	10	6	0	0	5	0	0	0	0	0	0	0	0	0	0	0	0	0	0	0	0	0	0	9	0	0	0	0	0	0	0		ASV_16S_1849	Bacteria	Planctomycetota	Planctomycetes	Pirellulales	Pirellulaceae	NA
ASV_16S_1850	0	0	0	0	0	4	0	0	10	0	0	0	0	0	0	0	0	0	0	0	0	0	0	0	6	0	0	10	0	0	0	10	0	0	0	0	0	0	0		ASV_16S_1850	Bacteria	NA	NA	NA	NA	NA
ASV_16S_1851	0	0	0	0	0	0	0	9	0	9	0	0	0	0	0	0	0	0	0	0	0	0	0	0	0	0	0	0	0	0	8	14	0	0	0	0	0	0	0		ASV_16S_1851	Bacteria	Actinobacteriota	Acidimicrobiia	NA	NA	NA
ASV_16S_1852	0	0	0	0	0	0	0	6	0	0	0	0	0	0	0	0	0	0	0	0	0	17	0	0	0	0	0	0	0	0	0	0	0	0	8	0	0	0	9		ASV_16S_1852	Bacteria	Acidobacteriota	Subgroup_25	NA	NA	NA
ASV_16S_1853	0	0	0	0	0	0	0	0	0	10	0	0	0	0	0	0	0	16	0	0	0	0	0	0	0	6	0	0	0	0	0	8	0	0	0	0	0	0	0		ASV_16S_1853	Bacteria	Planctomycetota	Planctomycetes	Gemmatales	Gemmataceae	Fimbriiglobus
ASV_16S_1854	0	0	0	0	0	0	0	0	0	5	0	0	0	0	0	0	0	0	0	0	0	8	0	0	7	0	0	0	8	0	0	0	0	0	12	0	0	0	0		ASV_16S_1854	Bacteria	Myxococcota	Polyangia	NA	NA	NA
ASV_16S_1855	0	0	0	0	0	0	0	0	0	0	0	0	8	0	0	0	0	5	0	0	6	6	0	0	0	0	0	0	7	5	0	0	0	3	0	0	0	0	0		ASV_16S_1855	Bacteria	Planctomycetota	Phycisphaerae	Tepidisphaerales	WD2101_soil_group	NA
ASV_16S_1856	0	0	0	0	0	0	0	0	0	0	0	0	0	0	0	0	0	18	0	0	0	0	0	0	0	0	0	0	0	0	0	22	0	0	0	0	0	0	0		ASV_16S_1856	Bacteria	Myxococcota	Polyangia	Haliangiales	Haliangiaceae	Haliangium
ASV_16S_1857	0	0	0	0	0	0	0	0	0	0	0	0	0	0	0	0	0	0	30	0	0	0	0	0	0	0	0	0	0	0	0	10	0	0	0	0	0	0	0		ASV_16S_1857	Bacteria	Actinobacteriota	Actinobacteria	Streptosporangiales	Streptosporangiaceae	Sphaerisporangium
ASV_16S_1858	0	0	0	0	0	0	0	0	0	0	0	0	0	0	0	0	0	0	0	0	0	0	40	0	0	0	0	0	0	0	0	0	0	0	0	0	0	0	0		ASV_16S_1858	Bacteria	Firmicutes	Bacilli	Bacillales	Planococcaceae	NA
ASV_16S_1859	0	0	0	0	0	0	0	0	0	0	0	0	0	0	0	0	0	0	0	0	0	0	0	40	0	0	0	0	0	0	0	0	0	0	0	0	0	0	0		ASV_16S_1859	Bacteria	Proteobacteria	Alphaproteobacteria	Sphingomonadales	Sphingomonadaceae	Sphingomonas
ASV_16S_1860	0	0	0	0	0	0	0	0	0	0	0	0	0	0	0	0	0	0	0	0	0	0	0	40	0	0	0	0	0	0	0	0	0	0	0	0	0	0	0		ASV_16S_1860	Bacteria	Bacteroidota	Bacteroidia	Sphingobacteriales	Sphingobacteriaceae	Pedobacter
ASV_16S_1861	0	0	0	0	0	0	0	0	0	0	0	0	0	0	0	0	0	0	0	0	0	0	0	0	0	18	0	0	0	0	0	0	0	0	0	22	0	0	0		ASV_16S_1861	Bacteria	Proteobacteria	Gammaproteobacteria	Burkholderiales	Nitrosomonadaceae	MND1
ASV_16S_1862	0	0	0	0	0	0	0	0	0	0	0	0	0	0	0	0	0	0	0	0	0	0	0	0	0	0	0	0	0	0	0	0	0	0	40	0	0	0	0		ASV_16S_1862	Bacteria	Actinobacteriota	Actinobacteria	Propionibacteriales	Nocardioidaceae	Aeromicrobium
ASV_16S_1863	5	0	0	0	0	6	0	6	0	0	0	0	0	0	0	0	0	0	0	0	0	0	0	0	0	0	0	0	4	0	6	6	0	3	0	0	0	0	3		ASV_16S_1863	Bacteria	Planctomycetota	Phycisphaerae	Tepidisphaerales	WD2101_soil_group	NA
ASV_16S_1864	0	20	0	0	0	0	0	0	0	0	0	0	0	0	0	0	0	0	0	0	0	0	0	0	0	0	0	0	0	0	0	0	19	0	0	0	0	0	0		ASV_16S_1864	Bacteria	Actinobacteriota	Actinobacteria	NA	NA	NA
ASV_16S_1865	0	0	39	0	0	0	0	0	0	0	0	0	0	0	0	0	0	0	0	0	0	0	0	0	0	0	0	0	0	0	0	0	0	0	0	0	0	0	0		ASV_16S_1865	Bacteria	Proteobacteria	Gammaproteobacteria	Burkholderiales	Comamonadaceae	NA
ASV_16S_1866	0	0	6	0	7	0	0	0	0	10	0	0	0	0	0	0	0	0	0	0	0	0	0	0	0	0	0	0	0	0	0	16	0	0	0	0	0	0	0		ASV_16S_1866	Bacteria	Proteobacteria	Alphaproteobacteria	Defluviicoccales	Defluviicoccaceae	Defluviicoccus
ASV_16S_1867	0	0	0	0	0	0	0	0	15	0	0	0	0	0	0	0	0	0	0	0	0	0	0	0	0	0	0	0	0	8	16	0	0	0	0	0	0	0	0		ASV_16S_1867	Bacteria	Planctomycetota	Planctomycetes	Planctomycetales	NA	NA
ASV_16S_1868	0	0	0	0	0	0	0	0	0	13	0	0	0	0	0	0	0	0	0	0	0	0	0	0	0	0	0	0	26	0	0	0	0	0	0	0	0	0	0		ASV_16S_1868	Bacteria	Planctomycetota	Planctomycetes	Gemmatales	Gemmataceae	NA
ASV_16S_1869	0	0	0	0	0	0	0	0	0	6	11	0	0	0	0	0	0	0	0	0	0	0	0	0	0	0	0	0	15	0	0	0	0	0	0	0	0	7	0		ASV_16S_1869	Bacteria	Actinobacteriota	Actinobacteria	Micromonosporales	Micromonosporaceae	Actinoplanes
ASV_16S_1870	0	0	0	0	0	0	0	0	0	0	16	0	0	0	0	0	10	0	0	0	0	0	13	0	0	0	0	0	0	0	0	0	0	0	0	0	0	0	0		ASV_16S_1870	Bacteria	Firmicutes	Limnochordia	Limnochordales	Limnochordaceae	NA
ASV_16S_1871	0	0	0	0	0	0	0	0	0	0	0	14	0	0	0	0	0	7	0	0	0	0	0	0	0	0	0	0	8	0	0	0	0	0	0	10	0	0	0		ASV_16S_1871	Bacteria	Proteobacteria	Gammaproteobacteria	Steroidobacterales	Steroidobacteraceae	Steroidobacter
ASV_16S_1872	0	0	0	0	0	0	0	0	0	0	0	10	0	0	0	0	0	0	0	0	0	0	0	0	0	0	0	29	0	0	0	0	0	0	0	0	0	0	0		ASV_16S_1872	Bacteria	Actinobacteriota	Actinobacteria	Propionibacteriales	Nocardioidaceae	Aeromicrobium
ASV_16S_1873	0	0	0	0	0	0	0	0	0	0	0	0	23	0	0	0	0	0	0	0	0	0	0	0	0	0	0	0	0	0	16	0	0	0	0	0	0	0	0		ASV_16S_1873	Bacteria	Planctomycetota	Planctomycetes	Gemmatales	Gemmataceae	NA
ASV_16S_1874	0	0	0	0	0	0	0	0	0	0	0	0	0	0	0	26	0	0	0	0	0	0	0	0	0	0	13	0	0	0	0	0	0	0	0	0	0	0	0		ASV_16S_1874	Bacteria	Firmicutes	Bacilli	Paenibacillales	Paenibacillaceae	Paenibacillus
ASV_16S_1875	0	0	0	0	0	0	0	0	0	0	0	0	0	0	0	23	0	0	0	0	0	0	0	16	0	0	0	0	0	0	0	0	0	0	0	0	0	0	0		ASV_16S_1875	Bacteria	Proteobacteria	Alphaproteobacteria	Caulobacterales	Caulobacteraceae	Brevundimonas
ASV_16S_1876	0	0	0	0	0	0	0	0	0	0	0	0	0	0	0	17	0	0	0	0	0	0	0	22	0	0	0	0	0	0	0	0	0	0	0	0	0	0	0		ASV_16S_1876	Bacteria	Firmicutes	Bacilli	Paenibacillales	Paenibacillaceae	NA
ASV_16S_1877	0	0	0	0	0	0	0	0	0	0	0	0	0	0	0	0	39	0	0	0	0	0	0	0	0	0	0	0	0	0	0	0	0	0	0	0	0	0	0		ASV_16S_1877	Bacteria	Proteobacteria	Gammaproteobacteria	Xanthomonadales	Xanthomonadaceae	Pseudoxanthomonas
ASV_16S_1878	0	0	0	0	0	0	0	0	0	0	0	0	0	0	0	0	0	0	20	0	0	0	19	0	0	0	0	0	0	0	0	0	0	0	0	0	0	0	0		ASV_16S_1878	Bacteria	Firmicutes	Bacilli	Paenibacillales	Paenibacillaceae	Paenibacillus
ASV_16S_1879	0	0	0	0	0	0	0	0	0	0	0	0	0	0	0	0	0	0	19	0	0	0	20	0	0	0	0	0	0	0	0	0	0	0	0	0	0	0	0		ASV_16S_1879	Bacteria	Firmicutes	Bacilli	Bacillales	Planococcaceae	NA
ASV_16S_1880	0	0	0	0	0	0	0	0	0	0	0	0	0	0	0	0	0	0	16	0	0	0	18	0	5	0	0	0	0	0	0	0	0	0	0	0	0	0	0		ASV_16S_1880	Bacteria	Actinobacteriota	Actinobacteria	Corynebacteriales	Nocardiaceae	Nocardia
ASV_16S_1881	0	0	0	0	0	0	0	0	0	0	0	0	0	0	0	0	0	0	16	23	0	0	0	0	0	0	0	0	0	0	0	0	0	0	0	0	0	0	0		ASV_16S_1881	Bacteria	Proteobacteria	Alphaproteobacteria	Rhizobiales	Hyphomicrobiaceae	Pedomicrobium
ASV_16S_1882	0	0	0	0	0	0	0	0	0	0	0	0	0	0	0	0	0	0	0	0	0	19	0	0	0	0	0	0	0	8	0	12	0	0	0	0	0	0	0		ASV_16S_1882	Bacteria	Bacteroidota	Bacteroidia	Cytophagales	Microscillaceae	Ohtaekwangia
ASV_16S_1883	0	0	0	0	0	0	0	0	0	0	0	0	0	0	0	0	0	0	0	0	0	0	0	39	0	0	0	0	0	0	0	0	0	0	0	0	0	0	0		ASV_16S_1883	Bacteria	Proteobacteria	Alphaproteobacteria	Rhizobiales	Xanthobacteraceae	NA
ASV_16S_1884	0	0	0	0	0	0	0	0	0	0	0	0	0	0	0	0	0	0	0	0	0	0	0	0	0	0	0	39	0	0	0	0	0	0	0	0	0	0	0		ASV_16S_1884	Bacteria	Actinobacteriota	Thermoleophilia	Solirubrobacterales	67-14	NA
ASV_16S_1885	0	0	0	0	0	0	0	0	0	0	0	0	0	0	0	0	0	0	0	0	0	0	0	0	0	0	0	0	0	39	0	0	0	0	0	0	0	0	0		ASV_16S_1885	Bacteria	Proteobacteria	Gammaproteobacteria	Cellvibrionales	Cellvibrionaceae	NA
ASV_16S_1886	20	0	0	0	0	0	0	0	0	0	0	0	0	0	0	0	0	0	0	0	0	0	0	0	0	0	0	0	0	0	0	18	0	0	0	0	0	0	0		ASV_16S_1886	Bacteria	Actinobacteriota	Thermoleophilia	Gaiellales	NA	NA
ASV_16S_1887	0	0	15	0	0	0	0	0	0	0	11	0	0	0	0	0	0	0	0	0	0	0	0	0	0	0	0	0	0	12	0	0	0	0	0	0	0	0	0		ASV_16S_1887	Bacteria	Planctomycetota	OM190	NA	NA	NA
ASV_16S_1888	0	0	0	0	0	0	0	8	0	5	0	0	0	0	0	0	0	0	0	0	0	12	0	0	0	6	0	0	0	0	0	0	7	0	0	0	0	0	0		ASV_16S_1888	Bacteria	Armatimonadota	NA	NA	NA	NA
ASV_16S_1889	0	0	0	0	0	0	0	0	0	0	0	17	0	0	0	0	21	0	0	0	0	0	0	0	0	0	0	0	0	0	0	0	0	0	0	0	0	0	0		ASV_16S_1889	Bacteria	Proteobacteria	Alphaproteobacteria	Rhizobiales	Xanthobacteraceae	NA
ASV_16S_1890	0	0	0	0	0	0	0	0	0	0	0	0	0	0	0	0	0	0	0	0	0	0	38	0	0	0	0	0	0	0	0	0	0	0	0	0	0	0	0		ASV_16S_1890	Bacteria	Firmicutes	Bacilli	Paenibacillales	Paenibacillaceae	Paenibacillus
ASV_16S_1891	0	0	0	0	0	0	0	0	0	0	0	0	0	0	0	0	0	0	0	0	0	0	0	0	0	19	0	0	0	0	19	0	0	0	0	0	0	0	0		ASV_16S_1891	Bacteria	Acidobacteriota	Holophagae	Subgroup_7	NA	NA
ASV_16S_1892	0	0	0	0	0	0	0	0	0	0	0	0	0	0	0	0	0	0	0	0	0	0	0	0	0	0	0	0	15	8	0	0	15	0	0	0	0	0	0		ASV_16S_1892	Bacteria	Myxococcota	Polyangia	Haliangiales	Haliangiaceae	Haliangium
ASV_16S_1893	0	0	0	0	0	0	0	0	0	0	0	0	0	0	0	0	0	0	0	0	0	0	0	0	0	0	0	0	0	0	38	0	0	0	0	0	0	0	0		ASV_16S_1893	Bacteria	Actinobacteriota	Acidimicrobiia	Microtrichales	NA	NA
ASV_16S_1894	0	0	0	0	0	0	0	0	0	0	0	0	0	0	0	0	0	0	0	0	0	0	0	0	0	0	0	0	0	0	0	38	0	0	0	0	0	0	0		ASV_16S_1894	Bacteria	Actinobacteriota	Thermoleophilia	NA	NA	NA
ASV_16S_1895	0	0	0	0	0	0	0	0	0	0	0	0	0	0	0	0	0	0	0	0	0	0	0	0	0	0	0	0	0	0	0	38	0	0	0	0	0	0	0		ASV_16S_1895	Bacteria	Chloroflexi	KD4-96	NA	NA	NA
ASV_16S_1896	0	0	0	0	0	0	0	0	0	0	0	0	0	0	0	0	0	0	0	0	0	0	0	0	0	0	0	0	0	0	0	38	0	0	0	0	0	0	0		ASV_16S_1896	Bacteria	Proteobacteria	Alphaproteobacteria	Rhizobiales	Hyphomicrobiaceae	Pedomicrobium
ASV_16S_1897	0	0	0	0	0	0	0	0	0	0	0	0	0	0	0	0	0	0	0	0	0	0	0	0	0	0	0	0	0	0	0	0	0	0	0	0	38	0	0		ASV_16S_1897	Bacteria	Actinobacteriota	Thermoleophilia	Solirubrobacterales	NA	NA
ASV_16S_1898	12	4	0	0	0	0	0	0	0	0	0	0	0	0	0	0	0	12	0	0	0	0	0	0	0	0	0	0	0	0	0	0	0	0	0	0	0	9	0		ASV_16S_1898	Bacteria	Planctomycetota	Planctomycetes	Gemmatales	Gemmataceae	NA
ASV_16S_1899	8	0	0	5	2	0	0	0	0	0	0	0	6	0	0	0	0	8	0	0	0	0	0	0	0	0	0	8	0	0	0	0	0	0	0	0	0	0	0		ASV_16S_1899	Bacteria	Gemmatimonadota	Gemmatimonadetes	Gemmatimonadales	Gemmatimonadaceae	NA
ASV_16S_1900	0	0	7	0	0	0	0	0	0	0	0	0	0	0	0	0	0	0	0	0	0	0	0	0	0	0	0	4	0	0	4	10	0	0	0	7	0	0	5		ASV_16S_1900	Bacteria	Verrucomicrobiota	Verrucomicrobiae	Pedosphaerales	Pedosphaeraceae	NA
ASV_16S_1901	0	0	0	0	37	0	0	0	0	0	0	0	0	0	0	0	0	0	0	0	0	0	0	0	0	0	0	0	0	0	0	0	0	0	0	0	0	0	0		ASV_16S_1901	Bacteria	Proteobacteria	Alphaproteobacteria	Sphingomonadales	Sphingomonadaceae	NA
ASV_16S_1902	0	0	0	0	12	0	0	0	12	0	0	0	0	0	0	0	0	0	0	0	0	0	0	0	0	0	0	0	0	7	0	0	0	6	0	0	0	0	0		ASV_16S_1902	Bacteria	Verrucomicrobiota	Verrucomicrobiae	Verrucomicrobiales	Verrucomicrobiaceae	NA
ASV_16S_1903	0	0	0	0	0	0	18	0	19	0	0	0	0	0	0	0	0	0	0	0	0	0	0	0	0	0	0	0	0	0	0	0	0	0	0	0	0	0	0		ASV_16S_1903	Bacteria	Myxococcota	Polyangia	Polyangiales	Phaselicystidaceae	Phaselicystis
ASV_16S_1904	0	0	0	0	0	0	0	8	0	0	0	0	0	0	0	0	0	0	0	0	0	0	0	0	0	6	0	0	0	11	0	0	0	0	12	0	0	0	0		ASV_16S_1904	Bacteria	Bacteroidota	Bacteroidia	Chitinophagales	Chitinophagaceae	NA
ASV_16S_1905	0	0	0	0	0	0	0	0	0	0	0	16	0	0	0	0	0	21	0	0	0	0	0	0	0	0	0	0	0	0	0	0	0	0	0	0	0	0	0		ASV_16S_1905	Bacteria	Proteobacteria	Gammaproteobacteria	Xanthomonadales	Xanthomonadaceae	NA
ASV_16S_1906	0	0	0	0	0	0	0	0	0	0	0	0	0	13	0	0	0	0	0	0	0	0	0	0	0	0	0	12	12	0	0	0	0	0	0	0	0	0	0		ASV_16S_1906	Bacteria	Planctomycetota	Planctomycetes	Planctomycetales	Rubinisphaeraceae	SH-PL14
ASV_16S_1907	0	0	0	0	0	0	0	0	0	0	0	0	0	8	0	0	0	0	0	0	0	0	0	0	4	0	0	5	7	0	0	0	6	0	0	0	0	0	7		ASV_16S_1907	Bacteria	Chloroflexi	Anaerolineae	Caldilineales	Caldilineaceae	NA
ASV_16S_1908	0	0	0	0	0	0	0	0	0	0	0	0	0	0	0	37	0	0	0	0	0	0	0	0	0	0	0	0	0	0	0	0	0	0	0	0	0	0	0		ASV_16S_1908	Bacteria	Bacteroidota	Bacteroidia	Sphingobacteriales	Sphingobacteriaceae	Mucilaginibacter
ASV_16S_1909	0	0	0	0	0	0	0	0	0	0	0	0	0	0	0	14	0	0	0	23	0	0	0	0	0	0	0	0	0	0	0	0	0	0	0	0	0	0	0		ASV_16S_1909	Bacteria	Firmicutes	Bacilli	Paenibacillales	Paenibacillaceae	Paenibacillus
ASV_16S_1910	0	0	0	0	0	0	0	0	0	0	0	0	0	0	0	0	14	0	0	23	0	0	0	0	0	0	0	0	0	0	0	0	0	0	0	0	0	0	0		ASV_16S_1910	Bacteria	Proteobacteria	Alphaproteobacteria	Sphingomonadales	Sphingomonadaceae	Sphingobium
ASV_16S_1911	0	0	0	0	0	0	0	0	0	0	0	0	0	0	0	0	0	37	0	0	0	0	0	0	0	0	0	0	0	0	0	0	0	0	0	0	0	0	0		ASV_16S_1911	Bacteria	Actinobacteriota	Actinobacteria	Frankiales	NA	NA
ASV_16S_1912	0	0	0	0	0	0	0	0	0	0	0	0	0	0	0	0	0	16	0	0	0	0	0	0	0	0	0	0	0	0	0	0	0	0	0	21	0	0	0		ASV_16S_1912	Bacteria	Desulfobacterota	NA	NA	NA	NA
ASV_16S_1913	0	0	0	0	0	0	0	0	0	0	0	0	0	0	0	0	0	0	37	0	0	0	0	0	0	0	0	0	0	0	0	0	0	0	0	0	0	0	0		ASV_16S_1913	Bacteria	Firmicutes	Bacilli	Bacillales	NA	NA
ASV_16S_1914	0	0	0	0	0	0	0	0	0	0	0	0	0	0	0	0	0	0	24	0	0	0	13	0	0	0	0	0	0	0	0	0	0	0	0	0	0	0	0		ASV_16S_1914	Bacteria	Firmicutes	Bacilli	Thermoactinomycetales	Thermoactinomycetaceae	NA
ASV_16S_1915	0	0	0	0	0	0	0	0	0	0	0	0	0	0	0	0	0	0	0	0	37	0	0	0	0	0	0	0	0	0	0	0	0	0	0	0	0	0	0		ASV_16S_1915	Bacteria	Verrucomicrobiota	Verrucomicrobiae	Opitutales	Opitutaceae	NA
ASV_16S_1916	0	0	0	0	0	0	0	0	0	0	0	0	0	0	0	0	0	0	0	0	0	37	0	0	0	0	0	0	0	0	0	0	0	0	0	0	0	0	0		ASV_16S_1916	Bacteria	Myxococcota	Myxococcia	Myxococcales	Myxococcaceae	NA
ASV_16S_1917	0	0	0	0	0	0	0	0	0	0	0	0	0	0	0	0	0	0	0	0	0	0	0	0	0	0	0	20	0	0	0	17	0	0	0	0	0	0	0		ASV_16S_1917	Bacteria	Actinobacteriota	Thermoleophilia	Solirubrobacterales	NA	NA
ASV_16S_1918	0	0	0	0	0	0	0	0	0	0	0	0	0	0	0	0	0	0	0	0	0	0	0	0	0	0	0	0	37	0	0	0	0	0	0	0	0	0	0		ASV_16S_1918	Bacteria	Myxococcota	Polyangia	Haliangiales	Haliangiaceae	Haliangium
ASV_16S_1919	0	0	0	0	0	0	0	0	0	0	0	0	0	0	0	0	0	0	0	0	0	0	0	0	0	0	0	0	0	0	0	7	0	17	0	8	5	0	0		ASV_16S_1919	Bacteria	Planctomycetota	Planctomycetes	Planctomycetales	NA	NA
ASV_16S_1920	0	0	0	0	0	0	0	0	0	0	0	0	0	0	0	0	0	0	0	0	0	0	0	0	0	0	0	0	0	0	0	0	0	0	0	37	0	0	0		ASV_16S_1920	Bacteria	Chloroflexi	Dehalococcoidia	S085	NA	NA
ASV_16S_1921	4	0	0	0	0	0	0	0	3	0	0	0	0	0	0	0	0	0	0	0	0	0	0	0	4	4	0	0	7	5	0	0	0	0	0	0	0	0	9		ASV_16S_1921	Bacteria	Planctomycetota	Planctomycetes	Planctomycetales	Rubinisphaeraceae	SH-PL14
ASV_16S_1922	0	18	0	0	0	0	0	0	0	0	0	0	0	0	0	0	0	0	0	0	0	0	0	0	0	0	0	0	0	0	0	18	0	0	0	0	0	0	0		ASV_16S_1922	Bacteria	Myxococcota	bacteriap25	NA	NA	NA
ASV_16S_1923	0	7	0	5	0	0	0	0	0	0	0	0	0	0	0	0	0	0	0	0	0	0	0	0	0	0	0	0	10	0	0	7	7	0	0	0	0	0	0		ASV_16S_1923	Bacteria	Acidobacteriota	Subgroup_25	NA	NA	NA
ASV_16S_1924	0	0	0	0	0	6	0	6	0	4	0	0	0	0	0	0	0	0	0	0	0	5	0	0	8	0	0	0	7	0	0	0	0	0	0	0	0	0	0		ASV_16S_1924	Bacteria	Proteobacteria	Gammaproteobacteria	KI89A_clade	NA	NA
ASV_16S_1925	0	0	0	0	0	0	8	0	0	0	0	0	0	0	0	0	0	0	0	0	0	0	0	0	0	0	0	0	6	7	0	8	0	0	0	0	0	7	0		ASV_16S_1925	Bacteria	Verrucomicrobiota	Verrucomicrobiae	Chthoniobacterales	Chthoniobacteraceae	Chthoniobacter
ASV_16S_1926	0	0	0	0	0	0	0	0	0	7	0	0	0	0	0	0	0	0	0	0	0	6	0	0	0	9	0	8	0	0	0	0	0	0	0	0	0	6	0		ASV_16S_1926	Bacteria	Myxococcota	Polyangia	mle1-27	NA	NA
ASV_16S_1927	0	0	0	0	0	0	0	0	0	0	0	28	0	0	0	0	0	0	0	8	0	0	0	0	0	0	0	0	0	0	0	0	0	0	0	0	0	0	0		ASV_16S_1927	Bacteria	Bacteroidota	Bacteroidia	Chitinophagales	Chitinophagaceae	Flavitalea
ASV_16S_1928	0	0	0	0	0	0	0	0	0	0	0	0	0	0	0	0	0	20	0	0	0	0	0	0	16	0	0	0	0	0	0	0	0	0	0	0	0	0	0		ASV_16S_1928	Bacteria	Myxococcota	Polyangia	mle1-27	NA	NA
ASV_16S_1929	0	0	0	0	0	0	0	0	0	0	0	0	0	0	0	0	0	16	0	0	0	0	0	0	0	0	0	0	0	0	0	20	0	0	0	0	0	0	0		ASV_16S_1929	Bacteria	Chloroflexi	Anaerolineae	Caldilineales	Caldilineaceae	NA
ASV_16S_1930	0	0	0	0	0	0	0	0	0	0	0	0	0	0	0	0	0	11	0	0	5	0	0	0	0	6	0	0	0	5	0	0	9	0	0	0	0	0	0		ASV_16S_1930	Bacteria	Planctomycetota	Phycisphaerae	Tepidisphaerales	WD2101_soil_group	NA
ASV_16S_1931	0	0	0	0	0	0	0	0	0	0	0	0	0	0	0	0	0	0	14	0	0	0	22	0	0	0	0	0	0	0	0	0	0	0	0	0	0	0	0		ASV_16S_1931	Bacteria	Actinobacteriota	Actinobacteria	Streptosporangiales	Streptosporangiaceae	Thermocatellispora
ASV_16S_1932	0	0	0	0	0	0	0	0	0	0	0	0	0	0	0	0	0	0	0	0	0	0	0	0	0	0	0	0	0	36	0	0	0	0	0	0	0	0	0		ASV_16S_1932	Bacteria	Proteobacteria	Gammaproteobacteria	Gammaproteobacteria_Incertae_Sedis	Unknown_Family	Acidibacter
ASV_16S_1933	0	0	0	0	0	0	0	0	0	0	0	0	0	0	0	0	0	0	0	0	0	0	0	0	0	0	0	0	0	0	0	0	0	0	0	0	36	0	0		ASV_16S_1933	Bacteria	Actinobacteriota	Actinobacteria	Frankiales	Sporichthyaceae	NA
ASV_16S_1934	0	9	0	0	0	0	0	0	0	0	0	0	8	0	0	0	0	0	0	0	0	0	0	0	0	0	0	0	0	18	0	0	0	0	0	0	0	0	0		ASV_16S_1934	Bacteria	Verrucomicrobiota	Verrucomicrobiae	Pedosphaerales	Pedosphaeraceae	NA
ASV_16S_1935	0	0	14	0	0	0	0	0	11	0	0	0	0	0	0	0	0	0	0	0	0	0	0	0	0	0	0	0	0	0	0	10	0	0	0	0	0	0	0		ASV_16S_1935	Bacteria	Acidobacteriota	Subgroup_5	NA	NA	NA
ASV_16S_1936	0	0	11	0	0	0	0	0	0	0	0	0	9	0	0	0	0	8	0	0	0	0	0	0	0	7	0	0	0	0	0	0	0	0	0	0	0	0	0		ASV_16S_1936	Bacteria	NA	NA	NA	NA	NA
ASV_16S_1937	0	0	7	0	0	0	14	0	0	0	0	4	0	0	0	0	0	0	0	0	0	0	0	0	0	0	0	10	0	0	0	0	0	0	0	0	0	0	0		ASV_16S_1937	Bacteria	Planctomycetota	Planctomycetes	Pirellulales	Pirellulaceae	NA
ASV_16S_1938	0	0	0	17	0	0	0	0	0	18	0	0	0	0	0	0	0	0	0	0	0	0	0	0	0	0	0	0	0	0	0	0	0	0	0	0	0	0	0		ASV_16S_1938	Bacteria	Proteobacteria	Alphaproteobacteria	Caulobacterales	Caulobacteraceae	Phenylobacterium
ASV_16S_1939	0	0	0	0	0	0	0	0	6	0	0	0	0	8	0	0	0	0	0	0	0	0	0	0	0	4	0	0	0	6	6	0	0	0	5	0	0	0	0		ASV_16S_1939	Bacteria	Verrucomicrobiota	Verrucomicrobiae	Pedosphaerales	Pedosphaeraceae	NA
ASV_16S_1940	0	0	0	0	0	0	0	0	0	10	0	0	0	0	0	0	0	10	0	0	0	0	0	0	7	0	0	0	0	0	0	0	0	0	0	0	0	0	8		ASV_16S_1940	Bacteria	Bacteroidota	Bacteroidia	Chitinophagales	Chitinophagaceae	Dinghuibacter
ASV_16S_1941	0	0	0	0	0	0	0	0	0	0	8	0	0	8	0	0	0	0	0	0	0	0	0	0	9	10	0	0	0	0	0	0	0	0	0	0	0	0	0		ASV_16S_1941	Bacteria	Actinobacteriota	Thermoleophilia	Gaiellales	NA	NA
ASV_16S_1942	0	0	0	0	0	0	0	0	0	0	0	0	0	0	0	35	0	0	0	0	0	0	0	0	0	0	0	0	0	0	0	0	0	0	0	0	0	0	0		ASV_16S_1942	Bacteria	Proteobacteria	Gammaproteobacteria	Xanthomonadales	Xanthomonadaceae	Stenotrophomonas
ASV_16S_1943	0	0	0	0	0	0	0	0	0	0	0	0	0	0	0	0	35	0	0	0	0	0	0	0	0	0	0	0	0	0	0	0	0	0	0	0	0	0	0		ASV_16S_1943	Bacteria	Actinobacteriota	Actinobacteria	Micrococcales	Microbacteriaceae	NA
ASV_16S_1944	0	0	0	0	0	0	0	0	0	0	0	0	0	0	0	0	0	35	0	0	0	0	0	0	0	0	0	0	0	0	0	0	0	0	0	0	0	0	0		ASV_16S_1944	Bacteria	Bdellovibrionota	Oligoflexia	0319-6G20	NA	NA
ASV_16S_1945	0	0	0	0	0	0	0	0	0	0	0	0	0	0	0	0	0	4	0	0	0	4	0	0	0	0	0	0	4	7	4	6	0	0	6	0	0	0	0		ASV_16S_1945	Bacteria	Latescibacterota	NA	NA	NA	NA
ASV_16S_1946	0	0	0	0	0	0	0	0	0	0	0	0	0	0	0	0	0	0	35	0	0	0	0	0	0	0	0	0	0	0	0	0	0	0	0	0	0	0	0		ASV_16S_1946	Bacteria	Firmicutes	Clostridia	Lachnospirales	Lachnospiraceae	Herbinix
ASV_16S_1947	0	0	0	0	0	0	0	0	0	0	0	0	0	0	0	0	0	0	0	0	0	8	0	0	6	9	0	0	0	0	0	0	0	0	0	4	0	8	0		ASV_16S_1947	Bacteria	Planctomycetota	Planctomycetes	Planctomycetales	NA	NA
ASV_16S_1948	0	0	0	0	0	0	0	0	0	0	0	0	0	0	0	0	0	0	0	0	0	0	35	0	0	0	0	0	0	0	0	0	0	0	0	0	0	0	0		ASV_16S_1948	Bacteria	Proteobacteria	Gammaproteobacteria	Burkholderiales	Burkholderiaceae	Burkholderia-Caballeronia-Paraburkholderia
ASV_16S_1949	0	0	0	0	0	0	0	0	0	0	0	0	0	0	0	0	0	0	0	0	0	0	0	0	0	0	0	0	0	35	0	0	0	0	0	0	0	0	0		ASV_16S_1949	Bacteria	Actinobacteriota	Acidimicrobiia	Microtrichales	Ilumatobacteraceae	NA
ASV_16S_1950	0	0	0	0	0	0	0	0	0	0	0	0	0	0	0	0	0	0	0	0	0	0	0	0	0	0	0	0	0	35	0	0	0	0	0	0	0	0	0		ASV_16S_1950	Bacteria	Chloroflexi	Chloroflexia	Chloroflexales	Herpetosiphonaceae	Herpetosiphon
ASV_16S_1951	0	0	0	0	0	0	0	0	0	0	0	0	0	0	0	0	0	0	0	0	0	0	0	0	0	0	0	0	0	0	0	0	0	0	19	0	0	16	0		ASV_16S_1951	Bacteria	Planctomycetota	Planctomycetes	Pirellulales	Pirellulaceae	NA
ASV_16S_1952	17	0	0	0	0	0	0	0	0	0	0	0	0	17	0	0	0	0	0	0	0	0	0	0	0	0	0	0	0	0	0	0	0	0	0	0	0	0	0		ASV_16S_1952	Bacteria	Planctomycetota	Planctomycetes	Pirellulales	Pirellulaceae	NA
ASV_16S_1953	11	0	0	0	0	0	0	0	10	0	0	0	0	0	0	0	0	0	0	0	0	0	0	0	0	0	0	0	0	0	0	13	0	0	0	0	0	0	0		ASV_16S_1953	Bacteria	Bacteroidota	Bacteroidia	Chitinophagales	Chitinophagaceae	NA
ASV_16S_1954	0	0	15	0	0	0	0	0	0	0	0	0	0	0	0	0	0	0	0	0	0	0	0	0	0	0	0	0	0	19	0	0	0	0	0	0	0	0	0		ASV_16S_1954	Bacteria	Bacteroidota	Bacteroidia	Sphingobacteriales	env.OPS_17	NA
ASV_16S_1955	0	0	0	2	0	0	0	3	10	0	0	0	0	6	0	0	0	6	0	0	0	0	0	0	0	0	0	0	0	0	4	0	0	0	0	3	0	0	0		ASV_16S_1955	Bacteria	Proteobacteria	Alphaproteobacteria	Holosporales	Holosporaceae	NA
ASV_16S_1956	0	0	0	0	8	0	0	0	0	0	0	0	0	0	0	0	0	0	0	0	0	0	0	0	0	0	0	0	0	12	0	14	0	0	0	0	0	0	0		ASV_16S_1956	Bacteria	Verrucomicrobiota	Verrucomicrobiae	Pedosphaerales	Pedosphaeraceae	NA
ASV_16S_1957	0	0	0	0	0	0	11	0	0	0	0	0	0	0	0	0	0	0	0	0	0	12	0	0	0	0	0	0	0	0	0	0	0	0	11	0	0	0	0		ASV_16S_1957	Bacteria	Bdellovibrionota	Bdellovibrionia	Bdellovibrionales	Bdellovibrionaceae	OM27_clade
ASV_16S_1958	0	0	0	0	0	0	6	0	0	0	0	0	0	0	0	0	8	0	0	0	0	0	0	0	0	0	0	8	0	0	0	12	0	0	0	0	0	0	0		ASV_16S_1958	Bacteria	Planctomycetota	Planctomycetes	Gemmatales	Gemmataceae	NA
ASV_16S_1959	0	0	0	0	0	0	0	0	34	0	0	0	0	0	0	0	0	0	0	0	0	0	0	0	0	0	0	0	0	0	0	0	0	0	0	0	0	0	0		ASV_16S_1959	Bacteria	Myxococcota	Polyangia	Haliangiales	Haliangiaceae	Haliangium
ASV_16S_1960	0	0	0	0	0	0	0	0	12	0	0	0	0	0	0	0	7	0	0	0	0	0	0	0	0	0	0	0	0	15	0	0	0	0	0	0	0	0	0		ASV_16S_1960	Bacteria	NB1-j	NA	NA	NA	NA
ASV_16S_1961	0	0	0	0	0	0	0	0	0	0	0	34	0	0	0	0	0	0	0	0	0	0	0	0	0	0	0	0	0	0	0	0	0	0	0	0	0	0	0		ASV_16S_1961	Bacteria	Proteobacteria	Gammaproteobacteria	Pseudomonadales	Pseudomonadaceae	Pseudomonas
ASV_16S_1962	0	0	0	0	0	0	0	0	0	0	0	34	0	0	0	0	0	0	0	0	0	0	0	0	0	0	0	0	0	0	0	0	0	0	0	0	0	0	0		ASV_16S_1962	Bacteria	Actinobacteriota	Thermoleophilia	Solirubrobacterales	Solirubrobacteraceae	Solirubrobacter
ASV_16S_1963	0	0	0	0	0	0	0	0	0	0	0	17	0	0	0	0	17	0	0	0	0	0	0	0	0	0	0	0	0	0	0	0	0	0	0	0	0	0	0		ASV_16S_1963	Bacteria	Verrucomicrobiota	Verrucomicrobiae	Opitutales	Opitutaceae	Opitutus
ASV_16S_1964	0	0	0	0	0	0	0	0	0	0	0	0	0	14	0	0	0	9	0	0	0	0	0	0	0	0	0	0	11	0	0	0	0	0	0	0	0	0	0		ASV_16S_1964	Bacteria	Planctomycetota	Planctomycetes	Pirellulales	Pirellulaceae	NA
ASV_16S_1965	0	0	0	0	0	0	0	0	0	0	0	0	0	0	0	0	0	7	0	0	0	0	0	0	4	5	0	7	0	0	0	5	0	0	0	6	0	0	0		ASV_16S_1965	Bacteria	Planctomycetota	Phycisphaerae	Tepidisphaerales	WD2101_soil_group	NA
ASV_16S_1966	0	0	0	0	0	0	0	0	0	0	0	0	0	0	0	0	0	0	22	0	0	0	12	0	0	0	0	0	0	0	0	0	0	0	0	0	0	0	0		ASV_16S_1966	Bacteria	Firmicutes	Bacilli	Thermoactinomycetales	Thermoactinomycetaceae	Novibacillus
ASV_16S_1967	0	0	0	0	0	0	0	0	0	0	0	0	0	0	0	0	0	0	21	0	0	0	13	0	0	0	0	0	0	0	0	0	0	0	0	0	0	0	0		ASV_16S_1967	Bacteria	Firmicutes	Bacilli	Bacillales	Bacillaceae	Bacillus
ASV_16S_1968	0	0	0	0	0	0	0	0	0	0	0	0	0	0	0	0	0	0	0	34	0	0	0	0	0	0	0	0	0	0	0	0	0	0	0	0	0	0	0		ASV_16S_1968	Bacteria	Proteobacteria	Alphaproteobacteria	Sphingomonadales	Sphingomonadaceae	Sphingobium
ASV_16S_1969	0	0	0	0	0	0	0	0	0	0	0	0	0	0	0	0	0	0	0	4	0	0	0	30	0	0	0	0	0	0	0	0	0	0	0	0	0	0	0		ASV_16S_1969	Bacteria	Proteobacteria	Alphaproteobacteria	Tistrellales	Geminicoccaceae	Geminicoccus
ASV_16S_1970	0	0	0	0	0	0	0	0	0	0	0	0	0	0	0	0	0	0	0	0	12	0	0	22	0	0	0	0	0	0	0	0	0	0	0	0	0	0	0		ASV_16S_1970	Bacteria	Bacteroidota	Bacteroidia	Chitinophagales	Chitinophagaceae	Chitinophaga
ASV_16S_1971	0	0	0	0	0	0	0	0	0	0	0	0	0	0	0	0	0	0	0	0	0	9	0	0	7	9	0	0	9	0	0	0	0	0	0	0	0	0	0		ASV_16S_1971	Bacteria	Proteobacteria	Alphaproteobacteria	Rhizobiales	Devosiaceae	NA
ASV_16S_1972	0	0	0	0	0	0	0	0	0	0	0	0	0	0	0	0	0	0	0	0	0	0	0	34	0	0	0	0	0	0	0	0	0	0	0	0	0	0	0		ASV_16S_1972	Bacteria	Bacteroidota	Bacteroidia	Flavobacteriales	Flavobacteriaceae	Flavobacterium
ASV_16S_1973	0	0	0	0	0	0	0	0	0	0	0	0	0	0	0	0	0	0	0	0	0	0	0	0	34	0	0	0	0	0	0	0	0	0	0	0	0	0	0		ASV_16S_1973	Bacteria	Myxococcota	Polyangia	Polyangiales	Polyangiaceae	Pajaroellobacter
ASV_16S_1974	0	0	0	0	0	0	0	0	0	0	0	0	0	0	0	0	0	0	0	0	0	0	0	0	0	0	0	21	13	0	0	0	0	0	0	0	0	0	0		ASV_16S_1974	Bacteria	Actinobacteriota	Actinobacteria	NA	NA	NA
ASV_16S_1975	0	0	0	0	0	0	0	0	0	0	0	0	0	0	0	0	0	0	0	0	0	0	0	0	0	0	0	0	0	34	0	0	0	0	0	0	0	0	0		ASV_16S_1975	Bacteria	Proteobacteria	Gammaproteobacteria	Burkholderiales	Nitrosomonadaceae	Ellin6067
ASV_16S_1976	10	0	0	0	0	0	0	0	0	10	0	0	0	0	0	0	0	0	0	0	0	0	0	0	0	0	0	0	0	0	0	0	13	0	0	0	0	0	0		ASV_16S_1976	Bacteria	Proteobacteria	Alphaproteobacteria	Elsterales	NA	NA
ASV_16S_1977	7	0	3	2	0	4	0	0	4	0	0	0	0	0	0	0	0	0	0	0	0	0	0	0	0	0	0	0	4	4	0	3	0	0	0	2	0	0	0		ASV_16S_1977	Bacteria	Chloroflexi	Anaerolineae	RBG-13-54-9	NA	NA
ASV_16S_1978	4	0	0	0	0	0	0	0	0	0	6	0	0	0	0	0	0	0	0	0	0	0	0	0	0	0	0	5	0	0	7	5	6	0	0	0	0	0	0		ASV_16S_1978	Bacteria	Bacteroidota	Bacteroidia	Cytophagales	Hymenobacteraceae	Adhaeribacter
ASV_16S_1979	0	0	12	0	0	0	0	0	0	0	0	0	0	21	0	0	0	0	0	0	0	0	0	0	0	0	0	0	0	0	0	0	0	0	0	0	0	0	0		ASV_16S_1979	Bacteria	Myxococcota	Polyangia	Haliangiales	Haliangiaceae	Haliangium
ASV_16S_1980	0	0	10	0	0	0	0	0	0	0	0	0	0	0	0	0	0	0	0	0	0	0	0	0	0	9	0	14	0	0	0	0	0	0	0	0	0	0	0		ASV_16S_1980	Bacteria	Chloroflexi	Ktedonobacteria	C0119	NA	NA
ASV_16S_1981	0	0	0	0	0	33	0	0	0	0	0	0	0	0	0	0	0	0	0	0	0	0	0	0	0	0	0	0	0	0	0	0	0	0	0	0	0	0	0		ASV_16S_1981	Bacteria	Bdellovibrionota	Oligoflexia	0319-6G20	NA	NA
ASV_16S_1982	0	0	0	0	0	0	13	0	0	13	0	0	0	0	0	0	0	0	0	0	0	0	0	0	0	0	0	0	0	0	0	0	0	0	0	0	0	0	7		ASV_16S_1982	Bacteria	Proteobacteria	Alphaproteobacteria	Rhizobiales	Beijerinckiaceae	Microvirga
ASV_16S_1983	0	0	0	0	0	0	0	0	33	0	0	0	0	0	0	0	0	0	0	0	0	0	0	0	0	0	0	0	0	0	0	0	0	0	0	0	0	0	0		ASV_16S_1983	Bacteria	Bacteroidota	Bacteroidia	Flavobacteriales	Flavobacteriaceae	Flavobacterium
ASV_16S_1984	0	0	0	0	0	0	0	0	8	5	0	0	0	4	0	0	4	0	0	0	0	0	0	0	0	0	0	0	0	0	0	6	6	0	0	0	0	0	0		ASV_16S_1984	Bacteria	Planctomycetota	Phycisphaerae	Tepidisphaerales	WD2101_soil_group	NA
ASV_16S_1985	0	0	0	0	0	0	0	0	0	0	0	0	0	13	0	0	0	0	0	0	0	0	0	0	0	0	0	0	0	0	0	20	0	0	0	0	0	0	0		ASV_16S_1985	Bacteria	Proteobacteria	Alphaproteobacteria	Rhodobacterales	Rhodobacteraceae	NA
ASV_16S_1986	0	0	0	0	0	0	0	0	0	0	0	0	0	12	0	0	0	0	0	0	0	0	0	0	0	0	0	0	0	0	0	0	0	0	21	0	0	0	0		ASV_16S_1986	Bacteria	Myxococcota	Polyangia	Polyangiales	BIrii41	NA
ASV_16S_1987	0	0	0	0	0	0	0	0	0	0	0	0	0	0	0	0	0	0	0	0	18	0	0	0	0	15	0	0	0	0	0	0	0	0	0	0	0	0	0		ASV_16S_1987	Bacteria	Bacteroidota	Bacteroidia	Flavobacteriales	Flavobacteriaceae	Flavobacterium
ASV_16S_1988	0	0	0	0	0	0	0	0	0	0	0	0	0	0	0	0	0	0	0	0	0	33	0	0	0	0	0	0	0	0	0	0	0	0	0	0	0	0	0		ASV_16S_1988	Bacteria	Verrucomicrobiota	Verrucomicrobiae	Chthoniobacterales	Chthoniobacteraceae	Chthoniobacter
ASV_16S_1989	0	0	0	0	0	0	0	0	0	0	0	0	0	0	0	0	0	0	0	0	0	11	0	0	0	0	0	0	0	0	11	0	0	0	0	11	0	0	0		ASV_16S_1989	Bacteria	Actinobacteriota	Acidimicrobiia	Microtrichales	Microtrichaceae	Sva0996_marine_group
ASV_16S_1990	0	0	0	0	0	0	0	0	0	0	0	0	0	0	0	0	0	0	0	0	0	0	0	12	0	0	21	0	0	0	0	0	0	0	0	0	0	0	0		ASV_16S_1990	NA	NA	NA	NA	NA	NA
ASV_16S_1991	0	0	0	0	0	0	0	0	0	0	0	0	0	0	0	0	0	0	0	0	0	0	0	0	0	0	0	0	14	0	0	0	0	0	19	0	0	0	0		ASV_16S_1991	Bacteria	Actinobacteriota	Acidimicrobiia	NA	NA	NA
ASV_16S_1992	0	0	0	0	0	0	0	0	0	0	0	0	0	0	0	0	0	0	0	0	0	0	0	0	0	0	0	0	0	0	0	0	0	0	0	0	13	0	20		ASV_16S_1992	Bacteria	Planctomycetota	Planctomycetes	Gemmatales	Gemmataceae	NA
ASV_16S_1993	0	22	0	0	0	0	0	0	0	0	0	0	10	0	0	0	0	0	0	0	0	0	0	0	0	0	0	0	0	0	0	0	0	0	0	0	0	0	0		ASV_16S_1993	Bacteria	Proteobacteria	Gammaproteobacteria	Burkholderiales	Nitrosomonadaceae	Ellin6067
ASV_16S_1994	0	0	6	0	0	0	0	0	0	10	0	0	0	6	0	0	0	0	0	0	0	0	0	0	0	0	0	0	0	0	0	10	0	0	0	0	0	0	0		ASV_16S_1994	Bacteria	Actinobacteriota	Acidimicrobiia	Acidimicrobiales	Acidimicrobiaceae	NA
ASV_16S_1995	0	0	0	0	0	32	0	0	0	0	0	0	0	0	0	0	0	0	0	0	0	0	0	0	0	0	0	0	0	0	0	0	0	0	0	0	0	0	0		ASV_16S_1995	Bacteria	Planctomycetota	Planctomycetes	Gemmatales	Gemmataceae	NA
ASV_16S_1996	0	0	0	0	0	0	32	0	0	0	0	0	0	0	0	0	0	0	0	0	0	0	0	0	0	0	0	0	0	0	0	0	0	0	0	0	0	0	0		ASV_16S_1996	Bacteria	Myxococcota	Polyangia	Polyangiales	Polyangiaceae	Pajaroellobacter
ASV_16S_1997	0	0	0	0	0	0	0	0	0	0	20	0	0	0	0	0	0	0	0	0	0	0	0	0	0	0	0	0	0	0	0	0	0	0	0	0	0	0	12		ASV_16S_1997	Bacteria	Chloroflexi	Anaerolineae	Caldilineales	Caldilineaceae	NA
ASV_16S_1998	0	0	0	0	0	0	0	0	0	0	6	0	0	9	0	0	0	0	0	0	0	0	0	0	9	8	0	0	0	0	0	0	0	0	0	0	0	0	0		ASV_16S_1998	Bacteria	Bdellovibrionota	Bdellovibrionia	Bdellovibrionales	Bdellovibrionaceae	OM27_clade
ASV_16S_1999	0	0	0	0	0	0	0	0	0	0	0	32	0	0	0	0	0	0	0	0	0	0	0	0	0	0	0	0	0	0	0	0	0	0	0	0	0	0	0		ASV_16S_1999	Bacteria	Bacteroidota	Bacteroidia	Chitinophagales	Chitinophagaceae	Chitinophaga
[truncated: 3,353 more rows]

## Sheet: 2.2_ITS
	MI.M06648_0227.001.N701---S510.ITS_3_Cellulose_A	MI.M06648_0227.001.N701---S511.ITS_1_Cellulose_B	MI.M06648_0227.001.N701---S513.ITS_0-1_Cellulose_C	MI.M06648_0227.001.N702---S510.ITS_5_Cellulose_A	MI.M06648_0227.001.N702---S511.ITS_3_Cellulose_B	MI.M06648_0227.001.N702---S513.ITS_1_Cellulose_C	MI.M06648_0227.001.N703---S510.ITS_0-1_Starch_A	MI.M06648_0227.001.N703---S511.ITS_5_Cellulose_B	MI.M06648_0227.001.N703---S513.ITS_3_Cellulose_C	MI.M06648_0227.001.N704---S510.ITS_1_Starch_A	MI.M06648_0227.001.N704---S511.ITS_0-1_Starch_B	MI.M06648_0227.001.N704---S513.ITS_5_Cellulose_C	MI.M06648_0227.001.N705---S510.ITS_3_Starch_A	MI.M06648_0227.001.N705---S511.ITS_1_Starch_B	MI.M06648_0227.001.N705---S513.ITS_0-1_Starch_C	MI.M06648_0227.001.N706---S507.ITS_Control_A	MI.M06648_0227.001.N706---S510.ITS_5_Starch_A	MI.M06648_0227.001.N706---S511.ITS_3_Starch_B	MI.M06648_0227.001.N706---S513.ITS_1_Starch_C	MI.M06648_0227.001.N707---S507.ITS_0-1_Sucrose_A	MI.M06648_0227.001.N707---S510.ITS_Control_B	MI.M06648_0227.001.N707---S511.ITS_5_Starch_B	MI.M06648_0227.001.N707---S513.ITS_3_Starch_C	MI.M06648_0227.001.N710---S507.ITS_1_Sucrose_A	MI.M06648_0227.001.N710---S510.ITS_0-1_Sucrose_B	MI.M06648_0227.001.N710---S511.ITS_Control_C	MI.M06648_0227.001.N710---S513.ITS_5_Starch_C	MI.M06648_0227.001.N711---S507.ITS_3_Sucrose_A	MI.M06648_0227.001.N711---S510.ITS_1_Sucrose_B	MI.M06648_0227.001.N711---S511.ITS_0-1_Sucrose_C	MI.M06648_0227.001.N712---S507.ITS_5_Sucrose_A	MI.M06648_0227.001.N712---S510.ITS_3_Sucrose_B	MI.M06648_0227.001.N712---S511.ITS_1_Sucrose_C	MI.M06648_0227.001.N714---S507.ITS_0-1_Cellulose_A	MI.M06648_0227.001.N714---S510.ITS_5_Sucrose_B	MI.M06648_0227.001.N714---S511.ITS_3_Sucrose_C	MI.M06648_0227.001.N715---S507.ITS_1_Cellulose_A	MI.M06648_0227.001.N715---S510.ITS_0-1_Cellulose_B	MI.M06648_0227.001.N715---S511.ITS_5_Sucrose_C					Kingdom	Phylum	Class	Order	Family	Genus
ASV_ITS_1	2784	11727	1275	13061	3299	8734	8694	16316	3379	28867	282	412	28612	2323	16838	888	24304	11125	38455	625	1097	8141	9337	2875	731	670	16566	776	2101	661	15	1061	2337	740	346	2870	4808	492	963				ASV_ITS_1	k__Fungi	p__Ascomycota	c__Sordariomycetes	o__Hypocreales	f__Bionectriaceae	g__Gliomastix
ASV_ITS_2	6822	3432	5475	5654	3715	7698	118	9273	2473	15239	37729	13723	7986	24868	55	32	7038	2123	9628	304	100	7421	24492	162	335	112	19195	0	71	182	0	0	56	7418	3	6	5928	98	0				ASV_ITS_2	k__Fungi	p__Ascomycota	c__Sordariomycetes	o__Sordariales	f__Chaetomiaceae	g__Humicola
ASV_ITS_3	315	269	581	695	230	725	514	297	133	520	111	798	563	658	705	716	305	240	965	815	573	654	1408	1163	330	431	2280	27285	466	610	30825	6235	751	469	27689	12816	372	297	8557				ASV_ITS_3	k__Fungi	p__Ascomycota	c__Sordariomycetes	o__Hypocreales	f__Bionectriaceae	g__Clonostachys
ASV_ITS_4	622	484	1568	320	821	1083	919	323	570	765	290	455	619	1208	1678	1203	312	944	225	981	1264	1083	2576	2343	1134	997	5033	18513	1815	1419	3611	11883	2324	1243	11913	14544	618	722	32100				ASV_ITS_4	k__Fungi	p__Ascomycota	c__Sordariomycetes	o__Hypocreales	f__Bionectriaceae	g__Clonostachys
ASV_ITS_5	4555	23303	54	18	449	265	92	6753	20	19919	0	14	15916	418	188	61	3384	19063	1829	35	52	201	4016	271	37	58	2340	60	114	54	0	751	96	25	0	119	538	53	6				ASV_ITS_5	k__Fungi	p__Ascomycota	c__Sordariomycetes	NA	NA	NA
ASV_ITS_6	21704	1254	849	2695	6405	7980	574	1955	40945	179	184	269	846	216	2148	567	5157	399	208	442	683	427	145	106	335	654	685	0	90	454	0	0	44	488	6	0	601	373	0				ASV_ITS_6	k__Fungi	p__Ascomycota	c__Sordariomycetes	o__Hypocreales	f__Hypocreales_fam_Incertae_sedis	g__Acremonium
ASV_ITS_7	1518	833	2864	926	1443	5504	5477	1078	969	447	1464	1500	291	1344	1899	4033	75	644	386	2402	10102	1643	546	1380	4324	6025	153	0	655	12421	0	11	218	1655	0	2	2198	5345	0				ASV_ITS_7	k__Fungi	p__Mortierellomycota	c__Mortierellomycetes	o__Mortierellales	f__Mortierellaceae	g__Mortierella
ASV_ITS_8	0	8	0	15	12	30	75	0	4	0	10	0	0	35	7	62	0	0	0	0	0	0	0	7153	27	67	0	6720	5648	47	19322	9333	4095	52	8186	11415	0	8	7288				ASV_ITS_8	k__Fungi	p__Ascomycota	c__Eurotiomycetes	o__Eurotiales	f__Trichocomaceae	g__Talaromyces
ASV_ITS_9	3334	1680	1685	498	3472	812	9720	312	1484	139	1689	2740	181	6969	1296	4279	52	743	156	2108	4953	2674	535	203	4484	10550	119	0	322	1615	0	13	78	3587	0	2	2465	3162	0				ASV_ITS_9	k__Fungi	p__Mortierellomycota	c__Mortierellomycetes	o__Mortierellales	f__Mortierellaceae	g__Mortierella
ASV_ITS_10	12675	1129	28	15166	2223	1307	22	9921	1249	27	16	25191	414	95	13	48	210	165	150	60	9	534	1956	10	35	39	296	0	0	52	0	0	0	864	0	0	1121	149	0				ASV_ITS_10	k__Fungi	p__Ascomycota	c__Sordariomycetes	o__Sordariales	f__Chaetomiaceae	g__Chaetomium
ASV_ITS_11	860	689	440	193	1211	1185	1814	217	752	1010	345	414	1952	5603	6261	256	179	3204	1131	703	412	5971	2566	3122	901	333	401	79	2297	863	0	124	1701	657	0	266	1345	3409	0				ASV_ITS_11	k__Fungi	p__Ascomycota	c__Ascomycota_cls_Incertae_sedis	o__Ascomycota_ord_Incertae_sedis	f__Ascomycota_fam_Incertae_sedis	g__Tetracladium
ASV_ITS_12	644	2718	2276	211	1120	633	2624	674	318	481	941	632	204	541	1160	2315	143	398	234	1344	3734	2187	393	568	2451	2947	101	0	244	908	0	0	138	3368	0	0	1469	2149	0				ASV_ITS_12	k__Fungi	p__Mortierellomycota	c__Mortierellomycetes	o__Mortierellales	f__Mortierellaceae	g__Mortierella
ASV_ITS_13	384	569	1020	277	857	598	1259	215	380	64	392	505	108	3176	1225	1294	84	281	116	1594	1275	1054	1174	1051	1991	1232	121	11	1323	1652	0	45	545	863	0	114	592	899	0				ASV_ITS_13	k__Fungi	p__Ascomycota	c__Ascomycota_cls_Incertae_sedis	o__Ascomycota_ord_Incertae_sedis	f__Ascomycota_fam_Incertae_sedis	g__Tetracladium
ASV_ITS_14	92	371	222	111	603	197	666	74	169	79	294	802	439	1048	280	675	246	2252	0	1866	294	4148	3914	1669	1816	725	730	95	777	796	0	151	424	576	0	141	335	634	5				ASV_ITS_14	k__Fungi	p__Ascomycota	c__Sordariomycetes	o__Hypocreales	f__Nectriaceae	NA
ASV_ITS_15	274	415	2763	141	665	774	892	293	211	45	419	422	50	484	1306	685	41	197	114	833	1825	721	241	607	1467	886	123	13	1996	1119	0	24	542	986	0	25	514	1039	0				ASV_ITS_15	k__Fungi	p__Ascomycota	c__Sordariomycetes	o__Hypocreales	f__Clavicipitaceae	g__Metacordyceps
ASV_ITS_16	133	145	522	159	290	335	780	753	265	143	130	173	199	326	636	636	545	236	111	273	540	317	804	218	318	376	1721	1723	301	236	1431	1769	224	342	1159	1268	179	327	3087				ASV_ITS_16	k__Fungi	p__Ascomycota	c__Sordariomycetes	o__Hypocreales	f__Bionectriaceae	NA
ASV_ITS_17	466	722	1669	274	1122	1159	1337	348	438	93	434	614	82	418	1269	1594	38	193	112	839	1462	717	223	99	1134	1409	101	8	117	1014	0	15	67	1253	0	20	867	1001	0				ASV_ITS_17	k__Fungi	p__Ascomycota	c__Sordariomycetes	o__Hypocreales	f__Hypocreales_fam_Incertae_sedis	g__Acremonium
ASV_ITS_18	0	0	7	0	0	0	0	0	0	0	0	0	0	0	0	0	0	4	0	29	0	0	0	1591	0	0	0	1602	1237	0	6256	2770	792	0	2669	2736	12	0	2189				ASV_ITS_18	k__Fungi	p__Ascomycota	c__Eurotiomycetes	o__Eurotiales	f__Trichocomaceae	g__Talaromyces
ASV_ITS_19	223	341	537	107	431	280	709	102	143	144	218	109	78	218	387	638	29	214	45	670	673	298	159	2193	1221	645	46	358	3455	473	48	1313	1494	370	149	567	297	352	89				ASV_ITS_19	k__Fungi	p__Ascomycota	c__Eurotiomycetes	o__Chaetothyriales	f__Herpotrichiellaceae	g__Exophiala
ASV_ITS_20	411	441	1092	141	960	574	1104	140	240	76	480	336	45	302	944	1237	17	130	40	655	1750	448	102	49	1262	1161	55	6	116	767	0	17	44	740	0	8	498	691	0				ASV_ITS_20	k__Fungi	p__Ascomycota	c__Saccharomycetes	o__Saccharomycetales	f__Debaryomycetaceae	NA
ASV_ITS_21	457	1193	914	165	867	344	692	152	223	50	469	257	49	1106	638	873	21	120	93	425	1291	460	341	52	1156	840	60	0	52	328	0	6	26	947	0	12	440	468	0				ASV_ITS_21	k__Fungi	p__Ascomycota	c__Sordariomycetes	o__Hypocreales	f__Stachybotryaceae	NA
ASV_ITS_22	96	125	593	71	154	103	210	77	134	623	0	47	1133	1187	1292	49	97	1291	414	118	24	2638	528	731	172	53	111	50	988	178	0	45	621	93	0	128	180	865	0				ASV_ITS_22	k__Fungi	p__Ascomycota	c__Ascomycota_cls_Incertae_sedis	o__Ascomycota_ord_Incertae_sedis	f__Ascomycota_fam_Incertae_sedis	g__Tetracladium
ASV_ITS_23	160	164	164	131	386	294	1148	65	192	24	286	196	72	137	370	878	52	102	28	1297	293	894	317	589	2804	706	73	11	687	902	0	118	358	533	37	31	182	88	0				ASV_ITS_23	k__Fungi	p__Ascomycota	NA	NA	NA	NA
ASV_ITS_24	22	159	121	56	342	71	240	23	114	49	130	603	241	456	98	425	222	1169	58	853	115	1921	2156	624	844	413	310	42	236	284	0	85	179	241	0	77	220	334	11				ASV_ITS_24	k__Fungi	p__Ascomycota	c__Sordariomycetes	o__Hypocreales	f__Nectriaceae	g__Cylindrocarpon
ASV_ITS_25	203	230	624	55	488	445	406	158	181	30	196	187	30	145	727	523	20	65	68	392	1284	265	45	24	496	546	68	0	98	427	0	0	30	350	0	0	409	602	0				ASV_ITS_25	k__Fungi	p__Mortierellomycota	c__Mortierellomycetes	o__Mortierellales	f__Mortierellaceae	g__Mortierella
ASV_ITS_26	654	204	121	143	753	371	184	180	400	31	80	49	47	46	130	130	393	46	59	271	166	1121	417	265	141	748	0	40	154	123	86	67	79	89	7	45	97	140	0				ASV_ITS_26	k__Fungi	p__Ascomycota	c__Dothideomycetes	o__Pleosporales	f__Phaeosphaeriaceae	g__Paraphoma
ASV_ITS_27	75	948	1336	26	42	451	65	36	49	0	41	82	21	46	127	54	5	0	0	52	61	38	0	19	49	36	9	0	46	34	0	0	29	471	0	0	39	3380	0				ASV_ITS_27	k__Fungi	p__Basidiomycota	c__Agaricomycetes	NA	NA	NA
ASV_ITS_28	165	211	586	62	393	404	653	101	127	0	214	175	28	136	375	589	0	33	39	337	517	248	43	0	511	434	24	0	34	279	0	0	0	406	0	0	203	318	0				ASV_ITS_28	k__Fungi	p__Ascomycota	c__Sordariomycetes	o__Sordariales	f__Sordariaceae	NA
ASV_ITS_29	29	27	56	23	98	51	71	23	65	0	18	52	22	70	105	141	12	133	5	255	164	95	153	1360	527	98	13	49	870	448	0	344	718	100	0	193	95	112	9				ASV_ITS_29	k__Fungi	p__Ascomycota	c__Orbiliomycetes	o__Orbiliales	f__Orbiliaceae	g__Dactylaria
ASV_ITS_30	186	200	197	40	283	41	452	23	66	35	168	57	26	198	354	395	8	82	18	237	226	164	63	106	355	685	21	6	628	271	0	85	63	239	0	158	156	254	0				ASV_ITS_30	k__Fungi	NA	NA	NA	NA	NA
ASV_ITS_31	46	121	250	29	259	92	401	58	119	27	111	52	25	149	178	885	20	54	0	272	372	387	55	352	367	341	35	0	245	164	0	25	175	311	0	24	239	252	0				ASV_ITS_31	k__Fungi	p__Ascomycota	c__Ascomycota_cls_Incertae_sedis	o__Ascomycota_ord_Incertae_sedis	f__Ascomycota_fam_Incertae_sedis	g__Tetracladium
ASV_ITS_32	74	44	241	19	110	113	225	45	56	9	48	69	10	53	168	139	3	46	8	132	209	55	29	551	116	129	15	540	2269	101	21	142	316	110	0	32	103	72	31				ASV_ITS_32	k__Fungi	p__Ascomycota	c__Sordariomycetes	o__Hypocreales	NA	NA
ASV_ITS_33	174	162	531	76	221	229	405	89	93	18	180	140	40	125	284	435	11	45	24	384	563	192	53	14	429	431	29	0	30	264	0	4	8	322	0	0	179	213	0				ASV_ITS_33	k__Fungi	p__Basidiomycota	c__Agaricomycetes	o__Polyporales	f__Ganodermataceae	g__Ganoderma
ASV_ITS_34	124	155	499	63	197	252	325	78	140	21	132	116	27	105	464	363	11	72	39	269	515	208	45	30	298	353	23	0	32	247	0	0	22	233	0	0	112	244	0				ASV_ITS_34	k__Fungi	p__Ascomycota	c__Sordariomycetes	o__Hypocreales	NA	NA
ASV_ITS_35	0	179	453	66	240	207	354	0	116	14	171	109	0	92	384	469	0	33	34	246	447	0	25	0	441	414	11	0	0	255	0	0	0	377	0	0	171	273	0				ASV_ITS_35	k__Fungi	NA	NA	NA	NA	NA
ASV_ITS_36	86	191	262	49	273	147	382	52	57	0	104	84	22	131	253	427	0	59	15	280	339	158	83	33	358	423	26	0	57	144	0	0	27	399	0	0	137	318	0				ASV_ITS_36	k__Fungi	p__Ascomycota	c__Ascomycota_cls_Incertae_sedis	o__Ascomycota_ord_Incertae_sedis	f__Ascomycota_fam_Incertae_sedis	g__Tetracladium
ASV_ITS_37	145	332	84	35	577	18	353	17	84	18	269	470	10	322	65	259	17	83	0	123	127	200	36	37	378	275	0	0	78	0	0	0	31	264	0	0	179	455	0				ASV_ITS_37	k__Fungi	p__Mortierellomycota	c__Mortierellomycetes	o__Mortierellales	f__Mortierellaceae	g__Mortierella
ASV_ITS_38	0	789	956	0	69	277	0	0	38	0	0	59	0	0	120	86	0	0	7	40	0	0	12	0	46	0	0	0	34	35	0	0	0	356	0	0	36	2380	0				ASV_ITS_38	k__Fungi	p__Basidiomycota	c__Agaricomycetes	NA	NA	NA
ASV_ITS_39	75	96	211	0	252	126	198	93	67	0	104	99	0	98	346	231	0	55	0	306	270	192	253	291	347	245	0	0	316	342	0	0	108	256	0	0	84	198	0				ASV_ITS_39	k__Fungi	p__Ascomycota	c__Ascomycota_cls_Incertae_sedis	o__Ascomycota_ord_Incertae_sedis	f__Ascomycota_fam_Incertae_sedis	g__Tetracladium
ASV_ITS_40	105	48	267	39	113	336	152	100	51	6	114	55	36	69	218	176	0	143	14	298	360	382	15	0	215	388	14	0	78	150	0	0	13	119	0	0	104	279	0				ASV_ITS_40	k__Fungi	p__Mortierellomycota	c__Mortierellomycetes	o__Mortierellales	f__Mortierellaceae	g__Mortierella
ASV_ITS_41	0	69	0	0	36	142	104	0	0	366	52	0	251	545	435	0	0	653	0	38	0	732	126	133	38	0	0	0	165	0	0	30	40	0	0	66	63	60	0				ASV_ITS_41	k__Fungi	p__Ascomycota	c__Ascomycota_cls_Incertae_sedis	o__Ascomycota_ord_Incertae_sedis	f__Ascomycota_fam_Incertae_sedis	g__Tetracladium
ASV_ITS_42	0	33	0	0	43	32	0	66	24	0	0	0	0	201	47	0	48	352	0	132	67	102	668	393	0	122	64	30	773	38	0	119	291	112	0	194	0	39	20				ASV_ITS_42	k__Fungi	p__Ascomycota	c__Eurotiomycetes	o__Eurotiales	f__Aspergillaceae	g__Penicillium
ASV_ITS_43	38	126	371	23	209	86	423	15	42	4	334	38	5	71	102	179	0	30	5	90	411	101	6	6	400	188	5	0	11	74	0	0	0	161	0	0	80	170	0				ASV_ITS_43	k__Fungi	p__Kickxellomycota	c__Kickxellomycetes	o__Kickxellales	f__Kickxellaceae	g__Ramicandelaber
ASV_ITS_44	0	0	0	0	0	0	0	0	0	0	0	0	0	0	0	0	0	0	0	0	0	0	0	173	0	0	0	244	249	0	1324	508	172	0	385	393	0	0	351				ASV_ITS_44	k__Fungi	p__Ascomycota	c__Eurotiomycetes	o__Eurotiales	f__Trichocomaceae	g__Talaromyces
ASV_ITS_45	38	148	145	48	257	60	182	34	65	31	71	94	0	129	142	192	0	34	18	127	206	141	33	20	259	366	28	0	35	143	0	0	12	151	0	0	123	250	0				ASV_ITS_45	k__Fungi	p__Basidiomycota	c__Tremellomycetes	o__Cystofilobasidiales	f__Mrakiaceae	g__Mrakia
ASV_ITS_46	48	96	249	37	207	108	256	44	57	10	89	60	19	87	214	284	0	31	22	166	247	118	33	31	196	223	15	0	23	173	0	2	10	160	0	0	96	126	0				ASV_ITS_46	k__Fungi	p__Ascomycota	c__Sordariomycetes	o__Hypocreales	f__Stachybotryaceae	NA
ASV_ITS_47	40	38	134	30	139	59	113	10	28	0	30	24	0	33	65	84	16	32	0	198	125	152	44	358	316	195	0	0	521	219	0	49	233	65	0	48	25	82	0				ASV_ITS_47	k__Fungi	p__Ascomycota	c__Ascomycota_cls_Incertae_sedis	o__Ascomycota_ord_Incertae_sedis	f__Ascomycota_fam_Incertae_sedis	g__Tetracladium
ASV_ITS_48	36	46	243	51	115	146	141	29	28	0	53	38	0	35	205	158	0	23	0	0	251	94	67	129	229	128	13	55	256	78	15	161	126	100	34	258	50	84	0				ASV_ITS_48	k__Fungi	p__Ascomycota	c__Eurotiomycetes	o__Eurotiales	f__Aspergillaceae	g__Penicillium
ASV_ITS_49	0	0	0	0	43	0	0	0	0	0	0	0	47	43	42	43	61	896	0	105	0	523	992	86	79	55	39	0	53	0	0	0	0	0	0	0	181	0	0				ASV_ITS_49	k__Fungi	p__Ascomycota	c__Sordariomycetes	o__Hypocreales	f__Nectriaceae	g__Cylindrocarpon
[truncated: 1,601 more rows]
[truncated: 1 more columns]

## Sheet: 2.3_hhyL
	MI.M06648_0227.001.N716---S505.hhyL_3_Starch_A	MI.M06648_0227.001.N716---S506.hhyL_1_Starch_B	MI.M06648_0227.001.N716---S507.hhyL_0-1_Starch_C	MI.M06648_0227.001.N718---S503.hhyL_Control_A	MI.M06648_0227.001.N718---S505.hhyL_5_Starch_A	MI.M06648_0227.001.N718---S506.hhyL_3_Starch_B	MI.M06648_0227.001.N718---S507.hhyL_1_Starch_C	MI.M06648_0227.001.N719---S503.hhyL_0-1_Sucrose_A	MI.M06648_0227.001.N719---S505.hhyL_Control_B	MI.M06648_0227.001.N719---S506.hhyL_5_Starch_B	MI.M06648_0227.001.N719---S507.hhyL_3_Starch_C	MI.M06648_0227.001.N720---S503.hhyL_1_Sucrose_A	MI.M06648_0227.001.N720---S505.hhyL_0-1_Sucrose_B	MI.M06648_0227.001.N720---S506.hhyL_Control_C	MI.M06648_0227.001.N720---S507.hhyL_5_Starch_C	MI.M06648_0227.001.N721---S505.hhyL_1_Sucrose_B	MI.M06648_0227.001.N721---S506.hhyL_0-1_Sucrose_C	MI.M06648_0227.001.N722---S506.hhyL_1_Sucrose_C	MI.M06648_0227.001.N723---S503.hhyL_0-1_Cellulose_A	MI.M06648_0227.001.N724---S503.hhyL_1_Cellulose_A	MI.M06648_0227.001.N724---S505.hhyL_0-1_Cellulose_B	MI.M06648_0227.001.N726---S505.hhyL_1_Cellulose_B	MI.M06648_0227.001.N726---S506.hhyL_0-1_Cellulose_C	MI.M06648_0227.001.N727---S503.hhyL_5_Cellulose_A	MI.M06648_0227.001.N727---S505.hhyL_3_Cellulose_B	MI.M06648_0227.001.N727---S506.hhyL_1_Cellulose_C	MI.M06648_0227.001.N728---S503.hhyL_0-1_Starch_A	MI.M06648_0227.001.N728---S505.hhyL_5_Cellulose_B	MI.M06648_0227.001.N728---S506.hhyL_3_Cellulose_C	MI.M06648_0227.001.N729---S503.hhyL_1_Starch_A	MI.M06648_0227.001.N729---S505.hhyL_0-1_Starch_B	MI.M06648_0227.001.N729---S506.hhyL_5_Cellulose_C
[truncated: 2,561 more rows]

[truncated: 9 more sheets: 3.1_16S rRNA gene, 3.2_ITS, 3.3_hhyL, 4_H2 oxidation rate, 5.1_16S rRNA gene, 5.2_ITS, 5.3_hhyL, 6_Extensive data, 7_Raw H2 oxidation data]
